# Supplementary material for: Real-time health monitoring through urine metabolomics
Source: NPJ Digit Med. 2019 Nov 11;2:109. doi: 10.1038/s41746-019-0185-y (PMC6848197; doi:10.1038/s41746-019-0185-y)
Supplement: Supplementary file 4 — Dataset 3 [file 41746_2019_185_MOESM4_ESM.xlsx]

## Sheet: SampleData
SampleID	Datetime	PC1	PC2	Volume	RunOrder	TimeOfDay	SamplingDay	Subject	2-Aminoadipic acid 3 TMS	2-Aminobutyric acid 2 TMS	2-Deoxypentonic acid	2-Hydroxy-2-methylbutyric acid 2 TMS	2-Hydroxyglutaric acid 3 TMS	2-Hydroxyglutaric acid-1-ethyl ester 2 TMS	2,3-Dihydroxybutanoic acid 3 TMS	3-(3-Hydroxyphenyl)propanoic acid 2 TMS	3-Deoxytetronic acid 3 TMS	3-Hydroxybutyric acid 2 TMS	3-Methyladipic acid 2 TMS	3,4-Dihydroxyphenylacetic acid 3 TMS	4-Hydroxy-3-methoxyphenyl ethylene glycol 3 TMS	4-Hydroxy-Hippuric acid 2 TMS	4-Hydroxybenzeneacetic acid 2 TMS	4-Methylcatechol 2 TMS	4-O-Feruloylquinic acid 5 TMS	5-hydroxymethyl-2-furoic acid 2 TMS	5-Hydroxypipecolic acid 3 TMS	5-O-Feruloylquinic acid 5 TMS	6-Biopterin 4 TMS	7-Methylguanine 2 TMS	Acetominophen 2 TMS	Aconitic acid 3 TMS	Adenine 2 TMS	Adenosine 4 TMS	Adenosine 5-s-methyl-5-thio-N 3 TMS	Allocholic acid 4 TMS	Amino levulinic acid 3 TMS	Aminomalonic acid 3 TMS	Arabinose 4 TMS	Arginine 3 TMS	Asparagine 3 TMS	b-Aminoisobutyric acid 3 TMS	Butanoic acid, 2-{(trimethylsilyl)oxy]	Carbohydrate 1	Carbohydrate 10	Carbohydrate 11	Carbohydrate 12	Carbohydrate 13	Carbohydrate 14
Subject1_1_822_1043am	2018-08-22 10:43:00	-1.91133	-15.9035	300	71	1	22	Subject1	1.25722e+08	8.05065e+07	9.55539e+08	8.94548e+07	4.9545e+08	1.02247e+09	2.46741e+08	1.96994e+07	2.60754e+08	9.33848e+06	9.90504e+06	1.80019e+08	1.15993e+08	8.17563e+08	5.63627e+08	8.14766e+06	3.02578e+07	1.30183e+08	4.54668e+07	1.31036e+07	1.24381e+07	4.31575e+08	6.78002e+06	1.33524e+09	2.71722e+08	1.09316e+08	1.9055e+07	416183	8.45747e+07	1.47805e+08	1.1198e+09	2.00436e+08	1.09669e+08	2.76841e+08	2.79003e+08	1.29917e+08	1.55542e+08	1.492e+10	2.45375e+09	9.30328e+08	1.05091e+08
Subject1_2_822_114pm	2018-08-22 13:14:00	-6.847	-17.3736	250	48	2	22	Subject1	1.04003e+08	9.73976e+07	8.84443e+08	9.3899e+07	8.61083e+08	6.99084e+08	3.24047e+08	2.27964e+07	3.55983e+08	1.79227e+07	1.53561e+07	2.04266e+08	1.47188e+08	6.59657e+08	6.13977e+08	1.6813e+07	2.99628e+07	1.32118e+08	5.45137e+07	1.27091e+07	8.08841e+06	2.86309e+08	1.69965e+07	1.03145e+09	1.9876e+08	1.09094e+08	2.90255e+07	148533	1.35693e+08	1.82011e+08	8.67835e+08	2.14191e+08	7.05979e+07	6.39614e+08	2.55945e+08	1.23625e+08	8.74058e+07	9.81017e+09	1.20336e+09	6.00018e+08	6.63318e+07
Subject1_3_823_1032am	2018-08-23 10:32:00	-3.19324	-12.132	250	51	1	23	Subject1	1.96066e+08	1.20077e+08	1.01674e+09	1.0571e+08	5.74243e+08	1.02876e+09	2.53323e+08	2.35879e+07	2.1817e+08	1.21562e+07	1.18587e+07	1.50426e+08	1.42791e+08	7.83486e+08	6.1056e+08	6.79697e+06	5.15752e+07	2.20476e+08	2.87627e+07	1.94656e+07	1.31566e+07	3.53616e+08	5.71269e+06	1.18879e+09	2.52314e+08	1.18356e+08	4.5204e+07	238485	1.00328e+08	1.73245e+08	1.2273e+09	2.26104e+08	1.17415e+08	4.83516e+08	3.3506e+08	9.79789e+07	2.28983e+08	1.78995e+10	2.24809e+09	3.02809e+09	1.10914e+08
Subject1_4_823_127pm	2018-08-23 13:27:00	5.78116	-19.7064	650	34	2	23	Subject1	1.22681e+08	9.80342e+07	8.70594e+08	7.31405e+07	1.02575e+09	7.88596e+08	2.26591e+08	2.14913e+07	3.84454e+08	1.90879e+07	1.44516e+07	1.31262e+08	1.72654e+08	3.67335e+08	4.21929e+08	1.31832e+07	4.77126e+07	4.01288e+08	2.09421e+07	1.54985e+07	8.98588e+06	2.21864e+08	3.41417e+07	9.67116e+08	1.59397e+08	6.89496e+07	4.42922e+07	277331	1.21517e+08	1.19281e+08	6.48952e+08	1.7286e+08	5.94209e+07	7.25135e+08	2.24301e+08	6.25288e+07	1.22961e+08	1.20143e+10	1.25517e+09	1.89965e+09	6.87729e+07
Subject1_5_823_550pm	2018-08-23 17:50:00	-7.82554	-22.5112	450	90	2	23	Subject1	1.5785e+08	5.77999e+07	1.16061e+09	9.24272e+07	1.08423e+09	5.98423e+08	2.40757e+08	1.70335e+08	7.68873e+08	1.97727e+07	2.73515e+07	1.37819e+08	1.18946e+08	6.90383e+09	9.9949e+08	1.22204e+07	1.53971e+07	1.27961e+09	539029	3.57397e+06	3.29478e+07	4.87765e+08	411058	1.43037e+09	2.43117e+08	1.59613e+08	8.01843e+07	545087	1.52e+08	7.74122e+08	1.17667e+09	1.74355e+08	5.81805e+07	6.66595e+08	5.7196e+08	8.43153e+07	1.39926e+08	7.91641e+09	8.56192e+08	2.17056e+09	9.54553e+07
Subject1_6_823_1036pm	2018-08-23 22:36:00	-11.6846	-16.9337	250	107	3	23	Subject1	1.35459e+08	1.07875e+08	8.70016e+08	6.83542e+07	3.88707e+08	2.74452e+08	3.35319e+08	7.90906e+07	3.34976e+08	1.04061e+08	2.22678e+07	1.29638e+08	1.61804e+08	5.04008e+09	8.0576e+08	5.86937e+06	2.64125e+06	4.00707e+08	2.49345e+07	3.16243e+06	1.28629e+07	3.95831e+08	5.84391e+06	1.82589e+09	2.33344e+08	9.40872e+07	3.81592e+07	1.02018e+06	1.29212e+08	1.78505e+08	1.02881e+09	1.80281e+08	7.37515e+07	6.59942e+08	3.37124e+08	4.01689e+07	7.92544e+07	5.08406e+09	6.06284e+08	1.23531e+09	7.9728e+07
Subject1_7_824_1235am	2018-08-24 00:35:00	6.59887	-18.3396	50	91	4	24	Subject1	7.29724e+07	4.40939e+06	1.01838e+09	7.02887e+07	4.41635e+08	3.51741e+08	5.91017e+08	4.39562e+07	6.68914e+08	7.90315e+07	4.47045e+07	1.42949e+08	1.77861e+08	1.94525e+09	1.12989e+09	6.57848e+06	1.97512e+06	2.1403e+09	849276	2.16416e+06	1.48918e+07	1.79776e+08	263791	1.58332e+09	2.33929e+08	1.22006e+08	1.96086e+07	1.15839e+06	6.10476e+07	6.11227e+08	1.65899e+09	535536	1.52202e+07	2.93678e+07	5.82285e+08	5.67777e+07	1.60194e+08	5.73908e+09	9.17316e+08	1.58029e+09	1.28061e+08
Subject1_8_824_744am	2018-08-24 07:44:00	-15.1629	-9.61532	250	93	1	24	Subject1	6.99046e+07	1.34773e+08	9.95509e+08	1.22833e+08	2.80885e+08	1.84869e+08	5.01076e+08	912840	4.30758e+08	6.30732e+07	3.5272e+07	1.23084e+08	1.80411e+08	3.55826e+08	6.64678e+08	8.96533e+06	1.19489e+06	6.56588e+08	170387	781035	3.25437e+07	6.08627e+08	2.75497e+08	1.13679e+09	2.72416e+08	1.36351e+08	4.74587e+07	1.71528e+06	1.49569e+08	3.95414e+08	1.12345e+09	720957	4.19975e+07	1.33686e+09	6.40319e+08	3.91284e+07	8.64285e+07	3.58641e+09	4.02731e+08	9.92176e+08	7.77522e+07
Subject1_9_824_1128am	2018-08-24 11:28:00	-2.05961	-14.7089	250	99	1	24	Subject1	1.40862e+08	1.62897e+08	7.90425e+08	9.38444e+07	6.99095e+08	6.95688e+08	2.27591e+08	1.58797e+07	3.00782e+08	2.57957e+07	1.00345e+07	1.00469e+08	1.10138e+08	4.55769e+08	3.8689e+08	2.83351e+06	4.85572e+07	2.41853e+08	656057	2.44141e+07	1.48262e+07	3.24597e+08	104511	1.11002e+09	2.37174e+08	1.08653e+08	3.42852e+07	534867	4.91558e+07	1.05971e+08	9.87124e+08	2.20011e+08	1.3254e+08	3.57003e+08	3.64173e+08	1.89654e+07	1.43705e+08	1.28189e+10	2.08007e+09	8.91628e+08	1.21866e+08
Subject1_10_824_338pm	2018-08-24 15:38:00	1.89989	-22.2807	450	38	2	24	Subject1	1.34127e+08	1.43086e+08	8.11112e+08	8.57362e+07	9.86511e+08	5.93665e+08	1.98628e+08	1.05057e+08	3.41702e+08	4.18314e+07	1.55259e+07	1.00824e+08	1.18169e+08	1.42413e+09	7.07207e+08	7.60868e+06	2.8094e+07	2.55667e+08	844305	1.37113e+07	9.83234e+06	2.45473e+08	604456	1.11711e+09	2.04188e+08	8.61979e+07	2.30767e+07	382227	7.6382e+07	1.73877e+08	9.96156e+08	1.44746e+08	9.25511e+07	4.7836e+08	2.8851e+08	3.26526e+07	1.08529e+08	8.76767e+09	1.04724e+09	9.50983e+08	9.6179e+07
Subject1_11_824_645pm	2018-08-24 18:45:00	58.3687	-18.636	750	12	3	24	Subject1	9.41945e+07	1.3415e+08	3.68409e+08	3.09815e+07	3.49081e+08	1.67837e+08	1.0921e+08	1.28051e+08	1.80591e+08	2.5752e+07	8.84871e+06	6.12055e+07	9.2483e+07	1.99696e+09	7.62705e+08	8.20758e+06	1.23297e+06	2.13949e+08	190587	1.08744e+06	351935	1.16053e+06	3.2811e+06	8.45384e+08	9.73872e+07	1.83973e+07	135036	162215	7.48761e+07	3.82825e+07	3.46431e+08	176420	2.47286e+07	5.50904e+08	1.45599e+08	3.34147e+07	3.0473e+07	2.50553e+09	2.19458e+08	1.83318e+09	2.52184e+07
Subject1_12_824_756pm	2018-08-24 19:56:00	80.9937	-14.5511	700	121	3	24	Subject1	4.27191e+07	1.01786e+08	6.06086e+08	2.69995e+07	4.44043e+08	1.46901e+08	1.35189e+08	2.05635e+08	2.07814e+08	2.63764e+07	6.53608e+06	6.85744e+07	1.3888e+08	1.16896e+09	1.48705e+09	9.8663e+06	144199	5.52288e+08	217409	149133	153868	237101	1.67264e+06	7.64033e+08	9.09465e+07	1.38401e+07	263002	300457	8.74461e+07	2.34751e+07	1.5972e+09	160181	5.48711e+06	6.72911e+08	1.90324e+08	9.73742e+07	4.1668e+07	1.98469e+09	3.18088e+08	9.57804e+09	3.87828e+07
Subject1_13_824_919pm	2018-08-24 21:19:00	13.8329	-18.6689	350	44	3	24	Subject1	1.4828e+08	1.24032e+08	8.94514e+08	4.78993e+07	4.51562e+08	1.60071e+08	1.00141e+08	8.12511e+07	1.86915e+08	2.43975e+07	7.1595e+06	6.49238e+07	1.41078e+08	1.82826e+09	1.49823e+09	3.18617e+06	483323	5.81946e+08	1.66128e+07	935889	4.29443e+06	1.59903e+08	8.13764e+06	1.15483e+09	1.33369e+08	5.22638e+07	1.27391e+07	704583	1.20848e+08	6.51215e+07	1.47477e+09	9.3003e+07	7.59462e+07	6.92876e+08	2.24912e+08	1.21257e+08	8.33651e+07	2.48828e+09	2.60132e+08	1.36967e+10	5.34296e+07
Subject1_14_825_822am	2018-08-25 08:22:00	-10.0558	-15.1912	700	60	1	25	Subject1	1.12972e+08	1.57888e+08	1.04448e+09	8.18745e+07	4.64571e+08	1.64142e+08	2.95773e+08	4.2271e+07	3.36025e+08	2.88293e+07	1.98184e+07	1.27473e+08	1.68268e+08	1.28632e+09	1.3886e+09	8.43527e+06	1.4721e+06	2.41163e+08	1.54467e+07	639900	1.45519e+07	3.9217e+08	564854	1.24761e+09	1.96578e+08	8.94747e+07	3.3015e+07	2.11835e+06	2.06095e+08	1.96649e+08	9.37427e+08	1.49184e+08	7.04234e+07	1.01989e+09	3.72618e+08	1.27271e+08	7.11212e+07	2.15427e+09	2.4447e+08	9.87721e+09	4.99756e+07
Subject1_15_825_954am	2018-08-25 09:54:00	-12.4333	-12.842	150	86	1	25	Subject1	1.68757e+08	2.00384e+08	9.06739e+08	1.27134e+08	9.80945e+08	2.45162e+08	3.85202e+08	4.39316e+07	3.82461e+08	1.32745e+07	1.89359e+07	1.75525e+08	1.77497e+08	9.52786e+08	9.09723e+08	2.49704e+07	4.22441e+07	2.86056e+08	816337	2.42348e+07	1.83531e+07	4.94106e+08	2.08595e+07	1.00222e+09	2.70478e+08	1.26759e+08	3.53476e+07	2.95666e+06	2.352e+08	2.43079e+08	1.18238e+09	2.3355e+08	1.06547e+08	1.20154e+09	4.68286e+08	8.20562e+07	5.0848e+07	2.07982e+09	2.12198e+08	6.86163e+09	6.06068e+07
Subject1_16_825_1215pm	2018-08-25 12:15:00	4.49335	-17.5323	300	10	2	25	Subject1	2.6285e+08	1.73662e+08	7.31327e+08	9.3878e+07	1.03262e+09	7.31822e+08	1.80212e+08	2.61951e+07	2.81323e+08	1.42023e+07	1.42347e+07	1.26246e+08	1.40051e+08	7.57653e+08	9.46239e+08	9.33672e+06	4.92909e+07	2.35392e+08	1.87183e+07	1.58484e+07	2.08327e+07	2.9396e+08	3.87717e+07	1.14767e+09	1.80632e+08	8.31955e+07	5.19501e+07	210120	1.15797e+08	1.52917e+08	6.14434e+08	1.66168e+08	1.56078e+08	4.3961e+08	2.95525e+08	7.06071e+07	8.20242e+07	1.29262e+10	1.42359e+09	5.72998e+09	9.35564e+07
Subject1_17_825_319pm	2018-08-25 15:19:00	4.38401	-17.2705	250	123	2	25	Subject1	1.98076e+08	1.3886e+08	7.43293e+08	7.80339e+07	9.80471e+08	5.94453e+08	3.10022e+08	4.0436e+07	5.49026e+08	9.28061e+07	2.04503e+07	1.35513e+08	1.275e+08	7.15202e+08	7.39238e+08	1.00533e+07	1.80475e+07	1.26988e+08	434193	1.49846e+07	1.10144e+07	2.49421e+08	1.92088e+07	1.65734e+09	2.05557e+08	6.63259e+07	2.7589e+07	632236	1.342e+08	2.33247e+08	9.34115e+08	1.17641e+08	7.79257e+07	6.18589e+08	3.87929e+08	5.99262e+07	8.22368e+07	8.05925e+09	8.21766e+08	4.33054e+09	8.82849e+07
Subject1_18_825_646pm	2018-08-25 18:46:00	3.70874	-13.1676	250	113	3	25	Subject1	2.25515e+08	9.62568e+07	6.85517e+08	7.25256e+07	2.89387e+08	1.8972e+08	1.78824e+08	6.65584e+07	1.89064e+08	1.78852e+07	1.12901e+07	8.55959e+07	1.19448e+08	2.73109e+09	8.09437e+08	1.71839e+06	3.88743e+06	1.64024e+08	1.12444e+07	5.55215e+06	1.1669e+07	3.59496e+08	1.42916e+07	1.08882e+09	2.52819e+08	8.56395e+07	2.24436e+07	458219	9.84025e+07	6.92213e+07	1.27625e+09	1.04485e+08	8.0621e+07	1.04733e+09	2.79463e+08	3.96374e+07	2.65533e+08	4.29739e+09	5.3727e+08	5.88308e+09	1.37323e+08
Subject1_19_826_1228am	2018-08-26 00:28:00	-8.55603	-16.5358	250	53	4	26	Subject1	2.09592e+08	1.49111e+08	9.42887e+08	9.76054e+07	4.24856e+08	2.31486e+08	4.14661e+08	5.50975e+07	3.56325e+08	1.87375e+07	3.03489e+07	1.60708e+08	1.3463e+08	4.02153e+09	1.00674e+09	6.53907e+06	679604	1.35044e+08	625456	3.27641e+06	2.06844e+07	6.47125e+08	7.11892e+06	1.14776e+09	3.11196e+08	1.24782e+08	3.31328e+07	3.15275e+06	2.66994e+08	1.48983e+08	1.54965e+09	521382	8.9075e+07	3.13631e+09	4.15617e+08	5.85363e+07	3.07448e+08	3.31481e+09	4.08706e+08	5.43689e+09	1.16637e+08
Subject1_20_826_915am	2018-08-26 09:15:00	-11.9375	-9.34345	500	124	1	26	Subject1	6.38066e+07	1.26709e+08	8.33872e+08	1.06309e+08	2.00014e+08	1.12999e+08	3.17043e+08	4.24437e+07	2.44578e+08	2.54136e+07	2.72608e+07	2.04383e+08	1.76063e+08	1.44756e+09	4.90631e+08	1.97149e+07	1.37417e+06	3.5189e+07	2.21539e+07	3.14297e+06	2.52187e+07	7.18941e+08	713109	1.15122e+09	2.91752e+08	1.39424e+08	5.12594e+07	1.21526e+06	1.91214e+08	1.18641e+08	8.79906e+08	242820	5.70662e+07	2.26163e+09	3.32976e+08	3.52101e+07	1.43536e+08	2.11673e+09	1.97586e+08	2.97321e+09	4.96285e+07
Subject1_21_826_1143am	2018-08-26 11:43:00	-7.25596	-12.9052	100	43	1	26	Subject1	1.40794e+08	1.75282e+08	7.9191e+08	1.03386e+08	8.50003e+08	1.86807e+09	2.95153e+08	5.69452e+07	5.39962e+08	1.42407e+07	1.54352e+07	2.14376e+08	1.12462e+08	1.86154e+09	8.61661e+08	1.99924e+07	5.10461e+07	3.01977e+08	360054	1.2554e+07	1.29605e+07	3.29293e+08	2.7866e+07	1.288e+09	1.87341e+08	9.50051e+07	2.19474e+07	314319	1.5001e+08	3.7308e+08	1.357e+09	1.64466e+08	1.11122e+08	1.34217e+09	3.92844e+08	1.05203e+08	1.86459e+08	1.60586e+10	2.56344e+09	3.06021e+09	1.41664e+08
Subject1_22_826_251pm	2018-08-26 14:51:00	-7.30287	-16.3378	350	83	2	26	Subject1	1.72078e+08	1.73984e+08	6.9339e+08	8.10119e+07	9.8386e+08	8.73266e+08	2.45562e+08	4.71938e+07	4.46755e+08	1.49701e+07	1.18948e+07	1.43094e+08	9.93821e+07	1.33787e+09	6.05179e+08	2.14113e+07	6.00184e+07	2.501e+08	4.87949e+07	1.7818e+07	1.09456e+07	2.69119e+08	1.16067e+08	9.34486e+08	1.78736e+08	8.72579e+07	2.23332e+07	272261	1.39512e+08	2.52785e+08	1.09578e+09	1.83261e+08	1.29971e+08	9.15746e+08	3.40761e+08	9.35052e+07	1.42612e+08	9.46797e+09	1.48944e+09	2.40302e+09	1.06263e+08
Subject1_23_826_444pm	2018-08-26 16:44:00	-11.5227	-17.7755	150	27	2	26	Subject1	1.22649e+08	1.41144e+08	8.01977e+08	7.9103e+07	7.86881e+08	3.91867e+08	3.06697e+08	5.54611e+07	4.4115e+08	1.67574e+07	1.49936e+07	1.24136e+08	1.14261e+08	2.19937e+09	6.29399e+08	1.96217e+07	3.39379e+07	1.93679e+08	7.20649e+08	1.07399e+07	1.66276e+07	3.75027e+08	1.43133e+07	9.55828e+08	1.77062e+08	1.08259e+08	6.73537e+07	511307	1.51943e+08	2.32638e+08	5.09143e+08	1.79704e+08	8.93103e+07	7.71909e+08	2.91175e+08	1.00972e+08	9.18295e+07	7.88376e+09	6.8149e+08	2.09624e+09	5.31478e+07
Subject1_24_826_840pm	2018-08-26 20:40:00	-6.63622	-18.0893	200	16	3	26	Subject1	1.75094e+08	1.76116e+08	5.5111e+08	6.07781e+07	4.17445e+08	2.06343e+08	3.07702e+08	9.85594e+07	3.55507e+08	1.416e+07	1.53006e+07	8.29177e+07	1.00658e+08	4.85195e+09	1.29118e+09	1.38709e+07	7.90053e+06	1.66424e+08	3.59312e+08	3.06869e+06	1.71079e+07	4.1926e+08	1.34131e+07	9.37038e+08	2.00655e+08	7.83546e+07	4.67835e+07	1.30352e+06	1.38805e+08	1.64909e+08	4.22802e+08	1.31119e+08	1.0484e+08	1.15272e+09	2.69555e+08	1.47169e+08	5.85438e+07	4.63453e+09	4.43642e+08	2.55243e+09	3.40607e+07
Subject1_25_826_959pm	2018-08-26 21:59:00	-7.8278	-16.7011	100	122	3	26	Subject1	1.89567e+08	1.45599e+08	7.03998e+08	8.45993e+07	4.20003e+08	2.04018e+08	3.54648e+08	1.89857e+08	3.99936e+08	1.20467e+07	1.92331e+07	1.34603e+08	1.33242e+08	5.28305e+09	1.83072e+09	1.49527e+07	3.49258e+06	9.51623e+08	1.16127e+08	1.73534e+06	1.77523e+07	3.08817e+08	704036	1.0887e+09	1.92062e+08	9.21613e+07	3.39915e+07	5.36793e+06	1.7502e+08	2.50308e+08	9.50042e+08	1.19175e+08	7.96261e+07	1.1891e+09	4.24102e+08	1.55434e+08	9.72942e+07	5.24232e+09	4.5157e+08	2.3311e+09	6.04151e+07
Subject1_26_827_715am	2018-08-27 07:15:00	-7.75324	-13.7126	500	35	1	27	Subject1	9.1828e+07	1.65479e+08	8.18919e+08	8.72419e+07	2.12195e+08	9.90812e+07	3.15439e+08	8.35746e+07	2.71941e+08	1.1241e+07	1.86098e+07	1.52479e+08	1.58619e+08	4.63384e+09	8.92204e+08	1.15228e+07	1.9828e+06	2.60675e+08	9.48265e+07	759282	1.84401e+07	4.70544e+08	2.78152e+07	9.11061e+08	2.22789e+08	1.22746e+08	8.41183e+07	3.23921e+06	1.51008e+08	1.37521e+08	4.64989e+08	1.53552e+08	5.94756e+07	1.07438e+09	2.99911e+08	9.01241e+07	5.04529e+07	3.90221e+09	2.65539e+08	1.70128e+09	3.85249e+07
Subject1_27_827_947am	2018-08-27 09:47:00	-5.56944	-13.4379	300	61	1	27	Subject1	1.3755e+08	1.38058e+08	7.67676e+08	1.06081e+08	5.10341e+08	1.5053e+08	1.51217e+08	6.65436e+07	1.68127e+08	8.31154e+06	1.24345e+07	1.72985e+08	1.77971e+08	2.01406e+09	5.73555e+08	1.09662e+07	8.46263e+07	3.08597e+08	4.11223e+07	1.91376e+07	1.85741e+07	4.39238e+08	1.43716e+07	1.27201e+09	2.67561e+08	1.29978e+08	4.00949e+07	780910	1.46956e+08	1.30264e+08	1.66408e+09	2.4498e+08	1.14972e+08	6.30051e+08	2.76467e+08	8.5118e+07	6.16525e+07	3.82125e+09	3.31312e+08	1.80451e+09	6.54367e+07
Subject1_28_827_126pm	2018-08-27 13:26:00	-5.16831	-17.3537	400	42	2	27	Subject1	1.37972e+08	1.28105e+08	8.18461e+08	8.9676e+07	9.78754e+08	1.96208e+08	1.55635e+08	2.26883e+07	2.58416e+08	2.70079e+07	1.6394e+07	1.05804e+08	1.26332e+08	6.47183e+08	4.90865e+08	6.09425e+06	7.60481e+07	2.68494e+08	8.5743e+08	1.76288e+07	1.00995e+07	3.44603e+08	2.35711e+07	1.1846e+09	2.19667e+08	1.04333e+08	4.23451e+07	298624	9.68948e+07	1.11503e+08	1.35042e+09	2.31697e+08	1.20523e+08	4.91833e+08	2.16494e+08	7.43927e+07	6.02111e+07	3.21841e+09	2.365e+08	1.33817e+09	5.46707e+07
Subject1_29_827_327pm	2018-08-27 15:27:00	-16.1063	-16.3061	200	88	2	27	Subject1	1.45723e+08	1.4544e+08	7.98828e+08	9.40848e+07	7.76883e+08	2.41494e+08	3.61064e+08	9.56509e+07	4.36713e+08	1.68069e+07	1.95455e+07	1.20008e+08	1.40848e+08	2.54067e+09	8.66912e+08	8.46099e+06	2.25434e+07	7.72093e+08	3.39148e+08	8.19696e+06	1.98057e+07	4.4672e+08	2.18863e+07	1.49833e+09	2.18906e+08	1.26169e+08	4.59924e+07	669688	1.763e+08	2.69407e+08	1.29383e+09	2.20471e+08	1.17456e+08	9.66196e+08	3.20177e+08	1.65919e+08	9.85381e+07	4.05157e+09	2.36206e+08	1.13566e+09	9.30122e+07
Subject1_30_827_548pm	2018-08-27 17:48:00	10.9844	-16.8901	400	101	2	27	Subject1	1.93653e+08	1.20043e+08	7.92377e+08	7.00551e+07	3.80255e+08	1.08702e+08	1.39197e+08	1.95056e+08	1.82712e+08	1.08302e+07	1.26094e+07	1.13761e+08	1.14934e+08	5.2029e+09	7.50407e+08	2.60588e+06	5.96333e+06	6.64806e+08	2.58644e+08	2.42204e+06	7.95283e+06	2.23516e+08	2.10491e+07	1.17342e+09	2.00305e+08	8.66665e+07	3.45287e+07	396017	8.13909e+07	2.12257e+08	1.05342e+09	1.66957e+08	1.80416e+08	3.3655e+08	2.60842e+08	8.88493e+07	9.09248e+07	4.78942e+09	2.44995e+08	8.0305e+08	6.65511e+07
Subject1_31_827_749pm	2018-08-27 19:49:00	-5.91689	-18.1028	200	21	3	27	Subject1	2.22014e+08	1.23902e+08	7.4124e+08	7.90282e+07	3.51718e+08	1.12959e+08	2.76346e+08	1.80736e+08	2.41389e+08	1.18296e+07	1.2976e+07	1.6556e+08	1.32433e+08	5.80188e+09	9.88162e+08	5.25974e+06	3.7914e+06	4.07399e+08	1.26517e+08	2.4754e+06	1.52496e+07	3.43539e+08	2.24762e+07	8.9552e+08	1.58275e+08	1.0084e+08	8.84941e+07	275224	2.25468e+08	1.54131e+08	8.36447e+08	2.0217e+08	1.13199e+08	7.29045e+08	3.31831e+08	1.06395e+08	6.63768e+07	3.64441e+09	1.70396e+08	7.93078e+08	5.14195e+07
Subject1_32_827_1140pm	2018-08-27 23:40:00	-14.4801	-12.9398	350	115	3	27	Subject1	2.77639e+08	1.54324e+08	8.50897e+08	9.84591e+07	5.09155e+08	2.31205e+08	4.5007e+08	1.33319e+08	6.43004e+08	3.31132e+07	2.38672e+07	2.06861e+08	1.42991e+08	4.29041e+09	1.86113e+09	1.01e+07	3.6363e+06	3.91956e+08	6.69081e+07	1.39173e+06	1.98285e+07	4.47729e+08	3.93945e+07	1.61163e+09	2.3526e+08	1.27022e+08	5.64209e+07	7.12072e+06	2.95725e+08	3.49856e+08	1.55816e+09	2.20938e+08	1.52732e+08	1.14126e+09	4.68541e+08	1.83112e+08	1.00626e+08	8.8657e+09	7.26947e+08	1.25036e+09	1.24577e+08
Subject1_33_828_731am	2018-08-28 07:31:00	-11.0136	-19.6597	500	74	1	28	Subject1	1.83446e+08	1.25618e+08	1.06384e+09	8.85214e+07	4.25812e+08	1.54829e+08	4.75258e+08	4.00633e+07	7.51667e+08	2.57842e+07	2.60894e+07	1.79799e+08	1.10209e+08	1.94248e+09	1.22602e+09	7.47716e+06	1.17498e+06	1.41171e+08	5.12228e+07	212566	1.478e+07	4.44823e+08	251827	1.15024e+09	2.32861e+08	1.13904e+08	3.54997e+07	894603	1.64704e+08	2.01418e+08	1.03905e+09	12182.4	1.10258e+08	1.28296e+09	3.98486e+08	9.98548e+07	8.45822e+07	6.07018e+09	6.98879e+08	6.80562e+08	5.57821e+07
Subject1_34_828_1137am	2018-08-28 11:37:00	-5.37953	-15.2632	350	103	1	28	Subject1	2.4702e+08	1.32305e+08	6.29979e+08	8.22853e+07	5.31916e+08	3.59226e+08	1.80538e+08	4.55748e+07	3.14142e+08	1.77897e+07	1.19173e+07	1.41044e+08	1.09586e+08	1.48237e+09	5.13407e+08	5.27155e+06	5.38122e+07	1.64123e+08	5.26957e+07	1.29246e+07	1.27438e+07	3.71013e+08	3.22243e+06	1.08216e+09	2.15808e+08	1.15057e+08	4.18783e+07	657777	9.24197e+07	9.04173e+07	1.2838e+09	2.04706e+08	1.38457e+08	7.19538e+08	3.39862e+08	5.14331e+07	7.02168e+07	4.6834e+09	4.47567e+08	3.7548e+08	6.05731e+07
Subject1_35_828_209pm	2018-08-28 14:09:00	14.5658	-8.94212	500	87	2	28	Subject1	1.16803e+08	1.14806e+08	5.96028e+08	8.56133e+07	6.90664e+08	1.87391e+08	1.93292e+08	7.42985e+07	4.10835e+08	2.02833e+07	1.31015e+07	1.61835e+08	1.47678e+08	1.2397e+09	6.95583e+08	7.4197e+06	1.75579e+07	5.7348e+08	4.31288e+07	5.71731e+06	6.65304e+06	1.77119e+08	2.5276e+07	1.15589e+09	1.46725e+08	8.50628e+07	3.6065e+07	730383	7.1036e+07	1.12825e+09	8.47899e+08	7.49109e+07	6.15641e+07	4.2226e+08	2.85988e+08	9.18834e+07	7.08042e+07	6.42571e+09	2.16412e+08	3.61165e+08	8.52448e+07
Subject1_36_828_514pm	2018-08-28 17:14:00	-0.629593	-20.055	550	37	2	28	Subject1	2.0842e+08	1.24417e+08	7.20261e+08	7.11807e+07	7.29551e+08	1.56221e+08	1.94944e+08	1.43021e+08	3.46696e+08	1.26392e+07	1.04532e+07	2.09784e+08	9.11811e+07	3.96996e+09	6.96909e+08	4.61187e+06	2.52508e+07	7.70974e+08	4.39945e+07	6.69447e+06	8.14092e+06	2.51264e+08	2.91366e+07	9.62871e+08	1.5758e+08	9.44077e+07	4.12401e+07	340310	9.11313e+07	5.19455e+07	1.22402e+09	2.11268e+08	1.51451e+08	2.99353e+08	2.22359e+08	8.18714e+07	59935	4.29221e+09	2.27463e+08	3.1747e+08	5.95237e+07
Subject1_37_828_736pm	2018-08-28 19:36:00	-0.176064	-22.4408	450	15	3	28	Subject1	1.82143e+08	9.08122e+07	5.75337e+08	5.1905e+07	4.04891e+08	1.01497e+08	1.59802e+08	9.74066e+07	2.67007e+08	1.62523e+07	9.75759e+06	2.17271e+08	1.23182e+08	4.09877e+09	6.55363e+08	4.90283e+06	7.1969e+06	2.96525e+08	3.88189e+07	2.16639e+06	8.55304e+06	2.42334e+08	3.68439e+07	9.67236e+08	1.83494e+08	7.49686e+07	3.69168e+07	245116	1.76639e+08	9.17789e+07	4.26081e+08	1.88107e+08	9.48771e+07	4.99353e+08	1.83355e+08	5.64285e+07	3.78013e+07	2.01329e+09	1.75607e+08	1.77244e+09	2.86143e+07
Subject1_38_828_1113pm	2018-08-28 23:13:00	-0.441217	-20.074	400	98	3	28	Subject1	3.77001e+08	2.04919e+08	7.48974e+08	6.42687e+07	3.64414e+08	1.42856e+08	2.67709e+08	1.17134e+08	3.57619e+08	5.12791e+07	1.02921e+07	1.25148e+08	1.02691e+08	2.56547e+09	8.58641e+08	3.81659e+06	2.49997e+06	4.35767e+08	4.07096e+07	1.74227e+06	6.70175e+06	2.75921e+08	9.80698e+06	1.24858e+09	1.96188e+08	8.85291e+07	2.61728e+07	286443	9.49903e+07	7.34318e+07	1.23578e+09	1.07401e+08	1.52109e+08	7.29674e+08	3.34162e+08	5.53357e+07	8.63078e+07	2.60814e+09	2.18567e+08	7.10864e+09	6.0427e+07
Subject1_39_829_735am	2018-08-29 07:35:00	-10.102	-17.998	550	31	1	29	Subject1	1.44301e+08	1.80721e+08	9.79221e+08	9.26616e+07	3.03208e+08	1.24656e+08	5.13929e+08	7.91281e+07	4.56273e+08	2.74873e+07	2.15061e+07	1.81367e+08	1.4723e+08	4.19393e+09	9.94728e+08	1.00865e+07	1.47439e+06	1.3574e+08	3.03979e+07	4.57387e+06	2.10924e+07	4.90072e+08	452187	1.06993e+09	2.2825e+08	1.01092e+08	7.51819e+07	1.85151e+06	2.0707e+08	2.04613e+08	6.38336e+08	226459	5.49237e+07	1.73914e+09	4.19562e+08	5.17142e+07	5.00543e+07	1.61911e+09	1.34433e+08	4.71605e+09	2.81752e+07
Subject1_40_829_935am	2018-08-29 09:35:00	17.5577	-16.2494	500	75	1	29	Subject1	1.65021e+08	1.36049e+08	5.2153e+08	6.6765e+07	2.38943e+08	8.29448e+07	1.24384e+08	1.09155e+08	1.53926e+08	1.05548e+07	8.8152e+06	1.81351e+08	1.14327e+08	2.89351e+09	4.53709e+08	5.89623e+06	1.30992e+07	1.17725e+08	2.69584e+07	3.30282e+06	7.51367e+06	1.89696e+08	5.01564e+06	9.74895e+08	2.13298e+08	6.48503e+07	6.64524e+06	646953	8.82353e+07	7.76226e+07	1.29431e+09	8.57373e+07	1.28786e+08	5.13533e+08	2.25509e+08	2.72625e+07	5.46225e+07	2.99764e+09	3.47768e+08	1.90298e+09	5.19609e+07
Subject1_41_829_1141am	2018-08-29 11:41:00	13.4957	-19.5866	550	65	1	29	Subject1	1.85092e+08	9.79767e+07	5.26327e+08	6.9991e+07	5.35799e+08	1.45366e+08	1.14037e+08	1.71183e+08	1.81904e+08	9.10704e+06	7.67049e+06	2.21676e+08	1.44007e+08	3.66317e+09	3.99794e+08	8.77458e+06	5.83559e+07	1.71745e+08	1.35678e+07	1.4592e+07	8.54707e+06	1.87064e+08	7.11239e+06	8.72157e+08	1.62047e+08	7.84566e+07	2.77723e+07	443693	9.35741e+07	6.76989e+07	1.00243e+09	1.2849e+08	6.52655e+07	2.47946e+08	2.22398e+08	2.53889e+07	259245	4.192e+09	2.7671e+08	1.67088e+09	4.86703e+07
Subject1_42_829_119pm	2018-08-29 13:19:00	26.9801	-19.6767	450	100	2	29	Subject1	8.62404e+07	1.16716e+08	5.81597e+08	5.80317e+07	7.1299e+08	1.45855e+08	1.63951e+08	1.09622e+08	2.77746e+08	3.36638e+07	1.41264e+07	1.76696e+08	1.38415e+08	2.25475e+09	5.27091e+08	1.00335e+07	1.90412e+07	1.28819e+08	3.37059e+07	7.61641e+06	4.33652e+06	1.27684e+08	4.05639e+06	1.01046e+09	2.07888e+08	5.26882e+07	8.36065e+06	348251	5.10464e+07	5.86247e+07	1.04049e+09	569800	5.09239e+07	4.52286e+08	2.19564e+08	2.22435e+07	7.3895e+07	2.10668e+09	2.39856e+08	1.48394e+09	3.99487e+07
Subject1_43_829_626pm	2018-08-29 18:26:00	-14.549	-10.1628	450	84	3	29	Subject1	2.12118e+08	1.75291e+08	9.56695e+08	1.2473e+08	8.11935e+08	2.14831e+08	5.3397e+08	3.8841e+08	1.16819e+09	2.5635e+07	2.5644e+07	1.96076e+08	1.33031e+08	7.38212e+09	1.25091e+09	1.26698e+07	1.75239e+07	1.4471e+09	1.42368e+06	6.03466e+06	2.17999e+07	5.02433e+08	6.41911e+07	1.0707e+09	2.10353e+08	1.39259e+08	1.09294e+08	496144	2.59884e+08	7.67545e+08	1.70787e+09	2.02217e+08	1.25049e+08	1.32756e+09	5.04967e+08	9.53053e+07	1.20308e+08	5.04331e+09	221646	1.85733e+09	6.97997e+07
Subject1_44_829_1058pm	2018-08-29 22:58:00	-12.2186	-16.874	350	55	3	29	Subject1	2.15457e+08	1.3444e+08	8.3439e+08	7.38402e+07	3.83813e+08	2.00636e+08	4.05046e+08	1.40411e+08	6.91575e+08	1.23886e+08	2.20598e+07	2.47197e+08	1.41891e+08	4.8121e+09	7.7312e+08	9.80417e+06	3.22932e+06	4.62354e+08	333554	964144	2.04229e+07	3.79466e+08	1.40375e+07	1.65059e+09	2.2489e+08	9.91488e+07	4.017e+07	525253	2.6747e+08	3.29964e+08	1.1204e+09	1.56894e+08	8.47121e+07	1.06949e+09	3.66685e+08	4.73855e+07	556769	2.35021e+09	2.31971e+08	1.01283e+09	5.44286e+07
Subject1_45_830_724am	2018-08-30 07:24:00	-8.72749	-12.9238	550	54	1	30	Subject1	1.54124e+08	1.04099e+08	9.11036e+08	8.55307e+07	1.90889e+08	1.51949e+08	4.01038e+08	3.49387e+07	3.0552e+08	4.45899e+07	2.82718e+07	1.46973e+08	1.2988e+08	1.15656e+09	5.63287e+08	3.48875e+06	1.49755e+06	1.10367e+08	2.39717e+07	481921	2.5825e+07	5.37533e+08	435271	1.00531e+09	2.85463e+08	1.05606e+08	4.92101e+07	3.1697e+06	1.45076e+08	1.56024e+08	1.34073e+09	2.03761e+08	7.80181e+07	8.50807e+08	4.48632e+08	2.71522e+07	7.94245e+07	1.26347e+09	136762	7.88511e+08	5.45008e+07
Subject1_46_830_957am	2018-08-30 09:57:00	-1.1117	-18.3091	300	22	1	30	Subject1	1.00151e+08	9.68516e+07	6.22233e+08	7.87156e+07	4.08929e+08	1.49653e+08	1.62092e+08	3.2579e+07	1.84562e+08	1.69809e+07	1.46933e+07	1.32185e+08	1.17948e+08	8.74668e+08	3.94589e+08	2.97653e+06	5.50972e+07	4.23054e+08	1.92939e+07	1.43788e+07	1.70789e+07	3.51793e+08	309087	1.09288e+09	2.04878e+08	1.31401e+08	6.55678e+07	699789	8.80059e+07	1.02794e+08	5.66117e+08	1.75078e+08	7.45741e+07	3.41454e+08	2.35377e+08	1.50633e+07	557131	3.55986e+09	2.91304e+08	5.41215e+08	9.00848e+07
Subject1_47_830_1125am	2018-08-30 11:25:00	6.5689	-16.6719	300	97	1	30	Subject1	1.17015e+08	1.25071e+08	6.83448e+08	9.14405e+07	1.01178e+09	2.20599e+08	2.19754e+08	7.02771e+07	4.01867e+08	2.99076e+07	2.10501e+07	2.032e+08	2.29899e+08	1.13545e+09	4.9143e+08	1.38965e+07	8.95096e+07	3.74617e+08	161840	2.70533e+07	1.46568e+07	2.91455e+08	2.865e+07	1.10302e+09	2.78701e+08	1.33937e+08	1.80038e+07	872542	1.42344e+08	1.11802e+08	1.01528e+09	1.4156e+08	3.64264e+07	4.76187e+08	3.83678e+08	1.67493e+07	1.31177e+08	3.32319e+09	3.99405e+08	4.74078e+08	1.4258e+08
Subject1_48_830_242pm	2018-08-30 14:42:00	-1.3748	-20.9897	550	125	2	30	Subject1	1.21765e+08	1.10156e+08	5.47445e+08	6.65782e+07	6.77979e+08	1.93604e+08	2.26882e+08	1.00566e+08	3.27396e+08	2.64698e+07	1.74995e+07	1.4372e+08	1.462e+08	1.88598e+09	5.52547e+08	8.08431e+06	4.12905e+07	1.52614e+08	1.86707e+07	1.39477e+07	1.22748e+07	3.09835e+08	6.20085e+06	1.19937e+09	2.28121e+08	1.10004e+08	2.70032e+07	566154	1.12775e+08	9.72281e+07	1.01598e+09	1.68856e+08	6.13224e+07	6.10366e+08	2.65736e+08	6.4044e+07	9.3587e+07	2.48133e+09	2.20901e+08	4.36437e+08	9.52613e+07
Subject1_49_830_620pm	2018-08-30 18:20:00	-6.04502	-17.13	500	79	3	30	Subject1	3.06819e+08	9.84954e+07	4.79065e+08	6.15104e+07	4.50913e+08	1.453e+08	2.90322e+08	1.2546e+08	3.21887e+08	1.9756e+07	1.68531e+07	1.24452e+08	8.33389e+07	4.10046e+09	7.55732e+08	4.87475e+06	6.86789e+06	1.26996e+08	1.61402e+07	770778	1.22981e+07	2.63998e+08	6.57359e+06	9.69232e+08	1.92328e+08	8.77784e+07	2.64319e+07	373811	1.03231e+08	2.57401e+08	7.83485e+08	1.94883e+08	1.0792e+08	6.66708e+08	3.6648e+08	7.38727e+07	5.97847e+07	2.07748e+09	1.97596e+08	3.6112e+08	6.25635e+07
Subject1_50_831_732am	2018-08-31 07:32:00	-12.4243	-15.9935	650	66	1	31	Subject1	2.43983e+08	1.00454e+08	1.22161e+09	7.88852e+07	7.47873e+08	1.41016e+08	5.77414e+08	8.97517e+07	3.75622e+08	1.08918e+07	1.48633e+07	1.12346e+08	1.15234e+08	3.20566e+09	2.79443e+09	1.32846e+07	4.18999e+06	2.38799e+09	845053	1.495e+07	2.64879e+07	4.31065e+08	1.03153e+06	9.96005e+08	2.09324e+08	9.5267e+07	3.80841e+07	1.84727e+06	1.73323e+08	3.5511e+08	1.09645e+09	1.72186e+08	9.17132e+07	1.1427e+09	4.11699e+08	5.29708e+07	9.06456e+07	2.64842e+09	2.37971e+08	7.4933e+08	6.93201e+07
Subject2_1_822_4pm	2018-08-22 16:00:00	-10.0735	7.39614	125	25	2	22	Subject2	2.95591e+08	1.20644e+08	1.32468e+09	8.50795e+07	5.08971e+08	2.84417e+08	4.81028e+08	8.08851e+07	3.65709e+08	1.16396e+07	1.34852e+07	1.07746e+08	1.90025e+08	3.44715e+09	5.52947e+08	8.84294e+06	6.34625e+06	5.99425e+08	6.59079e+07	3.00877e+06	2.04387e+07	5.35245e+08	7.08296e+06	1.20537e+09	1.49644e+08	722723	2.82156e+08	883803	2.79156e+08	5.9415e+08	3.39688e+08	2.23941e+08	1.19828e+08	6.38021e+08	2.92714e+08	4.72387e+08	2.3098e+08	1.30978e+10	9.32017e+08	2.20083e+09	7.76034e+07
Subject2_2_823_929am	2018-08-23 09:29:00	-8.75756	8.38032	140	110	1	23	Subject2	2.66983e+08	1.54499e+08	8.53958e+08	1.17407e+08	6.72072e+08	2.07715e+08	4.81561e+08	5.12256e+07	3.14071e+08	2.17483e+07	1.30974e+07	1.38281e+08	1.86761e+08	2.34444e+09	6.41829e+08	1.7101e+07	1.38868e+07	8.75924e+07	5.40674e+07	4.98842e+06	1.82744e+07	4.77761e+08	5.87248e+07	1.23936e+09	2.43359e+08	1.69369e+08	5.16072e+07	2.576e+06	3.01562e+08	2.01164e+08	1.16979e+09	2.58081e+08	1.05252e+08	5.22108e+08	3.37511e+08	8.35788e+08	6.43792e+08	4.38906e+09	2.77157e+08	4.74333e+09	1.0583e+08
Subject2_3_823_1131am	2018-08-23 11:31:00	16.7645	26.9888	110	5	1	23	Subject2	9.01439e+07	7.55341e+07	7.77213e+08	1.32944e+08	6.00889e+08	1.36221e+08	3.04702e+08	3.4502e+07	2.31266e+08	1.53758e+07	1.30149e+07	1.00347e+08	1.89606e+08	1.46771e+09	5.82701e+08	6.08927e+06	9.59479e+06	4.79059e+07	5.73307e+07	3.35659e+06	9.26477e+06	3.24559e+08	518481	8.61615e+08	5.91722e+07	1.60277e+08	2.23878e+08	1.30783e+06	1.7071e+07	3.26497e+09	5.0603e+08	8.43576e+07	2.37244e+07	1.12601e+08	3.04006e+08	6.34416e+08	5.04698e+08	3.83515e+09	1.40949e+08	4.05706e+09	9.26269e+07
Subject2_4_823_120pm	2018-08-23 13:20:00	14.868	0.400838	250	52	2	23	Subject2	1.01297e+08	8.32523e+07	5.89672e+08	5.47155e+07	2.72643e+08	7.60216e+07	2.23046e+08	2.55432e+07	1.37207e+08	1.22927e+07	8.406e+06	8.43927e+07	1.58088e+08	5.9076e+08	2.86436e+08	8.604e+06	2.02486e+06	4.61282e+08	3.58525e+07	1.27333e+06	6.78001e+06	2.01936e+08	9.04862e+06	1.20023e+09	1.70364e+08	7.57896e+07	1.31754e+07	678273	1.47747e+08	9.72673e+07	6.88371e+08	1.8166e+08	5.39436e+07	2.59629e+08	1.56489e+08	2.97133e+08	2.29347e+08	6.42702e+09	5.93126e+08	2.29443e+09	5.11541e+07
Subject2_5_823_510pm	2018-08-23 17:10:00	1.20492	6.28607	225	102	2	23	Subject2	2.16519e+08	8.37958e+07	1.34585e+09	1.03211e+08	4.10632e+08	1.38606e+08	3.4256e+08	4.79659e+07	2.70177e+08	1.01422e+07	1.09e+07	1.09772e+08	1.92331e+08	1.68894e+09	6.47842e+08	8.03963e+06	3.10345e+06	1.34624e+09	3.9247e+07	5.48062e+06	1.22155e+07	4.04562e+08	1.6822e+07	1.16526e+09	2.24975e+08	1.52805e+08	6.98754e+07	1.30861e+06	1.91725e+08	2.16422e+08	1.66854e+09	2.61695e+08	8.46343e+07	4.35742e+08	3.24851e+08	3.82893e+08	3.66279e+08	1.08944e+10	1.22844e+09	2.96715e+09	1.33583e+08
Subject2_6_823_917pm	2018-08-23 21:17:00	151.55	-2.63402	200	85	3	23	Subject2	99563.6	86351.4	1.00751e+09	1.22924e+08	3.65409e+08	2.97722e+08	2.53963e+08	1.20103e+08	3.00232e+08	100680	2.18333e+07	2.90818e+08	2.9316e+08	101000	1.69714e+09	4.41873e+07	98070.8	4.86954e+08	101943	81281.1	105065	90183.9	92063.9	1.54138e+08	86565.1	96734.9	91664.1	235867	94852.6	1.3209e+07	1.55671e+09	88467	95751.9	96777.2	6.79465e+08	1.18657e+09	5.38264e+08	7.359e+09	1.21759e+09	4.39602e+09	7.96806e+07
Subject2_7_823_1158pm	2018-08-23 23:58:00	-8.46468	7.35671	100	72	3	23	Subject2	2.68372e+08	2.01478e+08	9.94231e+08	7.40149e+07	3.66977e+08	6.17529e+08	3.58717e+08	2.86456e+07	4.54373e+08	1.02126e+08	7.66206e+06	1.20296e+08	2.99858e+08	5.19293e+08	9.40156e+08	6.36188e+06	1.71652e+06	8.27651e+08	2.98514e+07	820117	1.08368e+07	4.16471e+08	5.5574e+06	2.14975e+09	1.98925e+08	1.40357e+08	2.49107e+07	5.31629e+06	2.64769e+08	3.28804e+08	2.11631e+09	1.56912e+08	7.65348e+07	1.17938e+09	3.65292e+08	1.92978e+09	7.32744e+08	7.19432e+09	1.09409e+09	7.52187e+09	1.31529e+08
Subject2_8_824_645am	2018-08-24 06:45:00	-10.8725	4.79586	500	118	1	24	Subject2	2.80707e+08	1.37447e+08	1.10328e+09	8.43287e+07	3.68256e+08	4.94001e+08	6.72579e+08	5.21867e+07	5.90077e+08	1.69689e+07	1.21775e+07	1.42723e+08	1.98437e+08	2.22763e+09	6.51453e+08	1.01591e+07	1.54662e+06	4.43702e+08	3.61536e+07	752321	1.7111e+07	5.25085e+08	6.0304e+06	1.1686e+09	2.93831e+08	1.301e+08	4.68078e+07	1.91273e+07	2.88227e+08	4.21353e+08	1.6764e+09	2.21791e+08	1.208e+08	9.2027e+08	3.55742e+08	2.38985e+09	7.2114e+08	4.9458e+09	5.89174e+08	6.05995e+09	1.18496e+08
Subject2_9_824_950am	2018-08-24 09:50:00	-1.86156	6.95811	125	26	1	24	Subject2	2.40746e+08	1.25144e+08	7.97094e+08	1.11198e+08	9.97519e+08	2.62602e+08	5.7558e+08	7.56758e+07	3.93325e+08	1.98298e+07	1.0204e+07	1.30673e+08	2.11897e+08	3.01697e+09	4.70228e+08	1.17062e+07	2.04519e+07	1.09762e+08	3.66109e+07	5.90237e+06	1.60465e+07	3.33833e+08	4.35684e+06	1.05599e+09	1.50001e+08	1.60105e+08	1.31314e+08	2.75169e+06	2.01956e+08	3.88539e+08	5.66944e+08	1.71082e+08	8.3984e+07	5.04088e+08	3.27489e+08	1.16298e+09	3.12978e+08	5.42717e+09	1.85963e+08	3.39504e+09	7.52187e+07
Subject2_10_824_1150am	2018-08-24 11:50:00	14.7741	26.6549	125	24	1	24	Subject2	8.47829e+07	5.03592e+07	7.51746e+08	1.04019e+08	5.83058e+08	1.32911e+08	3.38694e+08	5.76218e+07	1.83045e+08	1.53594e+07	1.07233e+07	9.44801e+07	2.24463e+08	2.49872e+09	3.87426e+08	4.91027e+06	9.70828e+06	5.27857e+07	491294	2.69288e+06	1.19652e+07	3.7669e+08	4.10192e+07	8.38603e+08	6.18593e+07	1.64454e+08	2.75787e+08	1.19635e+06	1.88787e+07	3.00716e+09	5.85669e+08	6.92645e+07	1.37753e+07	1.19337e+08	2.55841e+08	8.49584e+08	2.75506e+08	3.43387e+09	838309	3.0325e+09	8.59443e+07
Subject2_11_824_4pm	2018-08-24 16:00:00	4.82385	17.2041	390	126	2	24	Subject2	1.73225e+08	5.96786e+07	8.93857e+08	9.24005e+07	3.26738e+08	3.22311e+08	1.42521e+08	9.91391e+07	1.24528e+08	486908	1.53985e+07	1.08588e+08	3.05934e+08	2.82871e+09	7.73139e+08	4.94423e+06	4.85938e+06	1.13609e+08	3.15032e+07	3.51143e+06	1.36612e+07	4.5989e+08	568846	1.25742e+09	1.5883e+08	1.56156e+08	2.31978e+08	971022	6.25592e+07	2.27664e+09	5.55756e+08	1.51478e+08	3.50176e+07	1.9758e+08	2.75128e+08	5.93535e+08	2.41973e+08	5.20208e+09	2.586e+08	3.80151e+09	1.18564e+08
Subject2_12_824_641pm	2018-08-24 18:41:00	-2.84325	9.01051	160	96	3	24	Subject2	2.71028e+08	1.413e+08	1.0513e+09	1.2608e+08	2.34783e+08	2.18016e+08	4.48609e+08	9.47421e+07	2.5945e+08	1.66244e+07	1.46599e+07	1.30776e+08	3.05721e+08	2.89669e+09	1.23518e+09	1.06392e+07	4.17591e+06	9.85634e+07	779118	5.07848e+06	1.79862e+07	4.92486e+08	2.54304e+07	9.5419e+08	2.16458e+08	1.75238e+08	1.39123e+08	1.10219e+06	1.56523e+08	9.48975e+08	8.07652e+08	1.50473e+08	4.14544e+07	5.99499e+08	4.44253e+08	4.53319e+08	2.04544e+08	5.85879e+09	3.94941e+08	4.16865e+09	7.46687e+07
Subject2_13_824_9pm	2018-08-24 21:00:00	-11.9671	4.20815	140	95	3	24	Subject2	4.10667e+08	1.81169e+08	9.5704e+08	1.02611e+08	2.9343e+08	2.835e+08	6.23466e+08	5.80855e+07	3.80101e+08	1.76628e+07	2.36034e+07	1.11582e+08	2.3387e+08	1.98508e+09	1.07443e+09	1.06947e+07	2.8454e+06	8.81925e+07	1.97617e+07	3.90713e+06	2.30568e+07	4.66748e+08	3.70589e+07	1.11712e+09	2.69419e+08	1.53866e+08	6.58415e+07	2.34641e+06	3.0092e+08	5.90384e+08	1.25287e+09	1.78971e+08	7.91672e+07	1.08804e+09	4.3894e+08	3.99398e+08	1.46023e+08	4.32286e+09	3.73608e+08	3.26235e+09	8.18139e+07
Subject2_14_824_1035pm	2018-08-24 22:35:00	-20.5862	5.13083	75	63	3	24	Subject2	3.203e+08	1.21727e+08	1.04094e+09	8.0677e+07	3.8416e+08	2.5254e+08	7.4526e+08	5.27062e+07	4.46473e+08	1.46319e+07	2.30753e+07	1.15778e+08	2.34121e+08	2.40071e+09	7.04729e+08	1.23254e+07	2.40613e+06	6.71666e+07	2.02055e+07	3.31553e+06	2.966e+07	5.73772e+08	769448	1.32529e+09	3.35543e+08	1.92532e+08	7.32966e+07	8.95701e+06	2.7255e+08	7.59494e+08	1.41081e+09	2.27932e+08	8.57207e+07	9.186e+08	3.35023e+08	3.02891e+08	1.34437e+08	3.56171e+09	3.09695e+08	2.88097e+09	8.75665e+07
Subject2_15_825_604am	2018-08-25 06:04:00	-23.303	7.18408	40	119	1	25	Subject2	2.11837e+08	1.04194e+08	1.04868e+09	9.913e+07	2.20561e+08	1.31441e+08	5.64801e+08	654919	5.18225e+08	1.91176e+07	2.92787e+07	1.64325e+08	3.82738e+08	7.4313e+08	7.39349e+08	8.46786e+06	971294	6.90697e+07	2.47644e+07	693256	2.64867e+07	5.84958e+08	1.11688e+06	2.13439e+09	3.74077e+08	2.13187e+08	6.02734e+07	1.52191e+06	3.10238e+08	5.37259e+08	1.442e+09	1.96819e+08	6.14999e+07	1.18627e+09	3.21609e+08	5.89148e+07	9.31754e+07	3.65072e+09	4.8835e+08	1.31536e+09	8.10122e+07
Subject2_16_825_8am	2018-08-25 08:00:00	-18.4533	7.68091	260	116	1	25	Subject2	2.19985e+08	1.61079e+08	1.07671e+09	1.15921e+08	2.06393e+08	1.11707e+08	6.74119e+08	3.65274e+07	2.75032e+08	1.56537e+07	2.81489e+07	1.23515e+08	2.66653e+08	1.5699e+09	4.7123e+08	9.36199e+06	1.56279e+06	559577	4.07379e+07	1.07974e+06	3.21729e+07	7.75601e+08	379849	1.44109e+09	3.7604e+08	1.99195e+08	6.96715e+07	1.02318e+07	2.46555e+08	2.9364e+08	1.10829e+09	3.35448e+08	9.49876e+07	7.73366e+08	3.75998e+08	1.82732e+08	9.36293e+07	2.29813e+09	2.22592e+08	2.25396e+09	6.86429e+07
Subject2_17_825_1045am	2018-08-25 10:45:00	-11.3631	13.9125	95	58	1	25	Subject2	2.68577e+08	1.62522e+08	1.04216e+09	1.82561e+08	1.57903e+08	7.2582e+07	7.11859e+08	4.10823e+07	3.31411e+08	1.5425e+07	2.20383e+07	1.5777e+08	3.12627e+08	1.41713e+09	7.01843e+08	1.17931e+07	1.27078e+06	7.38134e+07	351378	301875	3.24338e+07	7.32711e+08	1.6298e+07	1.19056e+09	3.62954e+08	2.50406e+08	1.62924e+08	1.59939e+06	3.37001e+08	3.70372e+08	1.02877e+09	2.75154e+08	8.38996e+07	1.3443e+09	5.47086e+08	1.33555e+08	7.79739e+07	4.90332e+09	2.96253e+08	1.55545e+09	1.15341e+08
Subject2_18_825_102pm	2018-08-25 13:02:00	-12.5282	7.7382	70	68	2	25	Subject2	2.16918e+08	9.98191e+07	1.09353e+09	1.10873e+08	2.67195e+08	9.69715e+07	6.62623e+08	855698	6.45961e+08	1.13492e+07	2.026e+07	1.28924e+08	2.51705e+08	6.33719e+08	6.55633e+08	5.75099e+06	1.1125e+06	2.38851e+08	2.53554e+07	728212	1.63591e+07	5.51252e+08	317337	2.38172e+09	3.21409e+08	1.75649e+08	4.46554e+07	484879	1.66276e+08	5.902e+08	1.60729e+09	2.3407e+08	9.89561e+07	8.04902e+08	3.57086e+08	8.04899e+07	1.81327e+08	7.26833e+09	1.10242e+09	1.16329e+09	1.0589e+08
Subject2_19_825_323pm	2018-08-25 15:23:00	-13.8688	7.21169	50	3	2	25	Subject2	2.45522e+08	1.25871e+08	1.11342e+09	8.33493e+07	1.58878e+08	8.24155e+07	3.44738e+08	159644	3.06078e+08	2.42271e+07	2.0382e+07	1.20192e+08	3.0932e+08	4.2318e+08	5.68628e+08	3.41368e+06	904851	7.67588e+07	4.48529e+07	475851	1.27169e+07	4.9842e+08	125060	2.89777e+09	3.06114e+08	2.0397e+08	1.00075e+08	489137	1.41138e+08	1.98041e+08	5.15033e+08	2.6845e+08	9.68401e+07	5.272e+08	2.12429e+08	5.56392e+07	9.51278e+07	5.45855e+09	6.1151e+08	1.07879e+09	5.47025e+07
Subject2_20_825_838pm	2018-08-25 20:38:00	-19.1376	9.28568	70	78	3	25	Subject2	2.54163e+08	1.56908e+08	9.40554e+08	1.0918e+08	1.86801e+08	9.24693e+07	5.97109e+08	2.65066e+07	5.12592e+08	1.9572e+08	4.3397e+07	2.00956e+08	3.52555e+08	9.3316e+08	7.08431e+08	1.34302e+07	893080	2.9648e+08	1.85063e+07	948615	1.90406e+07	4.89278e+08	1.67349e+07	1.76509e+09	3.12557e+08	1.94478e+08	4.28307e+07	692115	2.85801e+08	7.60815e+08	1.56238e+09	2.1827e+08	7.14951e+07	2.06554e+09	4.60923e+08	4.77693e+07	6.80722e+07	2.60621e+09	3.46124e+08	9.55725e+08	7.43377e+07
Subject2_21_826_715am	2018-08-26 07:15:00	-15.2004	15.4239	225	92	1	26	Subject2	9.67421e+07	1.23891e+08	7.73139e+08	1.1186e+08	1.42517e+08	5.20482e+07	5.83176e+08	3.23753e+07	3.77161e+08	1.41701e+08	4.03193e+07	1.42005e+08	2.79926e+08	1.03118e+09	5.51013e+08	3.05102e+07	2.1097e+06	1.18553e+08	1.00383e+06	538758	2.94582e+07	6.15209e+08	6.82931e+09	1.53185e+09	2.63929e+08	2.11057e+08	6.55891e+07	1.3407e+06	2.55059e+08	6.33488e+08	1.37195e+09	1.51074e+08	2.63806e+07	1.90884e+09	4.70413e+08	3.08623e+07	4.04992e+07	1.72573e+09	2.29446e+08	5.95921e+08	5.39152e+07
Subject2_22_826_1015am	2018-08-26 10:15:00	-8.77913	27.0685	120	67	1	26	Subject2	2.14032e+08	3.41647e+08	7.60325e+08	1.66805e+08	9.56388e+07	4.20006e+07	4.5316e+08	2.86158e+07	2.0704e+08	1.82879e+08	2.80317e+07	1.5315e+08	2.9669e+08	5.70932e+08	5.14623e+08	2.24511e+07	1.17299e+06	2.51582e+07	1.02187e+06	549438	3.47169e+07	6.75999e+08	1.80901e+09	1.3294e+09	2.88507e+08	2.26681e+08	1.71413e+08	1.04746e+06	2.35175e+08	3.6163e+08	1.02706e+09	2.27664e+08	6.19724e+07	1.86751e+09	6.45562e+08	1.9922e+07	3.11705e+07	1.77917e+09	1.00685e+06	4.1117e+08	1.37991e+08
Subject2_23_826_1115am	2018-08-26 11:15:00	-6.36259	15.2385	35	33	1	26	Subject2	2.61598e+08	3.11979e+08	5.2602e+08	9.3611e+07	1.2482e+09	2.36082e+08	3.51698e+08	1.37229e+07	4.12502e+08	3.60714e+07	2.26206e+07	1.27955e+08	1.95882e+08	1.4417e+09	5.6013e+08	1.26794e+07	1.70978e+07	1.11367e+08	448266	3.52563e+06	2.56168e+07	3.45882e+08	5.37742e+08	1.43889e+09	1.64427e+08	1.53188e+08	9.8225e+07	420394	1.5489e+08	3.65883e+08	5.76587e+08	1.13465e+08	5.77358e+07	8.01582e+08	3.66769e+08	1.45836e+07	3.13917e+07	2.4089e+09	609360	3.2984e+08	7.24668e+07
Subject2_24_826_223pm	2018-08-26 14:23:00	-16.9608	17.9557	95	45	2	26	Subject2	2.6668e+08	2.6851e+08	6.8728e+08	1.12239e+08	1.26936e+09	2.06396e+08	6.13304e+08	1.69234e+07	6.00108e+08	1.3165e+09	4.17997e+07	1.28268e+08	2.47501e+08	5.51021e+08	6.4075e+08	1.22937e+07	1.08931e+07	7.57961e+07	706740	3.96604e+06	2.95206e+07	6.01162e+08	4.2617e+08	1.73473e+09	2.86906e+08	1.73306e+08	7.41404e+07	422675	1.95736e+08	7.98118e+08	1.40392e+09	1.94489e+08	7.20552e+07	1.58961e+09	4.85797e+08	1.65566e+07	3.53586e+07	1.68048e+09	223168	3.51025e+08	9.17403e+07
Subject2_25_826_720pm	2018-08-26 19:20:00	-18.124	9.88798	125	114	3	26	Subject2	2.2533e+08	1.88389e+08	6.83803e+08	7.46421e+07	5.04816e+08	1.36736e+08	4.18389e+08	3.04102e+07	3.65662e+08	1.84041e+08	3.85342e+07	1.41113e+08	2.35561e+08	9.80156e+08	5.57458e+08	1.0086e+07	5.80444e+06	6.15044e+07	779167	4.58412e+07	2.70334e+07	5.34251e+08	2.2416e+08	1.73799e+09	3.1012e+08	1.64751e+08	5.37978e+07	665996	2.17123e+08	4.01251e+08	1.41841e+09	1.88399e+08	6.59857e+07	1.14197e+09	3.19762e+08	1.98579e+07	4.07023e+07	1.24605e+09	1.23921e+08	7.37706e+08	6.49283e+07
Subject2_26_826_1025pm	2018-08-26 22:25:00	-15.2057	6.2676	45	32	3	26	Subject2	4.3394e+08	1.74129e+08	7.26354e+08	9.66067e+07	1.70342e+08	1.82524e+08	3.94192e+08	9.55813e+07	2.48503e+08	3.61327e+07	3.28487e+07	1.88823e+08	2.97076e+08	2.50776e+09	6.23011e+08	1.65858e+07	3.87231e+06	3.84864e+08	1.77838e+07	2.71511e+06	3.84877e+07	6.75986e+08	2.30626e+08	1.72323e+09	3.67681e+08	1.57454e+08	7.89852e+07	374159	2.83902e+08	2.99338e+08	8.54026e+08	1.97518e+08	6.79572e+07	1.73189e+09	4.92153e+08	667021	6.56478e+07	1.38032e+09	1.26969e+08	4.29686e+08	4.30228e+07
Subject2_27_827_645am	2018-08-27 06:45:00	-8.65001	14.053	240	39	1	27	Subject2	2.52736e+08	2.60777e+08	6.18029e+08	9.63676e+07	9.14507e+07	8.10102e+07	4.00557e+08	3.62349e+07	2.01456e+08	4.81945e+08	3.02487e+07	1.19045e+08	2.10279e+08	9.65232e+08	4.2462e+08	3.57003e+07	3.44763e+06	8.70814e+07	184336	1.37016e+06	1.68094e+07	4.68052e+08	6.32968e+09	1.62689e+09	2.87232e+08	1.55441e+08	5.51383e+07	937478	1.56111e+08	3.6116e+08	9.18769e+08	2.10731e+08	8.01098e+07	2.10318e+09	4.74004e+08	8.87491e+06	3.5309e+07	7.20959e+08	7.85825e+07	2.32789e+08	3.19153e+07
Subject2_28_827_1021am	2018-08-27 10:21:00	-14.4976	23.594	100	82	1	27	Subject2	2.08573e+08	2.95681e+08	8.04984e+08	1.4305e+08	6.16244e+07	4.78369e+07	3.42702e+08	3.06141e+07	1.36411e+08	5.6932e+08	2.14913e+07	1.51971e+08	2.74917e+08	9.17198e+08	4.71557e+08	3.99276e+07	1.73922e+06	823968	5.0028e+08	956503	4.71703e+07	6.05383e+08	1.36282e+06	1.61087e+09	3.61629e+08	2.34298e+08	7.51798e+07	1.02537e+06	1.22792e+08	8.23686e+08	1.30648e+09	1.84271e+08	8.21409e+07	1.23159e+09	5.36764e+08	1.19566e+06	4.26238e+07	1.15365e+09	434211	2.72524e+08	5.30816e+07
Subject2_29_827_1252pm	2018-08-27 12:52:00	-2.56802	17.9261	45	6	2	27	Subject2	2.02606e+08	2.6408e+08	9.64587e+08	7.91674e+07	6.05117e+07	4.51869e+07	1.99208e+08	1.3658e+07	9.42552e+07	1.93246e+08	2.90075e+07	1.18849e+08	2.55646e+08	2.7189e+08	4.33704e+08	2.29474e+07	833017	1.5489e+07	2.23029e+09	388838	1.87633e+07	4.78245e+08	8.17571e+09	1.71103e+09	2.11526e+08	1.8035e+08	1.68206e+08	547739	1.6296e+08	7.35868e+07	7.28441e+08	2.01258e+08	7.82961e+07	7.47587e+08	1.98632e+08	8.49681e+06	2.75536e+07	1.2194e+09	9.02331e+07	1.76961e+08	7.23318e+07
Subject2_30_827_350pm	2018-08-27 15:50:00	-14.5847	12.9198	125	128	2	27	Subject2	2.44911e+08	2.8119e+08	7.68475e+08	1.06513e+08	1.08533e+08	1.17028e+08	4.38344e+08	2.01113e+07	2.96e+08	3.92924e+07	3.56342e+07	1.22694e+08	2.90303e+08	3.10727e+08	1.23939e+09	3.74714e+07	665336	753301	2.53128e+08	771936	2.58294e+07	3.80148e+08	7.53945e+09	1.39803e+09	2.17941e+08	1.64239e+08	8.03053e+07	716220	2.35884e+08	6.32118e+08	1.06431e+09	1.21066e+08	3.80719e+07	1.42264e+09	5.10338e+08	1.00069e+07	5.10382e+07	1.41713e+09	1.09762e+08	1.75209e+08	4.13054e+07
Subject2_31_827_504pm	2018-08-27 17:04:00	-7.81464	14.1434	70	127	2	27	Subject2	3.093e+08	2.51945e+08	7.44208e+08	9.89764e+07	7.54652e+07	8.53125e+07	2.60289e+08	2.6188e+07	1.53781e+08	6.24458e+07	2.27399e+07	1.19305e+08	2.84232e+08	2.82574e+08	9.8849e+08	2.3267e+07	569396	5.30219e+07	2.24951e+08	584435	2.48957e+07	4.42516e+08	5.18927e+09	1.36493e+09	2.86503e+08	1.56158e+08	7.98357e+07	850585	1.91179e+08	2.30037e+08	1.05811e+09	1.58002e+08	5.37288e+07	8.46781e+08	4.82075e+08	8.55996e+06	5.52392e+07	1.11653e+09	1.00339e+08	1.72443e+08	4.0546e+07
Subject2_32_827_751pm	2018-08-27 19:51:00	7.56868	13.4283	270	13	3	27	Subject2	1.06822e+08	1.53019e+08	4.2374e+08	4.85442e+07	3.99787e+07	4.19157e+07	1.37966e+08	1.41237e+07	7.57007e+07	1.35771e+08	1.49184e+07	6.82433e+07	2.40878e+08	1.70689e+08	4.78703e+08	8.32272e+06	369607	1.05387e+08	2.0091e+08	251535	9.73903e+06	2.76146e+08	2.14845e+09	2.10357e+09	1.53426e+08	1.25396e+08	8.5155e+07	253396	9.20049e+07	8.60601e+07	1.67129e+08	1.21333e+08	4.63961e+07	4.52152e+08	1.81724e+08	3.44914e+07	1.97369e+09	1.49308e+09	1.05407e+08	2.85589e+09	1.68375e+07
Subject2_33_827_845pm	2018-08-27 20:45:00	48.6092	11.5012	310	46	3	27	Subject2	2.80852e+07	1.50922e+08	3.98406e+08	5.06723e+07	5.37073e+07	7.80295e+07	1.19217e+08	2.06189e+07	1.30642e+08	2.76121e+07	9.36191e+06	5.17458e+07	2.96287e+08	6.88594e+07	5.46212e+08	8.33457e+06	252078	1.89031e+08	1.54389e+08	3.48125e+06	3.99239e+06	350348	1.07752e+09	2.03706e+09	1.10082e+08	8.93593e+07	304720	389378	7.63391e+07	4.04337e+07	9.9067e+08	329991	1.53389e+07	4.90029e+08	1.8672e+08	6.92402e+07	3.91413e+09	3.00851e+09	3.27276e+08	9.41267e+09	4.6383e+07
Subject2_34_828_715am	2018-08-28 07:15:00	-12.7462	16.104	120	109	1	28	Subject2	1.68298e+08	2.40045e+08	7.79626e+08	9.62451e+07	7.60936e+07	1.01365e+08	3.59232e+08	1.83219e+07	2.32679e+08	2.29806e+07	2.2321e+07	1.17533e+08	2.99465e+08	4.42706e+08	5.09633e+08	1.16513e+07	699997	309119	1.54408e+08	3.25886e+06	2.07554e+07	6.58902e+08	5.06033e+08	1.46965e+09	2.99733e+08	1.65783e+08	4.82883e+07	2.80616e+06	2.28285e+08	2.80396e+08	8.15926e+08	2.93116e+08	8.16782e+07	7.81514e+08	3.56779e+08	6.63633e+07	2.72859e+09	1.44488e+09	1.5906e+08	8.90792e+09	7.39399e+07
Subject2_35_828_947am	2018-08-28 09:47:00	-12.0619	19.3298	90	23	1	28	Subject2	2.44938e+08	2.85226e+08	7.9863e+08	1.26331e+08	5.41534e+08	1.46563e+08	2.72952e+08	4.0686e+07	2.26686e+08	2.1036e+07	2.05463e+07	1.52112e+08	2.28891e+08	2.07781e+09	5.90369e+08	1.76197e+07	1.32289e+07	7.96512e+07	1.26986e+08	607041	3.58838e+07	6.96046e+08	4.70118e+08	1.35146e+09	2.69157e+08	1.84596e+08	1.51188e+08	1.20056e+06	2.00931e+08	2.33372e+08	6.14152e+08	2.28399e+08	8.20922e+07	6.49383e+08	3.58463e+08	4.74894e+07	1.89181e+09	1.96033e+09	660795	7.1542e+09	7.99451e+07
Subject2_36_828_1215pm	2018-08-28 12:15:00	-3.47381	15.8822	105	17	2	28	Subject2	2.20995e+08	2.9968e+08	5.65829e+08	1.29426e+08	7.82546e+08	1.32656e+08	2.59753e+08	3.91393e+07	2.92421e+08	1.08142e+08	1.81697e+07	1.16263e+08	2.19563e+08	1.3104e+09	4.6048e+08	1.87898e+07	1.5163e+07	6.41411e+07	1.01597e+08	6.71343e+06	1.73933e+07	4.32965e+08	3.79236e+08	1.00126e+09	1.68917e+08	1.78514e+08	1.77494e+08	781943	1.32716e+08	1.69355e+08	4.92212e+08	2.03213e+08	7.17705e+07	6.81756e+08	3.62626e+08	3.10433e+07	1.11746e+09	2.18285e+09	795358	5.3901e+09	9.52742e+07
Subject2_37_828_245pm	2018-08-28 14:45:00	-6.90959	12.4454	125	77	2	28	Subject2	3.69177e+08	2.38384e+08	5.70439e+08	9.04676e+07	5.31407e+08	9.59474e+07	3.44738e+08	3.88606e+07	3.51894e+08	2.28878e+07	2.26641e+07	1.08772e+08	1.84831e+08	1.26739e+09	5.35852e+08	1.88112e+07	5.29839e+06	446742	5.39852e+07	977821	1.54e+07	3.77525e+08	2.0508e+08	1.34313e+09	2.80719e+08	1.23174e+08	2.10822e+07	456283	2.49445e+08	4.77745e+08	1.19433e+09	1.47427e+08	1.12627e+08	1.00365e+09	3.90585e+08	2.19519e+07	7.57216e+08	1.53971e+09	462695	4.11877e+09	7.03226e+07
Subject2_38_828_555pm	2018-08-28 17:55:00	-16.4259	15.8864	150	111	2	28	Subject2	6.77605e+08	4.35225e+08	6.7711e+08	1.11983e+08	4.01748e+08	8.83138e+07	4.35013e+08	3.70243e+07	3.49815e+08	3.67407e+08	3.70353e+07	1.22875e+08	2.3455e+08	1.1105e+09	7.52748e+08	1.95689e+07	4.76299e+06	751323	9.57964e+07	575851	2.01567e+07	5.64631e+08	1.86645e+08	1.59517e+09	4.09653e+08	1.59978e+08	5.8049e+07	893340	2.74078e+08	4.69469e+08	1.16921e+09	1.40765e+08	1.30748e+08	1.64289e+09	5.4674e+08	2.14632e+07	6.97794e+08	1.16558e+09	639189	4.02111e+09	7.67309e+07
Subject2_39_828_803pm	2018-08-28 20:03:00	-3.17121	11.8857	150	49	3	28	Subject2	1.82073e+08	2.5664e+08	5.60683e+08	7.39118e+07	2.17971e+08	3.91585e+08	2.31752e+08	1.44483e+07	2.11326e+08	2.59347e+08	1.87851e+07	9.56575e+07	2.38325e+08	2.43244e+08	8.51838e+08	8.97725e+06	1.5824e+06	3.09125e+08	1.13384e+08	2.44075e+06	9.51514e+06	2.89207e+08	647219	2.15673e+09	2.00737e+08	9.29404e+07	2.51915e+07	201060	1.43823e+08	1.75024e+08	4.30287e+09	8.7092e+07	4.82505e+07	8.32876e+08	3.11796e+08	2.06639e+09	3.9089e+08	2.92493e+09	2.991e+08	5.87998e+09	7.44556e+07
Subject2_40_828_858pm	2018-08-28 20:58:00	-16.0921	7.85021	45	57	3	28	Subject2	2.02374e+08	1.64881e+08	6.404e+08	7.90656e+07	2.43006e+08	1.76981e+08	4.44131e+08	4.14009e+07	3.54666e+08	1.02997e+08	4.64372e+07	1.49157e+08	2.67294e+08	8.80382e+08	5.62692e+08	1.16577e+07	4.31253e+06	4.01002e+08	247385	8.14007e+06	2.49417e+07	4.69155e+08	1.83666e+08	1.85975e+09	2.6335e+08	1.50711e+08	3.15893e+07	330731	2.83381e+08	5.32076e+08	1.12331e+09	1.44271e+08	4.07699e+07	1.52853e+09	3.68784e+08	1.52742e+07	5.46855e+07	1.5207e+09	1.27282e+08	4.70875e+08	4.78207e+07
Subject2_41_828_1025pm	2018-08-28 22:25:00	-5.16804	12.3026	90	70	3	28	Subject2	2.73295e+08	2.55073e+08	9.5806e+08	6.5883e+07	2.78124e+08	4.91121e+08	3.09373e+08	690399	3.87243e+08	4.46948e+07	1.18041e+07	9.11173e+07	2.36175e+08	1.21416e+08	8.05292e+08	5.70771e+06	1.57126e+06	3.74118e+08	1.33685e+08	7.82215e+06	1.0965e+07	4.28727e+08	303448	1.6306e+09	2.25722e+08	1.0938e+08	1.59445e+07	475844	1.73035e+08	2.48165e+08	6.04025e+09	9.17684e+07	8.39811e+07	9.40385e+08	3.07011e+08	2.91162e+09	3.42102e+08	4.55546e+09	6.88448e+08	6.15759e+09	1.36968e+08
Subject2_42_829_7am	2018-08-29 07:00:00	-8.04413	11.2035	550	80	1	29	Subject2	1.60041e+08	2.25497e+08	9.90088e+08	7.90008e+07	1.69756e+08	2.01876e+08	3.71529e+08	1.95575e+07	2.53127e+08	2.08655e+07	2.06059e+07	1.04865e+08	2.04642e+08	4.88306e+08	4.27533e+08	1.29696e+07	1.79811e+06	6.82152e+07	1.38821e+08	5.50369e+06	1.77227e+07	4.99032e+08	3.84073e+07	1.15688e+09	2.97971e+08	1.35009e+08	1.45237e+08	513974	1.64492e+08	2.04909e+08	2.37294e+09	1.66976e+08	9.23348e+07	8.64712e+08	2.95085e+08	2.12855e+09	2.49406e+08	2.47082e+09	2.5304e+08	4.42066e+09	7.47888e+07
Subject2_43_829_1045am	2018-08-29 10:45:00	-7.67748	24.007	175	40	1	29	Subject2	2.10051e+08	1.79134e+08	9.14125e+08	1.72423e+08	4.6386e+08	1.67068e+08	1.45942e+08	5.99375e+07	2.64728e+08	3.46139e+07	2.03463e+07	1.6565e+08	2.48847e+08	2.62743e+09	6.02835e+08	2.75062e+07	9.14368e+06	6.10086e+07	6.73643e+07	3.23706e+06	1.5863e+07	5.72003e+08	2.11163e+08	1.25367e+09	2.44699e+08	2.05614e+08	2.37328e+08	665319	5.21126e+07	1.86594e+09	6.3991e+08	1.8885e+08	6.22732e+07	4.97859e+08	4.74088e+08	1.53884e+09	1.80829e+08	3.64937e+09	485302	3.81357e+09	1.39761e+08
Subject2_44_829_120pm	2018-08-29 13:20:00	17.4547	32.4803	105	1	2	29	Subject2	7.2522e+07	1.14124e+08	5.86367e+08	1.30302e+08	2.86453e+08	6.90667e+07	1.77965e+08	3.62602e+07	1.14055e+08	1.49679e+09	1.85407e+07	9.47552e+07	2.26615e+08	1.29358e+09	3.84785e+08	1.87626e+07	4.87498e+06	328772	5.69271e+07	1.80883e+06	7.91603e+06	2.53231e+08	1.86432e+07	1.38657e+09	5.85182e+07	1.38036e+08	2.05928e+08	279423	4.90595e+06	3.08329e+09	6.85932e+08	3.65855e+07	1.22548e+07	9.09563e+07	3.37494e+08	7.02698e+08	1.21401e+08	1.97029e+09	264552	2.445e+09	8.76509e+07
Subject2_45_829_2pm	2018-08-29 14:00:00	2.91599	9.89672	175	108	2	29	Subject2	5.23959e+08	2.9223e+08	5.76998e+08	7.0392e+07	2.94284e+08	8.73114e+07	2.08926e+08	4.44411e+07	1.85912e+08	4.7054e+07	2.53117e+07	9.54593e+07	2.05988e+08	6.8627e+08	4.65484e+08	1.81145e+07	2.18791e+06	293771	7.78622e+07	7.33617e+06	9.76988e+06	2.92246e+08	1.86298e+07	1.7698e+09	3.48185e+08	1.12376e+08	2.99591e+07	349773	1.30352e+08	1.71351e+08	9.7145e+08	1.6027e+08	1.31382e+08	8.23127e+08	2.56879e+08	5.60216e+08	9.5002e+07	1.5811e+09	889806	1.99804e+09	5.59821e+07
Subject2_46_829_515pm	2018-08-29 17:15:00	-13.828	14.4721	125	76	2	29	Subject2	5.61905e+08	3.13413e+08	6.3886e+08	1.04379e+08	2.55355e+08	7.85659e+07	4.60211e+08	2.72694e+07	3.29233e+08	1.30888e+08	2.76392e+07	1.06767e+08	2.37398e+08	6.0155e+08	5.93048e+08	2.09419e+07	3.27918e+06	286162	447595	1.59952e+07	2.11e+07	5.81181e+08	1.38327e+07	1.48514e+09	4.07369e+08	1.81554e+08	7.07192e+07	578234	1.553e+08	4.40157e+08	1.259e+09	1.2314e+08	1.15848e+08	1.33216e+09	4.95644e+08	4.60913e+08	8.53503e+07	1.52271e+09	301109	1.67311e+09	7.018e+07
Subject2_47_829_808pm	2018-08-29 20:08:00	2.75604	14.5007	270	50	3	29	Subject2	2.01785e+08	2.51044e+08	4.67593e+08	6.56657e+07	1.11792e+08	1.1294e+08	1.9725e+08	1.48502e+07	1.1802e+08	2.60702e+08	1.9405e+07	7.88127e+07	2.2822e+08	2.21215e+08	4.46399e+08	9.41123e+06	1.73582e+06	1.00335e+08	5.33443e+07	8.65505e+06	1.15142e+07	3.07033e+08	1.63182e+07	2.12136e+09	2.64668e+08	9.34988e+07	2.82267e+07	289088	9.56644e+07	1.29973e+08	1.46627e+09	1.09862e+08	6.75046e+07	7.52936e+08	2.54757e+08	6.78793e+08	8.98107e+07	8.48082e+08	402997	1.49461e+09	4.45664e+07
Subject2_48_829_857pm	2018-08-29 20:57:00	65.4915	8.25452	275	4	3	29	Subject2	2.33311e+07	1.38789e+08	2.35457e+08	3.34567e+07	1.09756e+08	2.81932e+08	1.21587e+08	8.67386e+06	1.7648e+08	1.44222e+07	6.97797e+06	5.77054e+07	1.62158e+08	8.84084e+07	5.2273e+08	5.6326e+06	416572	2.46735e+08	1.14738e+08	9.82289e+06	601459	221938	217382	1.67636e+09	7.32676e+07	4.06191e+07	2.7782e+06	236406	3.53809e+07	2.7203e+07	7.80474e+08	161432	1.00433e+07	3.05626e+08	1.04384e+08	2.02334e+09	9.27225e+07	9.33303e+08	8.58282e+07	4.01323e+09	1.42792e+07
Subject2_49_830_656am	2018-08-30 06:56:00	-10.5624	15.1409	390	59	1	30	Subject2	1.59989e+08	2.30955e+08	5.55347e+08	7.26991e+07	1.56083e+08	2.77997e+08	4.1368e+08	2.33281e+07	3.05582e+08	6.46115e+07	1.45757e+07	1.38312e+08	3.11508e+08	8.8858e+08	6.21518e+08	2.03588e+07	3.39456e+06	1.89805e+08	1.11681e+08	2.46848e+07	2.60316e+07	6.66249e+08	8.91853e+06	1.82918e+09	2.68778e+08	1.47641e+08	5.02767e+07	605968	1.74636e+08	2.2812e+08	3.19311e+09	1.22773e+08	4.47028e+07	8.33537e+08	2.72033e+08	2.7011e+09	2.56376e+08	1.30383e+09	339962	7.85739e+09	4.82204e+07
Subject2_50_830_1050am	2018-08-30 10:50:00	41.7918	30.033	190	105	1	30	Subject2	6.93844e+07	1.28214e+08	3.38006e+08	8.22638e+07	5.73899e+08	1.41647e+08	3.32356e+08	4.90029e+07	2.90385e+08	1.59327e+07	1.61604e+07	9.19147e+07	1.33809e+08	1.37421e+09	3.36306e+08	3.87828e+07	6.34707e+06	5.72866e+07	6.49821e+07	156874	3.53716e+06	62504.6	3.47032e+06	7.36497e+08	8.34751e+07	9.6719e+07	4.41803e+07	309727	2.21429e+07	2.59442e+09	4.25411e+08	3.00438e+07	2.0056e+07	2.34422e+08	3.55248e+08	9.74501e+08	8.52602e+07	1.71461e+09	196542	2.75038e+09	6.06193e+07
Subject2_51_830_1250pm	2018-08-30 12:50:00	23.5095	34.0303	150	2	2	30	Subject2	6.28109e+07	5.194e+07	4.45387e+08	8.84339e+07	3.22916e+08	9.51758e+07	1.44799e+08	1.3233e+08	1.08822e+08	7.00852e+07	197254	8.55481e+07	1.88588e+08	1.21671e+09	3.46785e+08	1.79909e+07	4.89635e+06	185846	4.64254e+07	1.76965e+06	6.95612e+06	2.51614e+08	4.90521e+06	1.02128e+09	4.58403e+07	1.32888e+08	2.25049e+08	282890	6.5409e+06	2.93081e+09	6.85524e+08	4.54243e+07	1.57116e+07	7.96987e+07	1.83492e+08	8.25578e+08	9.93676e+07	7.65465e+08	277795	3.08754e+09	5.85483e+07
Subject2_52_830_255pm	2018-08-30 14:55:00	-4.10769	12.0802	85	106	2	30	Subject2	5.08855e+08	2.28066e+08	4.84727e+08	7.71708e+07	3.42671e+08	9.63876e+07	3.27434e+08	3.86892e+07	2.37768e+08	2.63283e+07	2.30779e+07	8.98743e+07	1.72185e+08	1.22186e+09	5.19211e+08	2.02014e+07	2.77856e+06	4.83652e+07	5.1211e+07	5.75233e+06	1.43666e+07	4.07306e+08	315902	1.59623e+09	3.10957e+08	1.20233e+08	3.3237e+07	266432	1.13747e+08	2.75097e+08	8.50141e+08	1.42967e+08	1.34092e+08	7.95418e+08	3.61683e+08	7.04464e+08	9.49397e+07	1.25568e+09	308352	2.90329e+09	4.69091e+07
Subject2_53_830_5pm	2018-08-30 17:00:00	-7.91879	19.3472	95	14	2	30	Subject2	7.76058e+08	3.13355e+08	6.32617e+08	1.23427e+08	3.40089e+08	1.0043e+08	5.19468e+08	3.90044e+07	3.56726e+08	4.56882e+07	2.64914e+07	1.02616e+08	2.25804e+08	1.49575e+09	7.07207e+08	1.75491e+07	5.16307e+06	5.26586e+07	6.14761e+07	2.85853e+07	1.96461e+07	5.27091e+08	8.81934e+07	1.33151e+09	1.62803e+08	1.88135e+08	3.34808e+08	467141	1.06997e+08	4.5105e+08	1.36629e+08	1.20805e+08	1.36346e+08	1.04708e+09	5.14199e+08	7.65465e+08	1.06507e+08	2.81305e+09	618713	2.92266e+09	2.70037e+07
Subject2_54_830_8pm	2018-08-30 20:00:00	-7.79491	14.3583	140	94	3	30	Subject2	1.65747e+08	1.77433e+08	6.08289e+08	8.22597e+07	3.01405e+08	4.28142e+08	4.48313e+08	2.49548e+07	3.59612e+08	7.44051e+07	2.75298e+07	1.1656e+08	2.74297e+08	7.07409e+08	8.8588e+08	1.88419e+07	3.3648e+06	4.63772e+08	5.35808e+07	1.74513e+07	2.12007e+07	4.43708e+08	8.62683e+07	2.11496e+09	2.64716e+08	1.36962e+08	3.59362e+07	559062	1.62134e+08	2.71472e+08	4.47384e+09	7.82278e+07	4.40543e+07	1.29896e+09	3.34702e+08	2.35054e+09	1.13806e+08	1.29061e+09	678100	3.74821e+09	5.69016e+07
Subject2_55_830_1020pm	2018-08-30 22:20:00	1.97924	7.99067	260	64	3	30	Subject2	1.81367e+08	1.38849e+08	6.68801e+08	5.71564e+07	3.48092e+08	4.95482e+08	1.91591e+08	3.09296e+07	2.23634e+08	3.84033e+07	7.66025e+06	1.1031e+08	3.78591e+08	3.57096e+08	9.00271e+08	1.32185e+07	1.90678e+06	1.22091e+09	1.09444e+08	8.86746e+06	1.20723e+07	2.79317e+08	484586	1.66338e+09	1.85892e+08	1.08765e+08	2.35826e+07	513071	1.99421e+08	1.57731e+08	5.11785e+09	8.90873e+07	5.03603e+07	7.0564e+08	2.06037e+08	3.12594e+09	7.97432e+08	1.92739e+09	533022	7.76144e+09	5.6717e+07
Subject2_56_831_625am	2018-08-31 06:25:00	-13.9649	14.0912	320	117	1	31	Subject2	2.02222e+08	2.81005e+08	8.60109e+08	9.66666e+07	2.89312e+08	2.59833e+08	3.94199e+08	3.33312e+07	3.40646e+08	6.11192e+07	1.54634e+07	1.19792e+08	3.75234e+08	1.2076e+09	6.31392e+08	1.56212e+07	4.39367e+06	6.26241e+08	1.33263e+08	5.64966e+06	2.20945e+07	6.94057e+08	7.67434e+06	1.80233e+09	2.70854e+08	1.68859e+08	6.07851e+07	5.43312e+06	1.49655e+08	3.33357e+08	2.61911e+09	1.54049e+08	7.5631e+07	1.11247e+09	3.16493e+08	3.06317e+09	1.20458e+09	1.65606e+09	1.08523e+06	7.68396e+09	5.28961e+07
Subject2_57_831_1030am	2018-08-31 10:30:00	11.446	29.6201	210	69	1	31	Subject2	6.83379e+07	5.67977e+07	5.93193e+08	1.16406e+08	3.86441e+08	3.29887e+08	2.11106e+08	4.524e+07	1.47253e+08	2.18955e+07	1.57762e+07	1.02381e+08	1.78217e+08	1.89894e+09	3.94869e+08	6.24776e+06	2.6105e+07	1.16416e+08	354102	1.09974e+07	8.87673e+06	4.24803e+08	909044	9.68061e+08	2.00754e+08	1.76731e+08	1.32975e+08	1.20668e+06	5.16431e+06	2.14458e+09	8.47275e+08	5.69712e+07	1.15696e+07	7.28145e+07	3.02619e+08	1.41358e+09	4.92353e+08	1.80327e+09	666962	4.78341e+09	1.04211e+08
Subject2_58_831_135pm	2018-08-31 13:35:00	41.5276	29.2246	125	11	2	31	Subject2	1.05464e+08	2.23896e+08	5.02535e+08	1.25291e+08	4.65748e+08	9.91924e+07	3.55807e+08	3.49396e+07	3.77362e+08	2.2209e+09	2.79249e+07	7.16889e+07	1.83425e+08	6.6754e+08	2.90915e+08	6.55843e+06	1.07542e+07	4.549e+07	170557	4.36898e+06	3.87851e+06	372715	8.3082e+06	3.70439e+08	4.15476e+07	8.88522e+07	7.31659e+07	372151	5.44447e+06	2.99622e+09	1.77611e+08	1.94416e+07	1.07015e+07	2.12984e+08	4.83582e+08	8.40575e+08	2.41874e+08	7.87042e+08	200390	2.99732e+09	2.74811e+07
Subject2_59_831_330pm	2018-08-31 15:30:00	-15.0753	9.82084	35	36	2	31	Subject2	3.69518e+08	3.31475e+08	7.36897e+08	1.08523e+08	3.4804e+08	2.1887e+08	4.28153e+08	3.17477e+07	3.3241e+08	2.71732e+08	3.58622e+07	1.11103e+08	2.58895e+08	1.74844e+09	1.40286e+09	1.01658e+07	7.82136e+06	433339	4.42557e+07	3.46559e+06	2.81648e+07	9.2793e+08	286956	1.79338e+09	4.37702e+08	2.26607e+08	4.97502e+07	499948	1.05089e+08	4.37226e+08	1.40214e+09	2.48937e+08	1.29605e+08	1.18674e+09	4.52213e+08	7.71786e+08	2.84942e+08	1.53205e+09	720349	3.75981e+09	5.56727e+07
[truncated: 562 more columns]

## Sheet: SampleData log2
SampleID	Datetime	PC1	PC2	Volume	RunOrder	TimeOfDay	SamplingDay	Subject	2-Aminoadipic acid 3 TMS	2-Aminobutyric acid 2 TMS	2-Deoxypentonic acid	2-Hydroxy-2-methylbutyric acid 2 TMS	2-Hydroxyglutaric acid 3 TMS	2-Hydroxyglutaric acid-1-ethyl ester 2 TMS	2,3-Dihydroxybutanoic acid 3 TMS	3-(3-Hydroxyphenyl)propanoic acid 2 TMS	3-Deoxytetronic acid 3 TMS	3-Hydroxybutyric acid 2 TMS	3-Methyladipic acid 2 TMS	3,4-Dihydroxyphenylacetic acid 3 TMS	4-Hydroxy-3-methoxyphenyl ethylene glycol 3 TMS	4-Hydroxy-Hippuric acid 2 TMS	4-Hydroxybenzeneacetic acid 2 TMS	4-Methylcatechol 2 TMS	4-O-Feruloylquinic acid 5 TMS	5-hydroxymethyl-2-furoic acid 2 TMS	5-Hydroxypipecolic acid 3 TMS	5-O-Feruloylquinic acid 5 TMS	6-Biopterin 4 TMS	7-Methylguanine 2 TMS	Acetominophen 2 TMS	Aconitic acid 3 TMS	Adenine 2 TMS	Adenosine 4 TMS	Adenosine 5-s-methyl-5-thio-N 3 TMS	Allocholic acid 4 TMS	Amino levulinic acid 3 TMS	Aminomalonic acid 3 TMS	Arabinose 4 TMS	Arginine 3 TMS	Asparagine 3 TMS	b-Aminoisobutyric acid 3 TMS	Butanoic acid, 2-{(trimethylsilyl)oxy]	Carbohydrate 1	Carbohydrate 10	Carbohydrate 11	Carbohydrate 12	Carbohydrate 13	Carbohydrate 14
Subject1_1_822_1043am	2018-08-22 10:43:00	-1.91133	-15.9035	300	71	1	22	Subject1	26.9057	26.2626	29.8317	26.4147	28.8842	29.9294	27.8784	24.2317	27.9581	23.1548	23.2397	27.4236	26.7895	29.6068	29.0702	22.958	24.8508	26.956	25.4383	23.6435	23.5683	28.685	22.6929	30.3145	28.0176	26.7039	24.1837	18.6669	26.3337	27.1391	30.0606	27.5786	26.7086	28.0445	28.0557	26.953	27.2127	33.7965	31.1923	29.7932	26.6471
Subject1_10_824_338pm	2018-08-24 15:38:00	1.89989	-22.2807	450	38	2	24	Subject1	26.999	27.0923	29.5953	26.3534	29.8778	29.1451	27.5655	26.6466	28.3482	25.3181	23.8882	26.5873	26.8163	30.4074	29.3976	22.8592	24.7438	27.9297	19.6874	23.7089	23.2291	27.871	19.2053	30.0571	27.6053	26.3611	24.4599	18.5441	26.1867	27.3735	29.8918	27.1089	26.4637	28.8335	28.104	24.9607	26.6935	33.0295	29.9639	29.8248	26.5192
Subject1_11_824_645pm	2018-08-24 18:45:00	58.3687	-18.636	750	12	3	24	Subject1	26.4891	26.9993	28.4567	24.8849	28.379	27.3225	26.7025	26.9321	27.4282	24.6182	23.077	25.8672	26.4627	30.8952	29.5066	22.9685	20.2337	27.6727	17.5401	20.0525	18.4249	20.1463	21.6457	29.655	26.5372	24.133	17.043	17.3075	26.158	25.1902	28.368	17.4287	24.5597	29.0372	27.1174	24.994	24.861	31.2225	27.7094	30.7717	24.588
Subject1_12_824_756pm	2018-08-24 19:56:00	80.9937	-14.5511	700	121	3	24	Subject1	25.3484	26.601	29.1749	24.6864	28.7261	27.1303	27.0104	27.6155	27.6307	24.6527	22.64	26.0312	27.0493	30.1226	30.4698	23.2341	17.1377	29.0408	17.7301	17.1862	17.2313	17.8551	20.6737	29.5091	26.4385	23.7223	18.0047	18.1968	26.3819	24.4846	30.5729	17.2893	22.3876	29.3258	27.5039	26.537	25.3124	30.8863	28.2449	33.1571	25.2089
Subject1_13_824_919pm	2018-08-24 21:19:00	13.8329	-18.6689	350	44	3	24	Subject1	27.1437	26.8861	29.7365	25.5135	28.7503	27.2541	26.5775	26.2759	27.4778	24.5402	22.7714	25.9522	27.0719	30.7678	30.4806	21.6034	18.8826	29.1163	23.9858	19.836	22.034	27.2526	22.9562	30.105	26.9908	25.6393	23.6028	19.4264	26.8486	25.9566	30.4578	26.4708	26.1785	29.368	27.7448	26.8535	26.3129	31.2125	27.9547	33.6731	25.6711
Subject1_14_825_822am	2018-08-25 08:22:00	-10.0558	-15.1912	700	60	1	25	Subject1	26.7514	27.2343	29.9601	26.2869	28.7913	27.2904	28.1399	25.3332	28.324	24.781	24.2403	26.9256	27.3262	30.2606	30.371	23.008	20.4894	27.8454	23.8808	19.2875	23.7947	28.5469	19.1075	30.2165	27.5505	26.415	24.9766	21.0145	27.6187	27.551	29.8041	27.1525	26.0696	29.9258	28.4731	26.9233	26.0838	31.0046	27.8651	33.2015	25.5747
Subject1_15_825_954am	2018-08-25 09:54:00	-12.4333	-12.842	150	86	1	25	Subject1	27.3304	27.5782	29.7561	26.9218	29.8696	27.8692	28.521	25.3888	28.5107	23.6622	24.1746	27.3871	27.4032	29.8276	29.7609	24.5737	25.3322	28.0917	19.6388	24.5306	24.1295	28.8802	24.3142	29.9006	28.0109	26.9175	25.0751	21.4955	27.8093	27.8569	30.139	27.7992	26.6669	30.1622	28.8028	26.2901	25.5997	30.9538	27.6608	32.6759	25.853
Subject1_16_825_1215pm	2018-08-25 12:15:00	4.49335	-17.5323	300	10	2	25	Subject1	27.9697	27.3717	29.4459	26.4843	29.9437	29.4469	27.4251	24.6428	28.0677	23.7596	23.7629	26.9117	27.0614	29.497	29.8176	23.1545	25.5548	27.8105	24.1579	23.9178	24.3123	28.131	25.2085	30.0961	27.4285	26.31	25.6306	17.6809	26.787	27.1882	29.1947	27.3081	27.2177	28.7116	28.1387	26.0733	26.2895	33.5896	30.4069	32.4159	26.4793
Subject1_17_825_319pm	2018-08-25 15:19:00	4.38401	-17.2705	250	123	2	25	Subject1	27.5615	27.0491	29.4694	26.2176	29.8689	29.147	28.2078	25.2691	29.0323	26.4677	24.2856	27.0139	26.9259	29.4138	29.4615	23.2612	24.1053	26.9201	18.728	23.837	23.3929	27.894	24.1953	30.6262	27.615	25.9831	24.7176	19.2701	26.9998	27.7973	29.799	26.8098	26.2156	29.2044	28.5312	25.8367	26.2933	32.908	29.6142	32.0119	26.3957
Subject1_18_825_646pm	2018-08-25 18:46:00	3.70874	-13.1676	250	113	3	25	Subject1	27.7486	26.5204	29.3526	26.112	28.1084	27.4993	27.414	25.9881	27.4943	24.0923	23.4286	26.351	26.8318	31.3468	29.5923	20.7126	21.8904	27.2893	23.4227	22.4046	23.4762	28.4214	23.7687	30.0201	27.9135	26.3518	24.4198	18.8057	26.5522	26.0447	30.2493	26.6387	26.2647	29.9641	28.0581	25.2404	27.9843	32.0008	29.0011	32.4539	27.033
Subject1_19_826_1228am	2018-08-26 00:28:00	-8.55603	-16.5358	250	53	4	26	Subject1	27.643	27.1518	29.8125	26.5405	28.6624	27.7864	28.6274	25.7155	28.4086	24.1594	24.8551	27.2599	27.0044	31.9051	29.907	22.6407	19.3743	27.0089	19.2545	21.6437	24.302	29.2695	22.7632	30.0962	28.2132	26.8948	24.9818	21.5882	27.9922	27.1506	30.5293	18.992	26.4085	31.5464	28.6307	25.8028	28.1958	31.6263	28.6065	32.3401	26.7974
Subject1_2_822_114pm	2018-08-22 13:14:00	-6.847	-17.3736	250	48	2	22	Subject1	26.632	26.5374	29.7202	26.4846	29.6816	29.3809	28.2716	24.4423	28.4072	24.0953	23.8723	27.6059	27.1331	29.2971	29.1936	24.0031	24.8367	26.9773	25.7001	23.5994	22.9474	28.093	24.0187	29.942	27.5664	26.701	24.7908	17.1804	27.0158	27.4395	29.6928	27.6743	26.0731	29.2526	27.9313	26.8814	26.3812	33.1916	30.1644	29.1604	25.9832
Subject1_20_826_915am	2018-08-26 09:15:00	-11.9375	-9.34345	500	124	1	26	Subject1	25.9272	26.9169	29.6353	26.6637	27.5755	26.7517	28.2401	25.339	27.8657	24.5991	24.7003	27.6067	27.3915	30.431	28.8701	24.2328	20.3901	25.0686	24.4011	21.5837	24.588	29.4213	19.4438	30.1005	28.1202	27.0549	25.6113	20.2128	27.5106	26.822	29.7128	17.8895	25.7661	31.0747	28.3108	25.0695	27.0968	30.9792	27.5579	31.4694	25.5647
Subject1_21_826_1143am	2018-08-26 11:43:00	-7.25596	-12.9052	100	43	1	26	Subject1	27.069	27.3851	29.5608	26.6235	29.6629	30.7989	28.1369	25.7631	29.0083	23.7635	23.8797	27.6756	26.7449	30.7939	29.6825	24.2529	25.6053	28.1699	18.4579	23.5816	23.6276	28.2948	24.732	30.2625	27.4811	26.5015	24.3875	18.2619	27.1605	28.4749	30.3378	27.2932	26.7276	30.3219	28.5494	26.6486	27.4743	33.9026	31.2554	31.511	27.0779
Subject1_22_826_251pm	2018-08-26 14:51:00	-7.30287	-16.3378	350	83	2	26	Subject1	27.3585	27.3744	29.3691	26.2716	29.8739	29.7018	27.8715	25.4921	28.7349	23.8356	23.5038	27.0924	26.5665	30.3173	29.1728	24.3519	25.8389	27.8979	25.5402	24.0868	23.3839	28.0037	26.7904	29.7996	27.4133	26.3788	24.4127	18.0546	27.0558	27.9133	30.0293	27.4493	26.9536	29.7704	28.3442	26.4785	27.0875	33.1404	30.4721	31.1622	26.6631
Subject1_23_826_444pm	2018-08-26 16:44:00	-11.5227	-17.7755	150	27	2	26	Subject1	26.87	27.0726	29.579	26.2372	29.5516	28.5458	28.1922	25.725	28.7167	23.9983	23.8378	26.8873	26.7678	31.0344	29.2294	24.2259	25.0164	27.5291	29.4247	23.3565	23.9871	28.4824	23.7709	29.8322	27.3997	26.6899	26.0053	18.9638	27.179	27.7935	28.9235	27.421	26.4123	29.5239	28.1173	26.5894	26.4525	32.8762	29.3441	30.9652	25.6635
Subject1_24_826_840pm	2018-08-26 20:40:00	-6.63622	-18.0893	200	16	3	26	Subject1	27.3836	27.392	29.0378	25.857	28.637	27.6205	28.197	26.5545	28.4053	23.7553	23.8671	26.3052	26.5849	32.1759	30.266	23.7256	22.9135	27.3103	28.4207	21.5492	24.0282	28.6433	23.6771	29.8035	27.5801	26.2235	25.4795	20.314	27.0485	27.2971	28.6554	26.9663	26.6436	30.1024	28.006	27.1329	25.803	32.1098	28.7248	31.2492	25.0216
Subject1_25_826_959pm	2018-08-26 21:59:00	-7.8278	-16.7011	100	122	3	26	Subject1	27.4981	27.1174	29.391	26.3341	28.6458	27.6041	28.4018	27.5003	28.5752	23.5221	24.1971	27.0041	26.9895	32.2987	30.7698	23.8339	21.7359	29.8258	26.7911	20.7268	24.0815	28.2022	19.4253	30.02	27.517	26.4577	25.0187	22.3559	27.3829	27.8991	29.8234	26.8285	26.2467	30.1472	28.6598	27.2117	26.5359	32.2876	28.7504	31.1184	25.8484
Subject1_26_827_715am	2018-08-27 07:15:00	-7.75324	-13.7126	500	35	1	27	Subject1	26.4524	27.3021	29.6091	26.3785	27.6608	26.5621	28.2328	26.3166	28.0187	23.4223	24.1496	27.184	27.241	32.1096	29.7328	23.458	20.9191	27.9577	26.4988	19.5343	24.1363	28.8098	24.7294	29.763	27.7311	26.8711	26.3259	21.6272	27.1701	27.0351	28.7926	27.1942	25.8258	30.0009	28.16	26.4254	25.5884	31.8616	27.9843	30.664	25.1993
Subject1_27_827_947am	2018-08-27 09:47:00	-5.56944	-13.4379	300	61	1	27	Subject1	27.0354	27.0407	29.5159	26.6606	28.9269	27.1655	27.172	25.9878	27.325	22.9867	23.5678	27.3661	27.4071	30.9075	29.0954	23.3866	26.3346	28.2011	25.2934	24.1899	24.1468	28.7104	23.7767	30.2445	27.9953	26.9537	25.2569	19.5748	27.1308	26.9569	30.6321	27.8681	26.7767	29.2309	28.0425	26.343	25.8777	31.8314	28.3036	30.749	25.9636
Subject1_28_827_126pm	2018-08-27 13:26:00	-5.16831	-17.3537	400	42	2	27	Subject1	27.0398	26.9328	29.6083	26.4182	29.8664	27.5478	27.2136	24.4354	27.9451	24.6869	23.9667	26.6568	26.9127	29.2696	28.8708	22.539	26.1804	28.0003	29.6754	24.0714	23.2678	28.3604	24.4905	30.1418	27.7107	26.6366	25.3357	18.188	26.5299	26.7325	30.3308	27.7877	26.8447	28.8736	27.6898	26.1487	25.8435	31.5837	27.8173	30.3176	25.7043
Subject1_29_827_327pm	2018-08-27 15:27:00	-16.1063	-16.3061	200	88	2	27	Subject1	27.1187	27.1158	29.5733	26.4875	29.5331	27.8474	28.4277	26.5113	28.7021	24.0025	24.2203	26.8386	27.0696	31.2426	29.6913	23.0124	24.4262	29.5242	28.3373	22.9667	24.2394	28.7348	24.3835	30.4807	27.7057	26.9108	25.4549	19.3531	27.3935	28.0052	30.269	27.716	26.8075	29.8477	28.2543	27.3059	26.5542	31.9158	27.8155	30.0809	26.4709
Subject1_3_823_1032am	2018-08-23 10:32:00	-3.19324	-12.132	250	51	1	23	Subject1	27.5468	26.8394	29.9213	26.6555	29.0971	29.9383	27.9164	24.4915	27.7009	23.5352	23.4994	27.1645	27.0893	29.5453	29.1856	22.6965	25.6202	27.716	24.7777	24.2144	23.6493	28.3976	22.4457	30.1468	27.9106	26.8186	25.4299	17.8635	26.5801	27.3682	30.1928	27.7524	26.807	28.849	28.3198	26.546	27.7707	34.0592	31.0661	31.4958	26.7249
Subject1_30_827_548pm	2018-08-27 17:48:00	10.9844	-16.8901	400	101	2	27	Subject1	27.5289	26.839	29.5616	26.062	28.5024	26.6958	27.0526	27.5393	27.445	23.3686	23.588	26.7614	26.7762	32.2767	29.4831	21.3133	22.5077	29.3084	27.9464	21.2078	22.923	27.7358	24.3273	30.1281	27.5776	26.369	25.0413	18.5952	26.2784	27.6612	29.9724	27.3149	27.4268	28.3262	27.9586	26.4049	26.4382	32.1572	27.8682	29.5809	25.988
Subject1_31_827_749pm	2018-08-27 19:49:00	-5.91689	-18.1028	200	21	3	27	Subject1	27.7261	26.8846	29.4654	26.2359	28.3898	26.7512	28.0419	27.4293	27.8468	23.4959	23.6293	27.3028	26.9807	32.4339	29.8802	22.3266	21.8543	28.6019	26.9148	21.2392	23.8623	28.3559	24.4219	29.7382	27.2379	26.5875	26.3991	18.0702	27.7483	27.1996	29.6397	27.591	26.7543	29.4414	28.3059	26.6649	25.9842	31.763	27.3443	29.5629	25.6158
Subject1_32_827_1140pm	2018-08-27 23:40:00	-14.4801	-12.9398	350	115	3	27	Subject1	28.0486	27.2014	29.6644	26.553	28.9235	27.7846	28.7456	26.9903	29.2603	24.9809	24.5085	27.6241	27.0913	31.9985	30.7935	23.2679	21.794	28.5461	25.9957	20.4085	24.2411	28.738	25.2315	30.5859	27.8097	26.9205	25.7497	22.7636	28.1397	28.3822	30.5372	27.7191	27.1864	30.088	28.8036	27.4482	26.5844	33.0456	29.4373	30.2197	26.8925
Subject1_33_828_731am	2018-08-28 07:31:00	-11.0136	-19.6597	500	74	1	28	Subject1	27.4508	26.9045	29.9866	26.3995	28.6656	27.2061	28.8241	25.2558	29.4855	24.62	24.637	27.4218	26.7157	30.8553	30.1913	22.8341	20.1642	27.0729	25.6103	17.6976	23.8171	28.7287	17.9421	30.0993	27.7949	26.7632	25.0813	19.7709	27.2953	27.5856	29.9526	13.5725	26.7163	30.2568	28.57	26.5733	26.3339	32.4991	29.3805	29.3422	25.7333
Subject1_34_828_1137am	2018-08-28 11:37:00	-5.37953	-15.2632	350	103	1	28	Subject1	27.8801	26.9793	29.2307	26.2941	28.9866	28.4203	27.4277	25.4417	28.2268	24.0845	23.5066	27.0716	26.7075	30.4653	28.9355	22.3298	25.6814	27.2902	25.6512	23.6236	23.6033	28.4669	21.6197	30.0113	27.6852	26.7778	25.3197	19.3272	26.4617	26.4301	30.2578	27.609	27.0449	29.4225	28.3404	25.6162	26.0653	32.1249	28.7375	28.4842	25.8522
Subject1_35_828_209pm	2018-08-28 14:09:00	14.5658	-8.94212	500	87	2	28	Subject1	26.7995	26.7746	29.1508	26.3513	29.3634	27.4815	27.5262	26.1468	28.614	24.2738	23.6432	27.2699	27.1379	30.2073	29.3736	22.8229	24.0656	29.0952	25.3621	22.4469	22.6656	27.4001	24.5913	30.1064	27.1285	26.342	25.1041	19.4783	26.082	30.0714	29.6593	26.1587	25.8756	28.6536	28.0914	26.4533	26.0773	32.5812	27.6892	28.4281	26.3451
Subject1_36_828_514pm	2018-08-28 17:14:00	-0.629593	-20.055	550	37	2	28	Subject1	27.6349	26.8906	29.4239	26.085	29.4424	27.219	27.5385	27.0917	28.3691	23.5914	23.3174	27.6443	26.4422	31.8865	29.3764	22.1369	24.5898	29.5221	25.3908	22.6745	22.9568	27.9046	24.7963	29.8428	27.2315	26.4924	25.2975	18.3765	26.4414	25.6305	30.189	27.6545	27.1743	28.1573	27.7283	26.2869	15.8711	31.9991	27.7611	28.242	25.827
Subject1_37_828_736pm	2018-08-28 19:36:00	-0.176064	-22.4408	450	15	3	28	Subject1	27.4405	26.4364	29.0998	25.6294	28.593	26.5969	27.2517	26.5375	27.9923	23.9541	23.2181	27.6949	26.8762	31.9325	29.2877	22.2252	22.7789	28.1436	25.2103	21.0469	23.028	27.8524	25.1349	29.8493	27.4512	26.1598	25.1378	17.9031	27.3962	26.4517	28.6666	27.487	26.4996	28.8955	27.4501	25.7499	25.1719	30.9069	27.3878	30.7231	24.7702
Subject1_38_828_1113pm	2018-08-28 23:13:00	-0.441217	-20.074	400	98	3	28	Subject1	28.49	27.6105	29.4803	25.9376	28.441	27.09	27.9961	26.8036	28.4138	25.6119	23.295	26.8991	26.6137	31.2566	29.6775	21.8639	21.2535	28.699	25.2789	20.7325	22.6761	28.0397	23.2254	30.2176	27.5477	26.3996	24.6416	18.1279	26.5013	26.1299	30.2028	26.6784	27.1805	29.4427	28.316	25.7217	26.363	31.2804	27.7035	32.7269	25.8487
Subject1_39_829_735am	2018-08-29 07:35:00	-10.102	-17.998	550	31	1	29	Subject1	27.1045	27.4292	29.8671	26.4655	28.1757	26.8934	28.937	26.2377	28.7653	24.7123	24.3582	27.4343	27.1335	31.9657	29.8897	23.2659	20.4917	27.0163	24.8575	22.125	24.3302	28.8684	18.7866	29.9949	27.766	26.5911	26.1639	20.8203	27.6255	27.6083	29.2497	17.7889	25.7109	30.6957	28.6443	25.6241	25.577	30.5926	27.0023	32.1349	24.7479
Subject1_4_823_127pm	2018-08-23 13:27:00	5.78116	-19.7064	650	34	2	23	Subject1	26.8703	26.5468	29.6974	26.1242	29.934	29.5547	27.7555	24.3572	28.5182	24.1862	23.7847	26.9679	27.3633	28.4525	28.6524	23.6522	25.5079	28.5801	24.3199	23.8856	23.0992	27.7251	25.025	29.8491	27.248	26.039	25.4005	18.0812	26.8566	26.8298	29.2735	27.365	25.8245	29.4337	27.7409	25.898	26.8736	33.484	30.2252	30.8231	26.0353
Subject1_40_829_935am	2018-08-29 09:35:00	17.5577	-16.2494	500	75	1	29	Subject1	27.2981	27.0196	28.9582	25.9926	27.8321	26.3056	26.8902	26.7018	27.1977	23.3314	23.0716	27.4342	26.7686	31.4302	28.7572	22.4914	23.643	26.8108	24.6842	21.6553	22.8411	27.4991	22.258	29.8607	27.6683	25.9506	22.6639	19.3033	26.3949	26.21	30.2695	26.3534	26.9404	28.9359	27.7486	24.7004	25.703	31.4812	28.3736	30.8256	25.6309
Subject1_41_829_1141am	2018-08-29 11:41:00	13.4957	-19.5866	550	65	1	29	Subject1	27.4637	26.5459	28.9714	26.0607	28.9971	27.1151	26.7649	27.351	27.4386	23.1186	22.8709	27.7239	27.1016	31.7704	28.5747	23.0649	25.7984	27.3557	23.6937	23.7987	23.027	27.479	22.7619	29.7	27.2718	26.2254	24.7271	18.7592	26.4796	26.0126	29.9009	26.9371	25.9598	27.8854	27.7286	24.5977	17.984	31.965	28.0438	30.638	25.5365
Subject1_42_829_119pm	2018-08-29 13:19:00	26.9801	-19.6767	450	100	2	29	Subject1	26.3619	26.7984	29.1154	25.7903	29.4093	27.12	27.2887	26.708	28.0492	25.0047	23.7519	27.3967	27.0444	31.0703	28.9735	23.2583	24.1826	26.9408	25.0065	22.8607	22.0481	26.928	21.9518	29.9124	27.6312	25.651	22.9952	18.4098	25.6053	25.805	29.9546	19.1201	25.6018	28.7527	27.7101	24.4069	26.139	30.9723	27.8376	30.4668	25.2516
Subject1_43_829_626pm	2018-08-29 18:26:00	-14.549	-10.1628	450	84	3	29	Subject1	27.6603	27.3852	29.8335	26.8942	29.5968	27.6786	28.9922	28.533	30.1216	24.6116	24.6121	27.5468	26.9872	32.7814	30.2203	23.5949	24.0628	30.4305	20.4412	22.5248	24.3778	28.9044	25.9359	29.9959	27.6482	27.0532	26.7036	18.9204	27.9533	29.5157	30.6696	27.5913	26.8979	30.3061	28.9116	26.5061	26.8422	32.2317	17.7579	30.7906	26.0567
Subject1_44_829_1058pm	2018-08-29 22:58:00	-12.2186	-16.874	350	55	3	29	Subject1	27.6828	27.0024	29.6361	26.1379	28.5158	27.58	28.5935	27.0651	29.3653	26.8844	24.3949	27.8811	27.0802	32.164	29.5261	23.225	21.6228	28.7844	18.3476	19.8789	24.2837	28.4994	23.7428	30.6203	27.7446	26.5631	25.2596	19.0027	27.9948	28.2977	30.0614	27.2252	26.3361	29.9943	28.45	25.4979	19.0867	31.1301	27.7894	29.9157	25.6979
Subject1_45_830_724am	2018-08-30 07:24:00	-8.72749	-12.9238	550	54	1	30	Subject1	27.1995	26.6334	29.7629	26.3499	27.5082	27.179	28.5792	25.0583	28.1867	25.4102	24.7529	27.131	26.9526	30.1072	29.0693	21.7343	20.5142	26.7177	24.5148	18.8784	24.6223	29.0018	18.7316	29.905	28.0887	26.6541	25.5525	21.5959	27.1122	27.2172	30.3204	27.6023	26.2173	29.6643	28.741	24.6946	26.2431	30.2347	17.0613	29.5546	25.6998
Subject1_46_830_957am	2018-08-30 09:57:00	-1.1117	-18.3091	300	22	1	30	Subject1	26.5776	26.5293	29.2129	26.2301	28.6073	27.157	27.2722	24.9574	27.4595	24.0174	23.8087	26.978	26.8136	29.7042	28.5558	21.5052	25.7155	28.6563	24.2016	23.7774	24.0257	28.3902	18.2377	30.0255	27.6102	26.9694	25.9665	19.4166	26.3911	26.6152	29.0765	27.3834	26.1522	28.3471	27.8104	23.8445	19.0877	31.7292	28.1179	29.0116	26.4248
Subject1_47_830_1125am	2018-08-30 11:25:00	6.5689	-16.6719	300	97	1	30	Subject1	26.8021	26.8982	29.3483	26.4463	29.9142	27.7169	27.7113	26.0666	28.5821	24.834	24.3273	27.5983	27.7764	30.0806	28.8724	23.7282	26.4155	28.4808	17.3042	24.6893	23.8051	28.1187	24.772	30.0388	28.0541	26.997	24.1018	19.7349	27.0848	26.7364	29.9192	27.0768	25.1185	28.827	28.5153	23.9976	26.9669	31.6299	28.5733	28.8205	27.0872
Subject1_48_830_242pm	2018-08-30 14:42:00	-1.3748	-20.9897	550	125	2	30	Subject1	26.8595	26.715	29.0281	25.9885	29.3367	27.5285	27.7574	26.5836	28.2865	24.6578	24.0608	27.0987	27.1234	30.8127	29.0415	22.9467	25.2993	27.1853	24.1543	23.7335	23.5492	28.2069	22.564	30.1596	27.7652	26.713	24.6866	19.1108	26.7489	26.5349	29.9202	27.3312	25.8699	29.1851	27.9854	25.9326	26.4798	31.2085	27.7188	28.7012	26.5054
Subject1_49_830_620pm	2018-08-30 18:20:00	-6.04502	-17.13	500	79	3	30	Subject1	28.1928	26.5536	28.8356	25.8743	28.7483	27.1145	28.1131	26.9027	28.262	24.2358	24.0065	26.891	26.3125	31.9331	29.4933	22.2169	22.7114	26.9202	23.9442	19.556	23.5519	27.976	22.6482	29.8523	27.519	26.3874	24.6558	18.5119	26.6213	27.9394	29.5453	27.538	26.6854	29.3125	28.4492	26.1385	25.8333	30.9522	27.558	28.4279	25.8988
Subject1_5_823_550pm	2018-08-23 17:50:00	-7.82554	-22.5112	450	90	2	23	Subject1	27.234	25.7846	30.1122	26.4618	30.014	29.1566	27.843	27.3438	29.5182	24.237	24.7051	27.0382	26.8257	32.6848	29.8966	23.5428	23.8762	30.2531	19.04	21.7691	24.9737	28.8616	18.649	30.4137	27.8571	27.25	26.2568	19.0561	27.1795	29.528	30.1321	27.3775	25.794	29.3122	29.0913	26.3293	27.0601	32.8822	29.6734	31.0154	26.5083
Subject1_50_831_732am	2018-08-31 07:32:00	-12.4243	-15.9935	650	66	1	31	Subject1	27.8622	26.582	30.1861	26.2333	29.4782	27.0713	29.105	26.4194	28.4847	23.3767	23.8253	26.7434	26.78	31.578	31.3799	23.6632	21.9985	31.1531	19.6887	23.8336	24.6588	28.6833	19.9764	29.8916	27.6412	26.5055	25.1827	20.817	27.3689	28.4037	30.0302	27.3594	26.4506	30.0898	28.617	25.6587	26.4337	31.3025	27.8262	29.481	26.0468
Subject1_6_823_1036pm	2018-08-23 22:36:00	-11.6846	-16.9337	250	107	3	23	Subject1	27.0133	26.6848	29.6965	26.0265	28.5341	28.032	28.321	26.237	28.3195	26.6329	24.4085	26.9499	27.2697	32.2308	29.5858	22.4848	21.3328	28.578	24.5716	21.5926	23.6167	28.5603	22.4785	30.766	27.7979	26.4875	25.1855	19.9604	26.9452	27.4114	29.9383	27.4257	26.1362	29.2978	28.3287	25.2596	26.24	32.2433	29.1754	30.2022	26.2486
Subject1_7_824_1235am	2018-08-24 00:35:00	6.59887	-18.3396	50	91	4	24	Subject1	26.1208	22.0721	29.9236	26.0668	28.7183	28.3899	29.1386	25.3896	29.3172	26.2359	25.4139	27.0909	27.4062	30.8573	30.0735	22.6493	20.9135	30.9952	19.6959	21.0454	23.828	27.4216	18.009	30.5603	27.8015	26.8624	24.225	20.1437	25.8634	29.1871	30.6277	19.0306	23.8595	24.8077	29.1171	25.7588	27.2552	32.4182	29.7728	30.5575	26.9323
Subject1_8_824_744am	2018-08-24 07:44:00	-15.1629	-9.61532	250	93	1	24	Subject1	26.0589	27.006	29.8909	26.8721	28.0654	27.4619	28.9005	19.8	28.6823	25.9105	25.072	26.8751	27.4267	28.4066	29.3081	23.0959	20.1884	29.2904	17.3785	19.575	24.9559	29.181	28.0375	30.0823	28.0212	27.0227	25.5002	20.71	27.1562	28.5588	30.0653	19.4596	25.3238	30.3162	29.2542	25.2217	26.365	31.7399	28.5852	29.886	26.2124
Subject1_9_824_1128am	2018-08-24 11:28:00	-2.05961	-14.7089	250	99	1	24	Subject1	27.0697	27.2794	29.5581	26.4838	29.3809	29.3739	27.7619	23.9207	28.1641	24.6206	23.2585	26.5822	26.7147	28.7637	28.5273	21.4342	25.5332	27.8496	19.3235	24.5412	23.8216	28.2741	16.6733	30.0479	27.8214	26.6952	25.0311	19.0288	25.5509	26.6591	29.8787	27.713	26.9818	28.4114	28.44	24.1769	27.0985	33.5776	30.954	29.7319	26.8607
Subject2_1_822_4pm	2018-08-22 16:00:00	-10.0735	7.39614	125	25	2	22	Subject2	28.139	26.8462	30.303	26.3423	28.923	28.0834	28.8415	26.2694	28.4461	23.4725	23.6849	26.6831	27.5016	31.6828	29.0426	23.0761	22.5975	29.159	25.9739	21.5207	24.2848	28.9956	22.7559	30.1668	27.157	19.4631	28.0719	19.7534	28.0565	29.1463	28.3396	27.7385	26.8364	29.249	28.1249	28.8154	27.7832	33.6086	29.7958	31.0354	26.2096
Subject2_10_824_1150am	2018-08-24 11:50:00	14.7741	26.6549	125	24	1	24	Subject2	26.3373	25.5858	29.4857	26.6323	29.1191	26.9859	28.3354	25.7801	27.4476	23.8726	23.3542	26.4935	27.7419	31.2185	28.5293	22.2274	23.2108	25.6536	18.9062	21.3607	23.5123	28.4888	25.2898	29.6434	25.8825	27.2931	28.039	20.1902	24.1703	31.4858	29.1255	26.0456	23.7156	26.8305	27.9307	29.6622	28.0375	31.6772	19.6771	31.4979	26.3569
Subject2_11_824_4pm	2018-08-24 16:00:00	4.82385	17.2041	390	126	2	24	Subject2	27.3681	25.8307	29.7355	26.4614	28.2836	28.2639	27.0866	26.563	26.8919	18.8933	23.8763	26.6943	28.1886	31.3975	29.5262	22.2373	22.2123	26.7595	24.909	21.7436	23.7036	28.7767	19.1177	30.2278	27.2429	27.2184	27.7894	19.8891	25.8987	31.0843	29.0499	27.1745	25.0616	27.5579	28.0355	29.1448	27.8503	32.2764	27.9461	31.8239	26.8211
Subject2_12_824_641pm	2018-08-24 18:41:00	-2.84325	9.01051	160	96	3	24	Subject2	28.0139	27.0742	29.9695	26.9098	27.8068	27.6999	28.7409	26.4975	27.9509	23.9868	23.8054	26.9625	28.1876	31.4318	30.2021	23.3429	21.9937	26.5545	19.5715	22.276	24.1004	28.8755	24.6001	29.8297	27.6895	27.3847	27.0518	20.0719	27.2218	29.8218	29.5892	27.1649	25.305	29.1592	28.7268	28.756	27.6078	32.448	28.5571	31.9569	26.154
Subject2_13_824_9pm	2018-08-24 21:00:00	-11.9671	4.20815	140	95	3	24	Subject2	28.6134	27.4328	29.834	26.6126	28.1284	28.0788	29.2157	25.7917	28.5018	24.0742	24.4925	26.7335	27.8011	30.8866	30.0009	23.3504	21.4402	26.3942	24.2362	21.8977	24.4587	28.7981	25.1433	30.0571	28.0053	27.1971	25.9725	21.162	28.1648	29.1371	30.2226	27.4151	26.2384	30.0191	28.7094	28.5733	27.1216	32.0093	28.477	31.6033	26.2858
Subject2_14_824_1035pm	2018-08-24 22:35:00	-20.5862	5.13083	75	63	3	24	Subject2	28.2548	26.8591	29.9552	26.2657	28.5171	27.9119	29.4732	25.6515	28.734	23.8026	24.4598	26.7868	27.8027	31.1608	29.3925	23.5551	21.1983	26.0012	24.2682	21.6608	24.822	29.0959	19.5535	30.3037	28.3219	27.5205	26.1272	23.0946	28.0219	29.5005	30.3939	27.764	26.3531	29.7749	28.3197	28.1742	27.0024	31.7299	28.2063	31.4239	26.3839
Subject2_15_825_604am	2018-08-25 06:04:00	-23.303	7.18408	40	119	1	25	Subject2	27.6584	26.6347	29.9659	26.5628	27.7166	26.9698	29.0732	19.321	28.949	24.1884	24.8033	27.292	28.5118	29.469	29.4617	23.0136	19.8895	26.0415	24.5618	19.403	24.6588	29.1238	20.091	30.9912	28.4788	27.6675	25.845	20.5374	28.2088	29.001	30.4254	27.5523	25.8741	30.1438	28.2607	25.8121	26.4734	31.7655	28.8633	30.2928	26.2716
Subject2_16_825_8am	2018-08-25 08:00:00	-18.4533	7.68091	260	116	1	25	Subject2	27.7128	27.2632	30.004	26.7886	27.6208	26.7351	29.3284	25.1225	28.035	23.9	24.7466	26.8801	27.9904	30.548	28.8119	23.1584	20.5757	19.094	25.2799	20.0422	24.9393	29.5307	18.5351	30.4245	28.4863	27.5696	26.0541	23.2866	27.8773	28.1295	30.0457	28.3215	26.5012	29.5266	28.4861	27.4452	26.4805	31.0978	27.7298	31.0698	26.0326
Subject2_17_825_1045am	2018-08-25 10:45:00	-11.3631	13.9125	95	58	1	25	Subject2	28.0008	27.2761	29.9569	27.4438	27.2345	26.1131	29.407	25.292	28.304	23.8788	24.3935	27.2332	28.2199	30.4003	29.3866	23.4914	20.2773	26.1374	18.4227	18.2036	24.951	29.4487	23.9582	30.149	28.4352	27.8997	27.2796	20.6091	28.3282	28.4644	29.9383	28.0357	26.3222	30.3242	29.0272	26.9929	26.2165	32.1911	28.1423	30.5347	26.7813
Subject2_18_825_102pm	2018-08-25 13:02:00	-12.5282	7.7382	70	68	2	25	Subject2	27.6926	26.5728	30.0263	26.7243	27.9933	26.5311	29.3036	19.7067	29.2669	23.4361	24.2721	26.9419	27.9072	29.2393	29.2883	22.4554	20.0854	27.8315	24.5958	19.474	23.9636	29.0381	18.2757	31.1494	28.2598	27.3881	25.4123	18.8873	27.309	29.1366	30.582	27.8024	26.5603	29.5842	28.4117	26.2623	27.434	32.759	30.038	30.1156	26.658
Subject2_19_825_323pm	2018-08-25 15:23:00	-13.8688	7.21169	50	3	2	25	Subject2	27.8713	26.9074	30.0523	26.3127	27.2433	26.2964	28.3609	17.2845	28.1893	24.5301	24.2808	26.8408	28.2045	28.6567	29.0829	21.7029	19.7873	26.1938	25.4187	18.8602	23.6002	28.8928	16.9323	31.4323	28.1895	27.6038	26.5765	18.8999	27.0725	27.5612	28.9401	28.0001	26.5291	28.9738	27.6624	25.7296	26.5034	32.3459	29.1878	30.0068	25.7051
Subject2_2_823_929am	2018-08-23 09:29:00	-8.75756	8.38032	140	110	1	23	Subject2	27.9922	27.203	29.6696	26.8069	29.324	27.63	28.8431	25.6104	28.2265	24.3744	23.6428	27.043	27.4766	31.1266	29.2576	24.0276	23.7272	26.3843	25.6883	22.2502	24.1233	28.8317	25.8075	30.2069	27.8585	27.3356	25.6211	21.2967	28.1679	27.5838	30.1236	27.9432	26.6493	28.9598	28.3304	29.6386	29.262	32.0313	28.0461	32.1433	26.6572
Subject2_20_825_838pm	2018-08-25 20:38:00	-19.1376	9.28568	70	78	3	25	Subject2	27.9212	27.2253	29.8089	26.7021	27.4769	26.4625	29.1534	24.6598	28.9332	27.5442	25.3711	27.5823	28.3933	29.7975	29.4001	23.679	19.7684	28.1434	24.1415	19.8555	24.1826	28.8661	23.9964	30.7171	28.2195	27.535	25.3521	19.4007	28.0904	29.503	30.5411	27.7015	26.0913	30.9439	28.7799	25.5096	26.0206	31.2793	28.3667	29.832	26.1476
Subject2_21_826_715am	2018-08-26 07:15:00	-15.2004	15.4239	225	92	1	26	Subject2	26.5276	26.8845	29.5262	26.7371	27.0866	25.6333	29.1194	24.9484	28.4906	27.0783	25.265	27.0814	28.0605	29.9417	29.0375	24.8628	21.0086	26.821	19.9371	19.0393	24.8122	29.1965	32.6691	30.5126	27.9756	27.6531	25.967	20.3546	27.9263	29.2387	30.3536	27.1707	24.653	30.8301	28.8094	24.8793	25.2714	30.6846	27.7736	29.1505	25.6842
Subject2_22_826_1015am	2018-08-26 10:15:00	-8.77913	27.0685	120	67	1	26	Subject2	27.6733	28.3479	29.502	27.3136	26.5111	25.3239	28.7554	24.7703	27.6253	27.4463	24.7406	27.1904	28.1444	29.0887	28.9389	24.4203	20.1618	24.5845	19.9628	19.0676	25.0491	29.3324	30.7526	30.3081	28.104	27.7561	27.3529	19.9985	27.8092	28.4299	29.9359	27.7623	25.8851	30.7985	29.266	24.2479	24.8937	30.7286	19.9414	28.6152	27.04
Subject2_23_826_1115am	2018-08-26 11:15:00	-6.36259	15.2385	35	33	1	26	Subject2	27.9628	28.2169	28.9705	26.4802	30.2172	27.8147	28.3898	23.7101	28.6198	25.1044	24.4311	26.9311	27.5454	30.4251	29.0612	23.596	24.0273	26.7308	18.774	21.7494	24.6106	28.3657	29.0023	30.4223	27.2929	27.1907	26.5496	18.6814	27.2067	28.4468	29.103	26.7577	25.783	29.5783	28.4503	23.7978	24.9039	31.1657	19.2169	28.2972	26.1108
Subject2_24_826_223pm	2018-08-26 14:23:00	-16.9608	17.9557	95	45	2	26	Subject2	27.9905	28.0004	29.3563	26.742	30.2415	27.6208	29.192	24.0125	29.1606	30.2941	25.317	26.9346	27.8829	29.0375	29.2552	23.5514	23.3769	26.1756	19.4308	21.9193	24.8152	29.1632	28.6669	30.6921	28.096	27.3687	26.1438	18.6892	27.5443	29.572	30.3868	27.5351	26.1026	30.566	28.8558	23.9809	25.0756	30.6462	17.7678	28.387	26.4511
Subject2_25_826_720pm	2018-08-26 19:20:00	-18.124	9.88798	125	114	3	26	Subject2	27.7475	27.4891	29.349	26.1535	28.9112	27.0268	28.6403	24.8581	28.4459	27.4555	25.1996	27.0723	27.8115	29.8684	29.0543	23.2658	22.4687	25.8742	19.5716	25.4501	24.6882	28.9929	27.74	30.6948	28.2083	27.2957	25.681	19.3452	27.6939	28.5799	30.4016	27.4892	25.9756	30.0889	28.2524	24.2432	25.2786	30.2147	26.8848	29.4585	25.9523
Subject2_26_826_1025pm	2018-08-26 22:25:00	-15.2057	6.2676	45	32	3	26	Subject2	28.6929	27.3756	29.4361	26.5256	27.3439	27.4435	28.5543	26.5102	27.8887	25.1068	24.9693	27.4925	28.1463	31.2238	29.2147	23.9834	21.8848	28.5198	24.0841	21.3726	25.1979	29.3324	27.781	30.6825	28.4539	27.2304	26.2351	18.5133	28.0808	28.1572	29.6697	27.5574	26.0181	30.6897	28.8745	19.3474	25.9682	30.3624	26.9199	28.6787	25.3586
Subject2_27_827_645am	2018-08-27 06:45:00	-8.65001	14.053	240	39	1	27	Subject2	27.9131	27.9582	29.2031	26.522	26.4465	26.2716	28.5774	25.1109	27.5859	28.8443	24.8504	26.8269	27.6477	29.8463	28.6616	25.0894	21.7172	26.3759	17.492	20.3859	24.0028	28.8021	32.5595	30.5995	28.0976	27.2118	25.7166	19.8384	27.218	28.4281	29.7751	27.6508	26.2555	30.9699	28.8203	23.0813	25.0735	29.4253	26.2277	27.7944	24.9277
Subject2_28_827_1021am	2018-08-27 10:21:00	-14.4976	23.594	100	82	1	27	Subject2	27.636	28.1395	29.5844	27.0919	25.877	25.5116	28.3524	24.8677	27.0234	29.0847	24.3573	27.1792	28.0344	29.7727	28.8129	25.2509	20.73	19.6522	28.8982	19.8674	25.4914	29.1733	20.3782	30.5852	28.4299	27.8038	26.1638	19.9677	26.8716	29.6175	30.283	27.4573	26.2916	30.1979	28.9997	20.1894	25.3452	30.1036	18.728	28.0218	25.6617
Subject2_29_827_1252pm	2018-08-27 12:52:00	-2.56802	17.9261	45	6	2	27	Subject2	27.5941	27.9764	29.8453	26.2384	25.8507	25.4294	27.5697	23.7032	26.4901	27.5259	24.7899	26.8246	27.9296	28.0184	28.6921	24.4518	19.668	23.8847	31.0546	18.5688	24.1614	28.8332	32.9287	30.6722	27.6563	27.4262	27.3257	19.0631	27.2799	26.1329	29.4402	27.5845	26.2224	29.4777	27.5655	23.0185	24.7157	30.1835	26.4272	27.3989	26.1081
Subject2_3_823_1131am	2018-08-23 11:31:00	16.7645	26.9888	110	5	1	23	Subject2	26.4257	26.1706	29.5337	26.9862	29.1625	27.0214	28.1828	25.0402	27.785	23.8742	23.6337	26.5804	27.4984	30.4509	29.1182	22.5378	23.1938	25.5137	25.7728	21.6786	23.1433	28.2739	18.9839	29.6825	25.8184	27.256	27.7381	20.3187	24.025	31.6044	28.9146	26.33	24.4999	26.7466	28.1795	29.2409	28.9108	31.8366	27.0706	31.9178	26.4649
Subject2_30_827_350pm	2018-08-27 15:50:00	-14.5847	12.9198	125	128	2	27	Subject2	27.8677	28.067	29.5174	26.6665	26.6936	26.8023	28.7075	24.2615	28.141	25.2277	25.0868	26.8705	28.113	28.2111	30.207	25.1593	19.3437	19.5229	27.9153	19.5581	24.6225	28.502	32.8118	30.3807	27.6994	27.2912	26.259	19.45	27.8135	29.2356	29.9873	26.8512	25.1822	30.4059	28.9269	23.2545	25.6051	30.4003	26.7098	27.3845	25.2998
Subject2_31_827_504pm	2018-08-27 17:04:00	-7.81464	14.1434	70	127	2	27	Subject2	28.2044	27.9085	29.4711	26.5606	26.1693	26.3463	27.9555	24.6424	27.1963	25.8961	24.4387	26.8301	28.0825	28.0741	29.8807	24.4718	19.1191	25.6601	27.745	19.1567	24.5694	28.7212	32.2729	30.3462	28.094	27.2184	26.2505	19.6981	27.5104	27.7773	29.9788	27.2354	25.6792	29.6574	28.8447	23.0292	25.7192	30.0564	26.5803	27.3615	25.2731
Subject2_32_827_751pm	2018-08-27 19:51:00	7.56868	13.4283	270	13	3	27	Subject2	26.6706	27.1891	28.6586	25.5328	25.2527	25.321	27.0397	23.7516	26.1738	27.0166	23.8306	26.0242	27.8437	27.3468	28.8346	22.9886	18.4956	26.6511	27.582	17.9404	23.2153	28.0409	31.0006	30.9702	27.193	26.9019	26.3436	17.951	26.4552	26.3588	27.3164	26.8544	25.4675	28.7522	27.4372	25.0397	30.8782	30.4756	26.6514	31.4113	24.0052
Subject2_33_827_845pm	2018-08-27 20:45:00	48.6092	11.5012	310	46	3	27	Subject2	24.7433	27.1692	28.5697	25.5947	25.6786	26.2175	26.829	24.2975	26.961	24.7188	23.1584	25.6249	28.1424	26.0371	29.0249	22.9907	17.9435	27.4941	27.202	21.7312	21.9288	18.4184	30.0051	30.9238	26.714	26.4131	18.2171	18.5708	26.1859	25.2691	29.8838	18.3321	23.8707	28.8683	27.4763	26.0451	31.866	31.4864	28.2859	33.132	25.4671
Subject2_34_828_715am	2018-08-28 07:15:00	-12.7462	16.104	120	109	1	28	Subject2	27.3264	27.8387	29.5382	26.5202	26.1813	26.595	28.4203	24.1271	27.7938	24.4539	24.4119	26.8085	28.1578	28.7218	28.9249	23.474	19.417	18.2378	27.2022	21.6359	24.307	29.2955	28.9147	30.4528	28.1591	27.3047	25.5252	21.4202	27.7663	28.0629	29.6039	28.1269	26.2834	29.5417	28.4105	25.9839	31.3455	30.4283	27.245	33.0524	26.1398
Subject2_35_828_947am	2018-08-28 09:47:00	-12.0619	19.3298	90	23	1	28	Subject2	27.8678	28.0875	29.573	26.9126	29.0125	27.1269	28.0241	25.278	27.7561	24.3264	24.2924	27.1806	27.7701	30.9524	29.137	24.0707	23.6572	26.2472	26.9201	19.2114	25.0968	29.3746	28.8084	30.3319	28.0039	27.4598	27.1718	20.1953	27.5821	27.7981	29.194	27.767	26.2907	29.2745	28.4172	25.5011	30.8171	30.8685	19.3338	32.7361	26.2525
Subject2_36_828_1215pm	2018-08-28 12:15:00	-3.47381	15.8822	105	17	2	28	Subject2	27.7194	28.1588	29.0758	26.9476	29.5436	26.9831	27.9526	25.2221	28.1235	26.6883	24.115	26.7928	27.7101	30.2874	28.7786	24.1634	23.8541	25.9347	26.5983	22.6786	24.052	28.6897	28.4985	29.8992	27.3317	27.4115	27.4032	19.5767	26.9838	27.3355	28.8747	27.5984	26.0969	29.3447	28.4339	24.8878	30.0576	31.0236	19.6012	32.3277	26.5056
Subject2_37_828_245pm	2018-08-28 14:45:00	-6.90959	12.4454	125	77	2	28	Subject2	28.4597	27.8287	29.0875	26.4309	28.9852	26.5157	28.3609	25.2118	28.3906	24.4481	24.4339	26.6967	27.4616	30.2392	28.9973	24.1651	22.3371	18.7691	25.6861	19.8992	23.8764	28.492	27.6116	30.3229	28.0646	26.8761	24.3295	18.7996	27.8941	28.8317	30.1536	27.1354	26.747	29.9026	28.5411	24.3878	29.4961	30.52	18.8197	31.9396	26.0675
Subject2_38_828_555pm	2018-08-28 17:55:00	-16.4259	15.8864	150	111	2	28	Subject2	29.3359	28.6972	29.3348	26.7387	28.5817	26.3961	28.6965	25.142	28.382	28.4528	25.1424	26.8726	27.8053	30.0486	29.4876	24.2221	22.1834	19.5191	26.5135	19.1353	24.2648	29.0727	27.4757	30.5711	28.6098	27.2533	25.7908	19.7689	28.03	28.8065	30.1229	27.0687	26.9622	30.6136	29.0263	24.3554	29.3782	30.1184	19.2859	31.9049	26.1933
Subject2_39_828_803pm	2018-08-28 20:03:00	-3.17121	11.8857	150	49	3	28	Subject2	27.4399	27.9352	29.0626	26.1393	27.6996	28.5448	27.788	23.7844	27.6549	27.9503	24.1631	26.5114	27.8284	27.8578	29.666	23.0978	20.5937	28.2036	26.7566	21.2189	23.1818	28.1075	19.3039	31.0062	27.5807	26.4698	24.5864	17.6173	27.0997	27.383	32.0027	26.376	25.524	29.6335	28.216	30.9445	28.5422	31.4458	28.1561	32.4532	26.1499
Subject2_4_823_120pm	2018-08-23 13:20:00	14.868	0.400838	250	52	2	23	Subject2	26.594	26.311	29.1353	25.7054	28.0224	26.1799	27.7328	24.6064	27.0318	23.5513	23.003	26.3306	27.2362	29.138	28.0936	23.0366	20.9494	28.7811	25.0956	20.2802	22.6929	27.5893	23.1093	30.1607	27.344	26.1755	23.6513	19.3715	27.1386	26.5355	29.3586	27.4367	25.6849	27.9519	27.2215	28.1465	27.773	32.5815	29.1438	31.0955	25.6083
Subject2_40_828_858pm	2018-08-28 20:58:00	-16.0921	7.85021	45	57	3	28	Subject2	27.5924	27.2969	29.2544	26.2365	27.8564	27.399	28.7264	25.3032	28.4019	26.618	25.4688	27.1523	27.9939	29.7136	29.0678	23.4748	22.0401	28.579	17.9164	22.9566	24.5721	28.8055	27.4525	30.7925	27.9724	27.1672	24.9129	18.3353	28.0782	28.9871	30.0651	27.1042	25.281	30.5095	28.4582	23.8646	25.7047	30.5021	26.9235	28.8108	25.5111
Subject2_41_828_1025pm	2018-08-28 22:25:00	-5.16804	12.3026	90	70	3	28	Subject2	28.0259	27.9263	29.8355	25.9734	28.0512	28.8715	28.2048	19.3971	28.5287	25.4136	23.4928	26.4412	27.8153	26.8554	29.5849	22.4445	20.5835	28.4789	26.9943	22.8991	23.3864	28.6755	18.2111	30.6028	27.75	26.7048	23.9266	18.8601	27.3665	27.8867	32.492	26.4515	26.3236	29.8087	28.1937	31.4392	28.3498	32.085	29.3588	32.5197	27.0293
Subject2_42_829_7am	2018-08-29 07:00:00	-8.04413	11.2035	550	80	1	29	Subject2	27.2539	27.7485	29.883	26.2354	27.3389	27.5889	28.4689	24.2212	27.9153	24.3146	24.2966	26.644	27.6085	28.8632	28.6715	23.6286	20.778	26.0236	27.0487	22.392	24.0791	28.8946	25.1949	30.1076	28.1506	27.0085	27.1138	18.9713	27.2934	27.6104	31.144	27.3151	26.4604	29.6876	28.1366	30.9872	27.8939	31.2023	27.9148	32.0416	26.1563
Subject2_43_829_1045am	2018-08-29 10:45:00	-7.67748	24.007	175	40	1	29	Subject2	27.6462	27.4165	29.7678	27.3614	28.7891	27.3159	27.1208	25.837	27.9799	25.0448	24.2783	27.3036	27.8907	31.291	29.1672	24.7133	23.1243	25.8625	26.0055	21.6263	23.9192	29.0914	27.6538	30.2235	27.8664	27.6154	27.8223	19.3437	25.6351	30.7973	29.2533	27.4927	25.8921	28.8912	28.8206	30.5192	27.4301	31.765	18.8885	31.8285	27.0584
Subject2_44_829_120pm	2018-08-29 13:20:00	17.4547	32.4803	105	1	2	29	Subject2	26.1119	26.766	29.1272	26.9573	28.0937	26.0415	27.407	25.1119	26.7652	30.4792	24.1442	26.4977	27.7557	30.2687	28.5195	24.1614	22.217	18.3267	25.7626	20.7866	22.9163	27.9159	24.1521	30.3689	25.8024	27.0405	27.6176	18.0921	22.2261	31.5218	29.3535	25.1248	23.5468	26.4387	28.3303	29.3883	26.8552	30.8758	18.0132	31.1872	26.3853
Subject2_45_829_2pm	2018-08-29 14:00:00	2.91599	9.89672	175	108	2	29	Subject2	28.9649	28.1225	29.104	26.0689	28.1326	26.3797	27.6384	25.4054	27.47	25.4878	24.5933	26.5084	27.618	29.3542	28.7942	24.1106	21.0611	18.1643	26.2144	22.8066	23.2199	28.1226	24.1511	30.7209	28.3753	26.7438	24.8365	18.4161	26.9578	27.3524	29.8556	27.2559	26.9692	29.6165	27.9365	29.0614	26.5015	30.5583	19.7631	30.8959	25.7385
Subject2_46_829_515pm	2018-08-29 17:15:00	-13.828	14.4721	125	76	2	29	Subject2	29.0658	28.2235	29.2509	26.6372	27.9279	26.2274	28.7777	24.7008	28.2945	26.9638	24.7202	26.6699	27.8227	29.1641	29.1436	24.3199	21.6449	18.1265	18.7718	23.9311	24.3307	29.1144	23.7216	30.468	28.6018	27.4358	26.0756	19.1413	27.2105	28.7134	30.2296	26.8757	26.7877	30.3111	28.8847	28.7799	26.3469	30.504	18.1999	30.6399	26.0646
Subject2_47_829_808pm	2018-08-29 20:08:00	2.75604	14.5007	270	50	3	29	Subject2	27.5882	27.9034	28.8007	25.9686	26.7362	26.751	27.5554	23.824	26.8145	27.9578	24.2099	26.2319	27.7658	27.7209	28.7338	23.166	20.7272	26.5803	25.6688	23.0451	23.4569	28.1938	23.96	30.9823	27.9796	26.4784	24.7506	18.1411	26.5115	26.9536	30.4495	26.7111	26.0085	29.488	27.9245	29.3384	26.4204	29.6596	18.6204	30.4771	25.4095
Subject2_48_829_857pm	2018-08-29 20:57:00	65.4915	8.25452	275	4	3	29	Subject2	24.4758	27.0483	27.8109	24.9958	26.7097	28.0708	26.8574	23.0482	27.3949	23.7818	22.7344	25.7822	27.2728	26.3977	28.9615	22.4254	18.6682	27.8784	26.7738	23.2277	19.1981	17.7598	17.7299	30.6427	26.1267	25.2757	21.4057	17.8509	25.0765	24.6973	29.5398	17.3006	23.2597	28.1872	26.6373	30.9141	26.4664	29.7978	26.3549	31.9021	23.7674
Subject2_49_830_656am	2018-08-30 06:56:00	-10.5624	15.1409	390	59	1	30	Subject2	27.2534	27.783	29.0488	26.1154	27.2177	28.0505	28.6239	24.4756	28.187	25.9453	23.7971	27.0434	28.2147	29.7269	29.2112	24.2792	21.6948	27.4999	26.7348	24.5571	24.6338	29.3115	23.0884	30.7686	28.0018	27.1375	25.5834	19.2089	27.3798	27.7652	31.5723	26.8714	25.4139	29.6347	28.0192	31.3309	27.9337	30.2801	18.375	32.8714	25.5231
Subject2_5_823_510pm	2018-08-23 17:10:00	1.20492	6.28607	225	102	2	23	Subject2	27.6899	26.3204	30.3259	26.621	28.6133	27.0464	28.3518	25.5155	28.0093	23.2739	23.3778	26.7099	27.519	30.6535	29.2711	22.9387	21.5654	30.3263	25.2261	22.3859	23.5422	28.5918	24.0038	30.118	27.7452	27.1871	26.0583	20.3196	27.5145	27.6893	30.6359	27.9633	26.3347	28.6989	28.2752	28.5124	28.4484	33.3429	30.1942	31.4664	26.9932
Subject2_50_830_1050am	2018-08-30 10:50:00	41.7918	30.033	190	105	1	30	Subject2	26.0481	26.934	28.3325	26.2938	29.0962	27.0777	28.3082	25.5464	28.1134	23.9255	23.946	26.4538	26.9956	30.356	28.3252	25.2089	22.5977	25.7717	25.9535	17.2593	21.7542	15.9317	21.7266	29.4561	26.3148	26.5273	25.3969	18.2406	24.4003	31.2728	28.6643	24.8406	24.2575	27.8045	28.4043	29.8601	26.3454	30.6752	17.5845	31.357	25.8533
Subject2_51_830_1250pm	2018-08-30 12:50:00	23.5095	34.0303	150	2	2	30	Subject2	25.9045	25.6303	28.7305	26.3981	28.2666	26.5041	27.1095	26.9796	26.6974	26.0626	17.5897	26.3502	27.4907	30.1803	28.3695	24.1008	22.2233	17.5037	25.4684	20.755	22.7299	27.9066	22.2259	29.9277	25.4501	26.9856	27.7457	18.1099	22.6411	31.4487	29.3526	25.437	23.9053	26.2481	27.4511	29.6208	26.5663	29.5118	18.0837	31.5238	25.8031
Subject2_52_830_255pm	2018-08-30 14:55:00	-4.10769	12.0802	85	106	2	30	Subject2	28.9227	27.7649	28.8526	26.2016	28.3522	26.5223	28.2866	25.2054	27.825	24.6501	24.46	26.4214	27.3594	30.1864	28.9517	24.268	21.4059	25.5275	25.61	22.4557	23.7762	28.6015	18.2691	30.572	28.2121	26.8413	24.9863	18.0234	26.7613	28.0354	29.6631	27.0911	26.9987	29.5671	28.4302	29.392	26.5005	30.2258	18.2342	31.435	25.4834
Subject2_53_830_5pm	2018-08-30 17:00:00	-7.91879	19.3472	95	14	2	30	Subject2	29.5316	28.2232	29.2368	26.8791	28.3413	26.5816	28.9525	25.2171	28.4102	25.4453	24.659	26.6127	27.7505	30.4782	29.3976	24.0649	22.2998	25.6502	25.8735	24.7688	24.2277	28.9735	26.3942	30.3104	27.2786	27.4872	28.3188	18.8335	26.673	28.7487	27.0257	26.8481	27.0227	29.9637	28.9378	29.5118	26.6664	31.3895	19.2389	31.4446	24.6867
Subject2_54_830_8pm	2018-08-30 20:00:00	-7.79491	14.3583	140	94	3	30	Subject2	27.3044	27.4027	29.1802	26.2937	28.1671	28.6735	28.7399	24.5728	28.4219	26.1489	24.7145	26.7965	28.0312	29.398	29.7225	24.1674	21.6821	28.7888	25.6752	24.0568	24.3376	28.725	26.3623	30.978	27.9799	27.0292	25.0989	19.0926	27.2726	28.0162	32.0589	26.2212	25.3928	30.2747	28.3183	31.1303	26.762	30.2654	19.3711	31.8036	25.762
Subject2_55_830_1020pm	2018-08-30 22:20:00	1.97924	7.99067	260	64	3	30	Subject2	27.4343	27.0489	29.317	25.7684	28.3749	28.8843	27.5135	24.8825	27.7366	25.1947	22.869	26.717	28.4961	28.4117	29.7458	23.6561	20.8627	30.1853	26.7056	23.0801	23.5252	28.0573	18.8864	30.6315	27.4699	26.6966	24.4912	18.9688	27.5712	27.2329	32.2529	26.4087	25.5858	29.3944	27.6183	31.5416	29.5708	30.844	19.0238	32.8537	25.7573
Subject2_56_831_625am	2018-08-31 06:25:00	-13.9649	14.0912	320	117	1	31	Subject2	27.5914	28.066	29.6799	26.5265	28.1081	27.953	28.5543	24.9904	28.3437	25.8651	23.8824	26.836	28.4832	30.1695	29.234	23.897	22.067	29.2221	26.9897	22.4297	24.3972	29.3705	22.8716	30.7472	28.0129	27.3312	25.8572	22.3733	27.1571	28.3125	31.2864	27.1988	26.1725	30.0511	28.2376	31.5124	30.1659	30.6251	20.0496	32.8392	25.6567
Subject2_57_831_1030am	2018-08-31 10:30:00	11.446	29.6201	210	69	1	31	Subject2	26.0262	25.7593	29.1439	26.7946	28.5257	28.2974	27.6534	25.4311	27.1337	24.3841	23.9112	26.6094	27.4091	30.8225	28.5568	22.5749	24.6378	26.7947	18.4338	23.3907	23.0816	28.6622	19.794	29.8505	27.5809	27.397	26.9866	20.2026	22.3001	30.9981	29.6583	25.7637	23.4638	26.1177	28.1729	30.3967	28.8751	30.748	19.3472	32.1554	26.6349
Subject2_58_831_135pm	2018-08-31 13:35:00	41.5276	29.2246	125	11	2	31	Subject2	26.6522	27.7383	28.9046	26.9007	28.795	26.5637	28.4065	25.0584	28.4914	31.0485	24.7351	26.0952	27.4506	29.3143	28.116	22.6449	23.3584	25.439	17.3799	22.0589	21.8871	18.5077	22.9861	28.4647	25.3083	26.4049	26.1247	18.5055	22.3764	31.4805	27.4041	24.2126	23.3513	27.6662	28.8492	29.6468	27.8497	29.5519	17.6124	31.481	24.7119
Subject2_59_831_330pm	2018-08-31 15:30:00	-15.0753	9.82084	35	36	2	31	Subject2	28.4611	28.3043	29.4569	26.6934	28.3747	27.7055	28.6736	24.9201	28.3084	28.0176	25.096	26.7273	27.9478	30.7034	30.3857	23.2772	22.899	18.7251	25.3994	21.7247	24.7474	29.7894	18.1305	30.74	28.7054	27.7556	25.5682	18.9314	26.647	28.7038	30.385	27.8912	26.9495	30.1444	28.7524	29.5236	28.0861	30.5128	19.4583	31.808	25.7305
Subject2_6_823_917pm	2018-08-23 21:17:00	151.55	-2.63402	200	85	3	23	Subject2	16.6033	16.3979	29.9082	26.8732	28.4449	28.1494	27.92	26.8397	28.1615	16.6194	24.38	28.1155	28.1271	16.624	30.6605	25.3971	16.5815	28.8592	16.6374	16.3106	16.6809	16.4606	16.4903	27.1996	16.4015	16.5617	16.4841	17.8476	16.5334	23.655	30.5359	16.4329	16.547	16.5624	29.3398	30.1441	29.0037	32.7769	30.1814	32.0335	26.2477
Subject2_7_823_1158pm	2018-08-23 23:58:00	-8.46468	7.35671	100	72	3	23	Subject2	27.9997	27.586	29.889	26.1413	28.4511	29.2019	28.4183	24.7718	28.7593	26.6058	22.8693	26.842	28.1597	28.952	29.8083	22.601	20.7111	29.6244	24.8313	19.6455	23.3694	28.6336	22.406	31.0015	27.5676	27.0645	24.5703	22.342	27.9802	28.2927	30.9789	27.2254	26.1896	30.1354	28.4445	30.8458	29.4487	32.7442	30.0271	32.8084	26.9708
Subject2_8_824_645am	2018-08-24 06:45:00	-10.8725	4.79586	500	118	1	24	Subject2	28.0645	27.0343	30.0392	26.3295	28.4561	28.8799	29.3251	25.6372	29.1363	24.0164	23.5377	27.0886	27.5641	31.0529	29.2791	23.2763	20.5607	28.725	25.1076	19.521	24.0284	28.968	22.5238	30.1221	28.1304	26.955	25.4802	24.1891	28.1026	28.6505	30.6427	27.7246	26.848	29.7775	28.4063	31.1543	29.4257	32.2036	29.1341	32.4967	26.8203
Subject2_9_824_950am	2018-08-24 09:50:00	-1.86156	6.95811	125	26	1	24	Subject2	27.8429	26.899	29.5702	26.7286	29.8938	27.9683	29.1004	26.1733	28.5511	24.2412	23.2826	26.9614	27.6588	31.4905	28.8088	23.4808	24.2857	26.7098	25.1258	22.4929	23.9358	28.3146	22.0549	29.9759	27.1604	27.2544	26.9684	21.3919	27.5895	28.5335	29.0786	27.3501	26.3236	28.9091	28.2869	30.1152	28.2215	32.3376	27.4704	31.6608	26.1646
									1.25722e+08	8.05065e+07	9.55539e+08	8.94548e+07	4.9545e+08	1.02247e+09	2.46741e+08	1.96994e+07	2.60754e+08	9.33848e+06	9.90504e+06	1.80019e+08	1.15993e+08	8.17563e+08	5.63627e+08	8.14766e+06	3.02578e+07	1.30183e+08	4.54668e+07	1.31036e+07	1.24381e+07	4.31575e+08	6.78002e+06	1.33524e+09	2.71722e+08	1.09316e+08	1.9055e+07	416183	8.45747e+07	1.47805e+08	1.1198e+09	2.00436e+08	1.09669e+08	2.76841e+08	2.79003e+08	1.29917e+08	1.55542e+08	1.492e+10	2.45375e+09	9.30328e+08	1.05091e+08
									1.34127e+08	1.43086e+08	8.11112e+08	8.57362e+07	9.86511e+08	5.93665e+08	1.98628e+08	1.05057e+08	3.41702e+08	4.18314e+07	1.55259e+07	1.00824e+08	1.18169e+08	1.42413e+09	7.07207e+08	7.60868e+06	2.8094e+07	2.55667e+08	844305	1.37113e+07	9.83234e+06	2.45473e+08	604456	1.11711e+09	2.04188e+08	8.61979e+07	2.30767e+07	382227	7.6382e+07	1.73877e+08	9.96156e+08	1.44746e+08	9.25511e+07	4.7836e+08	2.8851e+08	3.26526e+07	1.08529e+08	8.76767e+09	1.04724e+09	9.50983e+08	9.6179e+07
									9.41945e+07	1.3415e+08	3.68409e+08	3.09815e+07	3.49081e+08	1.67837e+08	1.0921e+08	1.28051e+08	1.80591e+08	2.5752e+07	8.84871e+06	6.12055e+07	9.2483e+07	1.99696e+09	7.62705e+08	8.20758e+06	1.23297e+06	2.13949e+08	190587	1.08744e+06	351935	1.16053e+06	3.2811e+06	8.45384e+08	9.73872e+07	1.83973e+07	135036	162215	7.48761e+07	3.82825e+07	3.46431e+08	176420	2.47286e+07	5.50904e+08	1.45599e+08	3.34147e+07	3.0473e+07	2.50553e+09	2.19458e+08	1.83318e+09	2.52184e+07
									4.27191e+07	1.01786e+08	6.06086e+08	2.69995e+07	4.44043e+08	1.46901e+08	1.35189e+08	2.05635e+08	2.07814e+08	2.63764e+07	6.53608e+06	6.85744e+07	1.3888e+08	1.16896e+09	1.48705e+09	9.8663e+06	144199	5.52288e+08	217409	149133	153868	237101	1.67264e+06	7.64033e+08	9.09465e+07	1.38401e+07	263002	300457	8.74461e+07	2.34751e+07	1.5972e+09	160181	5.48711e+06	6.72911e+08	1.90324e+08	9.73742e+07	4.1668e+07	1.98469e+09	3.18088e+08	9.57804e+09	3.87828e+07
									1.4828e+08	1.24032e+08	8.94514e+08	4.78993e+07	4.51562e+08	1.60071e+08	1.00141e+08	8.12511e+07	1.86915e+08	2.43975e+07	7.1595e+06	6.49238e+07	1.41078e+08	1.82826e+09	1.49823e+09	3.18617e+06	483323	5.81946e+08	1.66128e+07	935889	4.29443e+06	1.59903e+08	8.13764e+06	1.15483e+09	1.33369e+08	5.22638e+07	1.27391e+07	704583	1.20848e+08	6.51215e+07	1.47477e+09	9.3003e+07	7.59462e+07	6.92876e+08	2.24912e+08	1.21257e+08	8.33651e+07	2.48828e+09	2.60132e+08	1.36967e+10	5.34296e+07
									1.12972e+08	1.57888e+08	1.04448e+09	8.18745e+07	4.64571e+08	1.64142e+08	2.95773e+08	4.2271e+07	3.36025e+08	2.88293e+07	1.98184e+07	1.27473e+08	1.68268e+08	1.28632e+09	1.3886e+09	8.43527e+06	1.4721e+06	2.41163e+08	1.54467e+07	639900	1.45519e+07	3.9217e+08	564854	1.24761e+09	1.96578e+08	8.94747e+07	3.3015e+07	2.11835e+06	2.06095e+08	1.96649e+08	9.37427e+08	1.49184e+08	7.04234e+07	1.01989e+09	3.72618e+08	1.27271e+08	7.11212e+07	2.15427e+09	2.4447e+08	9.87721e+09	4.99756e+07
									1.68757e+08	2.00384e+08	9.06739e+08	1.27134e+08	9.80945e+08	2.45162e+08	3.85202e+08	4.39316e+07	3.82461e+08	1.32745e+07	1.89359e+07	1.75525e+08	1.77497e+08	9.52786e+08	9.09723e+08	2.49704e+07	4.22441e+07	2.86056e+08	816337	2.42348e+07	1.83531e+07	4.94106e+08	2.08595e+07	1.00222e+09	2.70478e+08	1.26759e+08	3.53476e+07	2.95666e+06	2.352e+08	2.43079e+08	1.18238e+09	2.3355e+08	1.06547e+08	1.20154e+09	4.68286e+08	8.20562e+07	5.0848e+07	2.07982e+09	2.12198e+08	6.86163e+09	6.06068e+07
									2.6285e+08	1.73662e+08	7.31327e+08	9.3878e+07	1.03262e+09	7.31822e+08	1.80212e+08	2.61951e+07	2.81323e+08	1.42023e+07	1.42347e+07	1.26246e+08	1.40051e+08	7.57653e+08	9.46239e+08	9.33672e+06	4.92909e+07	2.35392e+08	1.87183e+07	1.58484e+07	2.08327e+07	2.9396e+08	3.87717e+07	1.14767e+09	1.80632e+08	8.31955e+07	5.19501e+07	210120	1.15797e+08	1.52917e+08	6.14434e+08	1.66168e+08	1.56078e+08	4.3961e+08	2.95525e+08	7.06071e+07	8.20242e+07	1.29262e+10	1.42359e+09	5.72998e+09	9.35564e+07
									1.98076e+08	1.3886e+08	7.43293e+08	7.80339e+07	9.80471e+08	5.94453e+08	3.10022e+08	4.0436e+07	5.49026e+08	9.28061e+07	2.04503e+07	1.35513e+08	1.275e+08	7.15202e+08	7.39238e+08	1.00533e+07	1.80475e+07	1.26988e+08	434193	1.49846e+07	1.10144e+07	2.49421e+08	1.92088e+07	1.65734e+09	2.05557e+08	6.63259e+07	2.7589e+07	632236	1.342e+08	2.33247e+08	9.34115e+08	1.17641e+08	7.79257e+07	6.18589e+08	3.87929e+08	5.99262e+07	8.22368e+07	8.05925e+09	8.21766e+08	4.33054e+09	8.82849e+07
									2.25515e+08	9.62568e+07	6.85517e+08	7.25256e+07	2.89387e+08	1.8972e+08	1.78824e+08	6.65584e+07	1.89064e+08	1.78852e+07	1.12901e+07	8.55959e+07	1.19448e+08	2.73109e+09	8.09437e+08	1.71839e+06	3.88743e+06	1.64024e+08	1.12444e+07	5.55215e+06	1.1669e+07	3.59496e+08	1.42916e+07	1.08882e+09	2.52819e+08	8.56395e+07	2.24436e+07	458219	9.84025e+07	6.92213e+07	1.27625e+09	1.04485e+08	8.0621e+07	1.04733e+09	2.79463e+08	3.96374e+07	2.65533e+08	4.29739e+09	5.3727e+08	5.88308e+09	1.37323e+08
									2.09592e+08	1.49111e+08	9.42887e+08	9.76054e+07	4.24856e+08	2.31486e+08	4.14661e+08	5.50975e+07	3.56325e+08	1.87375e+07	3.03489e+07	1.60708e+08	1.3463e+08	4.02153e+09	1.00674e+09	6.53907e+06	679604	1.35044e+08	625456	3.27641e+06	2.06844e+07	6.47125e+08	7.11892e+06	1.14776e+09	3.11196e+08	1.24782e+08	3.31328e+07	3.15275e+06	2.66994e+08	1.48983e+08	1.54965e+09	521382	8.9075e+07	3.13631e+09	4.15617e+08	5.85363e+07	3.07448e+08	3.31481e+09	4.08706e+08	5.43689e+09	1.16637e+08
									1.04003e+08	9.73976e+07	8.84443e+08	9.3899e+07	8.61083e+08	6.99084e+08	3.24047e+08	2.27964e+07	3.55983e+08	1.79227e+07	1.53561e+07	2.04266e+08	1.47188e+08	6.59657e+08	6.13977e+08	1.6813e+07	2.99628e+07	1.32118e+08	5.45137e+07	1.27091e+07	8.08841e+06	2.86309e+08	1.69965e+07	1.03145e+09	1.9876e+08	1.09094e+08	2.90255e+07	148533	1.35693e+08	1.82011e+08	8.67835e+08	2.14191e+08	7.05979e+07	6.39614e+08	2.55945e+08	1.23625e+08	8.74058e+07	9.81017e+09	1.20336e+09	6.00018e+08	6.63318e+07
									6.38066e+07	1.26709e+08	8.33872e+08	1.06309e+08	2.00014e+08	1.12999e+08	3.17043e+08	4.24437e+07	2.44578e+08	2.54136e+07	2.72608e+07	2.04383e+08	1.76063e+08	1.44756e+09	4.90631e+08	1.97149e+07	1.37417e+06	3.5189e+07	2.21539e+07	3.14297e+06	2.52187e+07	7.18941e+08	713109	1.15122e+09	2.91752e+08	1.39424e+08	5.12594e+07	1.21526e+06	1.91214e+08	1.18641e+08	8.79906e+08	242820	5.70662e+07	2.26163e+09	3.32976e+08	3.52101e+07	1.43536e+08	2.11673e+09	1.97586e+08	2.97321e+09	4.96285e+07
									1.40794e+08	1.75282e+08	7.9191e+08	1.03386e+08	8.50003e+08	1.86807e+09	2.95153e+08	5.69452e+07	5.39962e+08	1.42407e+07	1.54352e+07	2.14376e+08	1.12462e+08	1.86154e+09	8.61661e+08	1.99924e+07	5.10461e+07	3.01977e+08	360054	1.2554e+07	1.29605e+07	3.29293e+08	2.7866e+07	1.288e+09	1.87341e+08	9.50051e+07	2.19474e+07	314319	1.5001e+08	3.7308e+08	1.357e+09	1.64466e+08	1.11122e+08	1.34217e+09	3.92844e+08	1.05203e+08	1.86459e+08	1.60586e+10	2.56344e+09	3.06021e+09	1.41664e+08
									1.72078e+08	1.73984e+08	6.9339e+08	8.10119e+07	9.8386e+08	8.73266e+08	2.45562e+08	4.71938e+07	4.46755e+08	1.49701e+07	1.18948e+07	1.43094e+08	9.93821e+07	1.33787e+09	6.05179e+08	2.14113e+07	6.00184e+07	2.501e+08	4.87949e+07	1.7818e+07	1.09456e+07	2.69119e+08	1.16067e+08	9.34486e+08	1.78736e+08	8.72579e+07	2.23332e+07	272261	1.39512e+08	2.52785e+08	1.09578e+09	1.83261e+08	1.29971e+08	9.15746e+08	3.40761e+08	9.35052e+07	1.42612e+08	9.46797e+09	1.48944e+09	2.40302e+09	1.06263e+08
									1.22649e+08	1.41144e+08	8.01977e+08	7.9103e+07	7.86881e+08	3.91867e+08	3.06697e+08	5.54611e+07	4.4115e+08	1.67574e+07	1.49936e+07	1.24136e+08	1.14261e+08	2.19937e+09	6.29399e+08	1.96217e+07	3.39379e+07	1.93679e+08	7.20649e+08	1.07399e+07	1.66276e+07	3.75027e+08	1.43133e+07	9.55828e+08	1.77062e+08	1.08259e+08	6.73537e+07	511307	1.51943e+08	2.32638e+08	5.09143e+08	1.79704e+08	8.93103e+07	7.71909e+08	2.91175e+08	1.00972e+08	9.18295e+07	7.88376e+09	6.8149e+08	2.09624e+09	5.31478e+07
									1.75094e+08	1.76116e+08	5.5111e+08	6.07781e+07	4.17445e+08	2.06343e+08	3.07702e+08	9.85594e+07	3.55507e+08	1.416e+07	1.53006e+07	8.29177e+07	1.00658e+08	4.85195e+09	1.29118e+09	1.38709e+07	7.90053e+06	1.66424e+08	3.59312e+08	3.06869e+06	1.71079e+07	4.1926e+08	1.34131e+07	9.37038e+08	2.00655e+08	7.83546e+07	4.67835e+07	1.30352e+06	1.38805e+08	1.64909e+08	4.22802e+08	1.31119e+08	1.0484e+08	1.15272e+09	2.69555e+08	1.47169e+08	5.85438e+07	4.63453e+09	4.43642e+08	2.55243e+09	3.40607e+07
									1.89567e+08	1.45599e+08	7.03998e+08	8.45993e+07	4.20003e+08	2.04018e+08	3.54648e+08	1.89857e+08	3.99936e+08	1.20467e+07	1.92331e+07	1.34603e+08	1.33242e+08	5.28305e+09	1.83072e+09	1.49527e+07	3.49258e+06	9.51623e+08	1.16127e+08	1.73534e+06	1.77523e+07	3.08817e+08	704036	1.0887e+09	1.92062e+08	9.21613e+07	3.39915e+07	5.36793e+06	1.7502e+08	2.50308e+08	9.50042e+08	1.19175e+08	7.96261e+07	1.1891e+09	4.24102e+08	1.55434e+08	9.72942e+07	5.24232e+09	4.5157e+08	2.3311e+09	6.04151e+07
									9.1828e+07	1.65479e+08	8.18919e+08	8.72419e+07	2.12195e+08	9.90812e+07	3.15439e+08	8.35746e+07	2.71941e+08	1.1241e+07	1.86098e+07	1.52479e+08	1.58619e+08	4.63384e+09	8.92204e+08	1.15228e+07	1.9828e+06	2.60675e+08	9.48265e+07	759282	1.84401e+07	4.70544e+08	2.78152e+07	9.11061e+08	2.22789e+08	1.22746e+08	8.41183e+07	3.23921e+06	1.51008e+08	1.37521e+08	4.64989e+08	1.53552e+08	5.94756e+07	1.07438e+09	2.99911e+08	9.01241e+07	5.04529e+07	3.90221e+09	2.65539e+08	1.70128e+09	3.85249e+07
									1.3755e+08	1.38058e+08	7.67676e+08	1.06081e+08	5.10341e+08	1.5053e+08	1.51217e+08	6.65436e+07	1.68127e+08	8.31154e+06	1.24345e+07	1.72985e+08	1.77971e+08	2.01406e+09	5.73555e+08	1.09662e+07	8.46263e+07	3.08597e+08	4.11223e+07	1.91376e+07	1.85741e+07	4.39238e+08	1.43716e+07	1.27201e+09	2.67561e+08	1.29978e+08	4.00949e+07	780910	1.46956e+08	1.30264e+08	1.66408e+09	2.4498e+08	1.14972e+08	6.30051e+08	2.76467e+08	8.5118e+07	6.16525e+07	3.82125e+09	3.31312e+08	1.80451e+09	6.54367e+07
									1.37972e+08	1.28105e+08	8.18461e+08	8.9676e+07	9.78754e+08	1.96208e+08	1.55635e+08	2.26883e+07	2.58416e+08	2.70079e+07	1.6394e+07	1.05804e+08	1.26332e+08	6.47183e+08	4.90865e+08	6.09425e+06	7.60481e+07	2.68494e+08	8.5743e+08	1.76288e+07	1.00995e+07	3.44603e+08	2.35711e+07	1.1846e+09	2.19667e+08	1.04333e+08	4.23451e+07	298624	9.68948e+07	1.11503e+08	1.35042e+09	2.31697e+08	1.20523e+08	4.91833e+08	2.16494e+08	7.43927e+07	6.02111e+07	3.21841e+09	2.365e+08	1.33817e+09	5.46707e+07
									1.45723e+08	1.4544e+08	7.98828e+08	9.40848e+07	7.76883e+08	2.41494e+08	3.61064e+08	9.56509e+07	4.36713e+08	1.68069e+07	1.95455e+07	1.20008e+08	1.40848e+08	2.54067e+09	8.66912e+08	8.46099e+06	2.25434e+07	7.72093e+08	3.39148e+08	8.19696e+06	1.98057e+07	4.4672e+08	2.18863e+07	1.49833e+09	2.18906e+08	1.26169e+08	4.59924e+07	669688	1.763e+08	2.69407e+08	1.29383e+09	2.20471e+08	1.17456e+08	9.66196e+08	3.20177e+08	1.65919e+08	9.85381e+07	4.05157e+09	2.36206e+08	1.13566e+09	9.30122e+07
									1.96066e+08	1.20077e+08	1.01674e+09	1.0571e+08	5.74243e+08	1.02876e+09	2.53323e+08	2.35879e+07	2.1817e+08	1.21562e+07	1.18587e+07	1.50426e+08	1.42791e+08	7.83486e+08	6.1056e+08	6.79697e+06	5.15752e+07	2.20476e+08	2.87627e+07	1.94656e+07	1.31566e+07	3.53616e+08	5.71269e+06	1.18879e+09	2.52314e+08	1.18356e+08	4.5204e+07	238485	1.00328e+08	1.73245e+08	1.2273e+09	2.26104e+08	1.17415e+08	4.83516e+08	3.3506e+08	9.79789e+07	2.28983e+08	1.78995e+10	2.24809e+09	3.02809e+09	1.10914e+08
									1.93653e+08	1.20043e+08	7.92377e+08	7.00551e+07	3.80255e+08	1.08702e+08	1.39197e+08	1.95056e+08	1.82712e+08	1.08302e+07	1.26094e+07	1.13761e+08	1.14934e+08	5.2029e+09	7.50407e+08	2.60588e+06	5.96333e+06	6.64806e+08	2.58644e+08	2.42204e+06	7.95283e+06	2.23516e+08	2.10491e+07	1.17342e+09	2.00305e+08	8.66665e+07	3.45287e+07	396017	8.13909e+07	2.12257e+08	1.05342e+09	1.66957e+08	1.80416e+08	3.3655e+08	2.60842e+08	8.88493e+07	9.09248e+07	4.78942e+09	2.44995e+08	8.0305e+08	6.65511e+07
									2.22014e+08	1.23902e+08	7.4124e+08	7.90282e+07	3.51718e+08	1.12959e+08	2.76346e+08	1.80736e+08	2.41389e+08	1.18296e+07	1.2976e+07	1.6556e+08	1.32433e+08	5.80188e+09	9.88162e+08	5.25974e+06	3.7914e+06	4.07399e+08	1.26517e+08	2.4754e+06	1.52496e+07	3.43539e+08	2.24762e+07	8.9552e+08	1.58275e+08	1.0084e+08	8.84941e+07	275224	2.25468e+08	1.54131e+08	8.36447e+08	2.0217e+08	1.13199e+08	7.29045e+08	3.31831e+08	1.06395e+08	6.63768e+07	3.64441e+09	1.70396e+08	7.93078e+08	5.14195e+07
									2.77639e+08	1.54324e+08	8.50897e+08	9.84591e+07	5.09155e+08	2.31205e+08	4.5007e+08	1.33319e+08	6.43004e+08	3.31132e+07	2.38672e+07	2.06861e+08	1.42991e+08	4.29041e+09	1.86113e+09	1.01e+07	3.6363e+06	3.91956e+08	6.69081e+07	1.39173e+06	1.98285e+07	4.47729e+08	3.93945e+07	1.61163e+09	2.3526e+08	1.27022e+08	5.64209e+07	7.12072e+06	2.95725e+08	3.49856e+08	1.55816e+09	2.20938e+08	1.52732e+08	1.14126e+09	4.68541e+08	1.83112e+08	1.00626e+08	8.8657e+09	7.26947e+08	1.25036e+09	1.24577e+08
									1.83446e+08	1.25618e+08	1.06384e+09	8.85214e+07	4.25812e+08	1.54829e+08	4.75258e+08	4.00633e+07	7.51667e+08	2.57842e+07	2.60894e+07	1.79799e+08	1.10209e+08	1.94248e+09	1.22602e+09	7.47716e+06	1.17498e+06	1.41171e+08	5.12228e+07	212566	1.478e+07	4.44823e+08	251827	1.15024e+09	2.32861e+08	1.13904e+08	3.54997e+07	894603	1.64704e+08	2.01418e+08	1.03905e+09	12182.4	1.10258e+08	1.28296e+09	3.98486e+08	9.98548e+07	8.45822e+07	6.07018e+09	6.98879e+08	6.80562e+08	5.57821e+07
									2.4702e+08	1.32305e+08	6.29979e+08	8.22853e+07	5.31916e+08	3.59226e+08	1.80538e+08	4.55748e+07	3.14142e+08	1.77897e+07	1.19173e+07	1.41044e+08	1.09586e+08	1.48237e+09	5.13407e+08	5.27155e+06	5.38122e+07	1.64123e+08	5.26957e+07	1.29246e+07	1.27438e+07	3.71013e+08	3.22243e+06	1.08216e+09	2.15808e+08	1.15057e+08	4.18783e+07	657777	9.24197e+07	9.04173e+07	1.2838e+09	2.04706e+08	1.38457e+08	7.19538e+08	3.39862e+08	5.14331e+07	7.02168e+07	4.6834e+09	4.47567e+08	3.7548e+08	6.05731e+07
									1.16803e+08	1.14806e+08	5.96028e+08	8.56133e+07	6.90664e+08	1.87391e+08	1.93292e+08	7.42985e+07	4.10835e+08	2.02833e+07	1.31015e+07	1.61835e+08	1.47678e+08	1.2397e+09	6.95583e+08	7.4197e+06	1.75579e+07	5.7348e+08	4.31288e+07	5.71731e+06	6.65304e+06	1.77119e+08	2.5276e+07	1.15589e+09	1.46725e+08	8.50628e+07	3.6065e+07	730383	7.1036e+07	1.12825e+09	8.47899e+08	7.49109e+07	6.15641e+07	4.2226e+08	2.85988e+08	9.18834e+07	7.08042e+07	6.42571e+09	2.16412e+08	3.61165e+08	8.52448e+07
									2.0842e+08	1.24417e+08	7.20261e+08	7.11807e+07	7.29551e+08	1.56221e+08	1.94944e+08	1.43021e+08	3.46696e+08	1.26392e+07	1.04532e+07	2.09784e+08	9.11811e+07	3.96996e+09	6.96909e+08	4.61187e+06	2.52508e+07	7.70974e+08	4.39945e+07	6.69447e+06	8.14092e+06	2.51264e+08	2.91366e+07	9.62871e+08	1.5758e+08	9.44077e+07	4.12401e+07	340310	9.11313e+07	5.19455e+07	1.22402e+09	2.11268e+08	1.51451e+08	2.99353e+08	2.22359e+08	8.18714e+07	59935	4.29221e+09	2.27463e+08	3.1747e+08	5.95237e+07
									1.82143e+08	9.08122e+07	5.75337e+08	5.1905e+07	4.04891e+08	1.01497e+08	1.59802e+08	9.74066e+07	2.67007e+08	1.62523e+07	9.75759e+06	2.17271e+08	1.23182e+08	4.09877e+09	6.55363e+08	4.90283e+06	7.1969e+06	2.96525e+08	3.88189e+07	2.16639e+06	8.55304e+06	2.42334e+08	3.68439e+07	9.67236e+08	1.83494e+08	7.49686e+07	3.69168e+07	245116	1.76639e+08	9.17789e+07	4.26081e+08	1.88107e+08	9.48771e+07	4.99353e+08	1.83355e+08	5.64285e+07	3.78013e+07	2.01329e+09	1.75607e+08	1.77244e+09	2.86143e+07
									3.77001e+08	2.04919e+08	7.48974e+08	6.42687e+07	3.64414e+08	1.42856e+08	2.67709e+08	1.17134e+08	3.57619e+08	5.12791e+07	1.02921e+07	1.25148e+08	1.02691e+08	2.56547e+09	8.58641e+08	3.81659e+06	2.49997e+06	4.35767e+08	4.07096e+07	1.74227e+06	6.70175e+06	2.75921e+08	9.80698e+06	1.24858e+09	1.96188e+08	8.85291e+07	2.61728e+07	286443	9.49903e+07	7.34318e+07	1.23578e+09	1.07401e+08	1.52109e+08	7.29674e+08	3.34162e+08	5.53357e+07	8.63078e+07	2.60814e+09	2.18567e+08	7.10864e+09	6.0427e+07
									1.44301e+08	1.80721e+08	9.79221e+08	9.26616e+07	3.03208e+08	1.24656e+08	5.13929e+08	7.91281e+07	4.56273e+08	2.74873e+07	2.15061e+07	1.81367e+08	1.4723e+08	4.19393e+09	9.94728e+08	1.00865e+07	1.47439e+06	1.3574e+08	3.03979e+07	4.57387e+06	2.10924e+07	4.90072e+08	452187	1.06993e+09	2.2825e+08	1.01092e+08	7.51819e+07	1.85151e+06	2.0707e+08	2.04613e+08	6.38336e+08	226459	5.49237e+07	1.73914e+09	4.19562e+08	5.17142e+07	5.00543e+07	1.61911e+09	1.34433e+08	4.71605e+09	2.81752e+07
									1.22681e+08	9.80342e+07	8.70594e+08	7.31405e+07	1.02575e+09	7.88596e+08	2.26591e+08	2.14913e+07	3.84454e+08	1.90879e+07	1.44516e+07	1.31262e+08	1.72654e+08	3.67335e+08	4.21929e+08	1.31832e+07	4.77126e+07	4.01288e+08	2.09421e+07	1.54985e+07	8.98588e+06	2.21864e+08	3.41417e+07	9.67116e+08	1.59397e+08	6.89496e+07	4.42922e+07	277331	1.21517e+08	1.19281e+08	6.48952e+08	1.7286e+08	5.94209e+07	7.25135e+08	2.24301e+08	6.25288e+07	1.22961e+08	1.20143e+10	1.25517e+09	1.89965e+09	6.87729e+07
									1.65021e+08	1.36049e+08	5.2153e+08	6.6765e+07	2.38943e+08	8.29448e+07	1.24384e+08	1.09155e+08	1.53926e+08	1.05548e+07	8.8152e+06	1.81351e+08	1.14327e+08	2.89351e+09	4.53709e+08	5.89623e+06	1.30992e+07	1.17725e+08	2.69584e+07	3.30282e+06	7.51367e+06	1.89696e+08	5.01564e+06	9.74895e+08	2.13298e+08	6.48503e+07	6.64524e+06	646953	8.82353e+07	7.76226e+07	1.29431e+09	8.57373e+07	1.28786e+08	5.13533e+08	2.25509e+08	2.72625e+07	5.46225e+07	2.99764e+09	3.47768e+08	1.90298e+09	5.19609e+07
									1.85092e+08	9.79767e+07	5.26327e+08	6.9991e+07	5.35799e+08	1.45366e+08	1.14037e+08	1.71183e+08	1.81904e+08	9.10704e+06	7.67049e+06	2.21676e+08	1.44007e+08	3.66317e+09	3.99794e+08	8.77458e+06	5.83559e+07	1.71745e+08	1.35678e+07	1.4592e+07	8.54707e+06	1.87064e+08	7.11239e+06	8.72157e+08	1.62047e+08	7.84566e+07	2.77723e+07	443693	9.35741e+07	6.76989e+07	1.00243e+09	1.2849e+08	6.52655e+07	2.47946e+08	2.22398e+08	2.53889e+07	259245	4.192e+09	2.7671e+08	1.67088e+09	4.86703e+07
									8.62404e+07	1.16716e+08	5.81597e+08	5.80317e+07	7.1299e+08	1.45855e+08	1.63951e+08	1.09622e+08	2.77746e+08	3.36638e+07	1.41264e+07	1.76696e+08	1.38415e+08	2.25475e+09	5.27091e+08	1.00335e+07	1.90412e+07	1.28819e+08	3.37059e+07	7.61641e+06	4.33652e+06	1.27684e+08	4.05639e+06	1.01046e+09	2.07888e+08	5.26882e+07	8.36065e+06	348251	5.10464e+07	5.86247e+07	1.04049e+09	569800	5.09239e+07	4.52286e+08	2.19564e+08	2.22435e+07	7.3895e+07	2.10668e+09	2.39856e+08	1.48394e+09	3.99487e+07
									2.12118e+08	1.75291e+08	9.56695e+08	1.2473e+08	8.11935e+08	2.14831e+08	5.3397e+08	3.8841e+08	1.16819e+09	2.5635e+07	2.5644e+07	1.96076e+08	1.33031e+08	7.38212e+09	1.25091e+09	1.26698e+07	1.75239e+07	1.4471e+09	1.42368e+06	6.03466e+06	2.17999e+07	5.02433e+08	6.41911e+07	1.0707e+09	2.10353e+08	1.39259e+08	1.09294e+08	496144	2.59884e+08	7.67545e+08	1.70787e+09	2.02217e+08	1.25049e+08	1.32756e+09	5.04967e+08	9.53053e+07	1.20308e+08	5.04331e+09	221646	1.85733e+09	6.97997e+07
									2.15457e+08	1.3444e+08	8.3439e+08	7.38402e+07	3.83813e+08	2.00636e+08	4.05046e+08	1.40411e+08	6.91575e+08	1.23886e+08	2.20598e+07	2.47197e+08	1.41891e+08	4.8121e+09	7.7312e+08	9.80417e+06	3.22932e+06	4.62354e+08	333554	964144	2.04229e+07	3.79466e+08	1.40375e+07	1.65059e+09	2.2489e+08	9.91488e+07	4.017e+07	525253	2.6747e+08	3.29964e+08	1.1204e+09	1.56894e+08	8.47121e+07	1.06949e+09	3.66685e+08	4.73855e+07	556769	2.35021e+09	2.31971e+08	1.01283e+09	5.44286e+07
									1.54124e+08	1.04099e+08	9.11036e+08	8.55307e+07	1.90889e+08	1.51949e+08	4.01038e+08	3.49387e+07	3.0552e+08	4.45899e+07	2.82718e+07	1.46973e+08	1.2988e+08	1.15656e+09	5.63287e+08	3.48875e+06	1.49755e+06	1.10367e+08	2.39717e+07	481921	2.5825e+07	5.37533e+08	435271	1.00531e+09	2.85463e+08	1.05606e+08	4.92101e+07	3.1697e+06	1.45076e+08	1.56024e+08	1.34073e+09	2.03761e+08	7.80181e+07	8.50807e+08	4.48632e+08	2.71522e+07	7.94245e+07	1.26347e+09	136762	7.88511e+08	5.45008e+07
									1.00151e+08	9.68516e+07	6.22233e+08	7.87156e+07	4.08929e+08	1.49653e+08	1.62092e+08	3.2579e+07	1.84562e+08	1.69809e+07	1.46933e+07	1.32185e+08	1.17948e+08	8.74668e+08	3.94589e+08	2.97653e+06	5.50972e+07	4.23054e+08	1.92939e+07	1.43788e+07	1.70789e+07	3.51793e+08	309087	1.09288e+09	2.04878e+08	1.31401e+08	6.55678e+07	699789	8.80059e+07	1.02794e+08	5.66117e+08	1.75078e+08	7.45741e+07	3.41454e+08	2.35377e+08	1.50633e+07	557131	3.55986e+09	2.91304e+08	5.41215e+08	9.00848e+07
									1.17015e+08	1.25071e+08	6.83448e+08	9.14405e+07	1.01178e+09	2.20599e+08	2.19754e+08	7.02771e+07	4.01867e+08	2.99076e+07	2.10501e+07	2.032e+08	2.29899e+08	1.13545e+09	4.9143e+08	1.38965e+07	8.95096e+07	3.74617e+08	161840	2.70533e+07	1.46568e+07	2.91455e+08	2.865e+07	1.10302e+09	2.78701e+08	1.33937e+08	1.80038e+07	872542	1.42344e+08	1.11802e+08	1.01528e+09	1.4156e+08	3.64264e+07	4.76187e+08	3.83678e+08	1.67493e+07	1.31177e+08	3.32319e+09	3.99405e+08	4.74078e+08	1.4258e+08
									1.21765e+08	1.10156e+08	5.47445e+08	6.65782e+07	6.77979e+08	1.93604e+08	2.26882e+08	1.00566e+08	3.27396e+08	2.64698e+07	1.74995e+07	1.4372e+08	1.462e+08	1.88598e+09	5.52547e+08	8.08431e+06	4.12905e+07	1.52614e+08	1.86707e+07	1.39477e+07	1.22748e+07	3.09835e+08	6.20085e+06	1.19937e+09	2.28121e+08	1.10004e+08	2.70032e+07	566154	1.12775e+08	9.72281e+07	1.01598e+09	1.68856e+08	6.13224e+07	6.10366e+08	2.65736e+08	6.4044e+07	9.3587e+07	2.48133e+09	2.20901e+08	4.36437e+08	9.52613e+07
									3.06819e+08	9.84954e+07	4.79065e+08	6.15104e+07	4.50913e+08	1.453e+08	2.90322e+08	1.2546e+08	3.21887e+08	1.9756e+07	1.68531e+07	1.24452e+08	8.33389e+07	4.10046e+09	7.55732e+08	4.87475e+06	6.86789e+06	1.26996e+08	1.61402e+07	770778	1.22981e+07	2.63998e+08	6.57359e+06	9.69232e+08	1.92328e+08	8.77784e+07	2.64319e+07	373811	1.03231e+08	2.57401e+08	7.83485e+08	1.94883e+08	1.0792e+08	6.66708e+08	3.6648e+08	7.38727e+07	5.97847e+07	2.07748e+09	1.97596e+08	3.6112e+08	6.25635e+07
									1.5785e+08	5.77999e+07	1.16061e+09	9.24272e+07	1.08423e+09	5.98423e+08	2.40757e+08	1.70335e+08	7.68873e+08	1.97727e+07	2.73515e+07	1.37819e+08	1.18946e+08	6.90383e+09	9.9949e+08	1.22204e+07	1.53971e+07	1.27961e+09	539029	3.57397e+06	3.29478e+07	4.87765e+08	411058	1.43037e+09	2.43117e+08	1.59613e+08	8.01843e+07	545087	1.52e+08	7.74122e+08	1.17667e+09	1.74355e+08	5.81805e+07	6.66595e+08	5.7196e+08	8.43153e+07	1.39926e+08	7.91641e+09	8.56192e+08	2.17056e+09	9.54553e+07
									2.43983e+08	1.00454e+08	1.22161e+09	7.88852e+07	7.47873e+08	1.41016e+08	5.77414e+08	8.97517e+07	3.75622e+08	1.08918e+07	1.48633e+07	1.12346e+08	1.15234e+08	3.20566e+09	2.79443e+09	1.32846e+07	4.18999e+06	2.38799e+09	845053	1.495e+07	2.64879e+07	4.31065e+08	1.03153e+06	9.96005e+08	2.09324e+08	9.5267e+07	3.80841e+07	1.84727e+06	1.73323e+08	3.5511e+08	1.09645e+09	1.72186e+08	9.17132e+07	1.1427e+09	4.11699e+08	5.29708e+07	9.06456e+07	2.64842e+09	2.37971e+08	7.4933e+08	6.93201e+07
									1.35459e+08	1.07875e+08	8.70016e+08	6.83542e+07	3.88707e+08	2.74452e+08	3.35319e+08	7.90906e+07	3.34976e+08	1.04061e+08	2.22678e+07	1.29638e+08	1.61804e+08	5.04008e+09	8.0576e+08	5.86937e+06	2.64125e+06	4.00707e+08	2.49345e+07	3.16243e+06	1.28629e+07	3.95831e+08	5.84391e+06	1.82589e+09	2.33344e+08	9.40872e+07	3.81592e+07	1.02018e+06	1.29212e+08	1.78505e+08	1.02881e+09	1.80281e+08	7.37515e+07	6.59942e+08	3.37124e+08	4.01689e+07	7.92544e+07	5.08406e+09	6.06284e+08	1.23531e+09	7.9728e+07
									7.29724e+07	4.40939e+06	1.01838e+09	7.02887e+07	4.41635e+08	3.51741e+08	5.91017e+08	4.39562e+07	6.68914e+08	7.90315e+07	4.47045e+07	1.42949e+08	1.77861e+08	1.94525e+09	1.12989e+09	6.57848e+06	1.97512e+06	2.1403e+09	849276	2.16416e+06	1.48918e+07	1.79776e+08	263791	1.58332e+09	2.33929e+08	1.22006e+08	1.96086e+07	1.15839e+06	6.10476e+07	6.11227e+08	1.65899e+09	535536	1.52202e+07	2.93678e+07	5.82285e+08	5.67777e+07	1.60194e+08	5.73908e+09	9.17316e+08	1.58029e+09	1.28061e+08
									6.99046e+07	1.34773e+08	9.95509e+08	1.22833e+08	2.80885e+08	1.84869e+08	5.01076e+08	912840	4.30758e+08	6.30732e+07	3.5272e+07	1.23084e+08	1.80411e+08	3.55826e+08	6.64678e+08	8.96533e+06	1.19489e+06	6.56588e+08	170387	781035	3.25437e+07	6.08627e+08	2.75497e+08	1.13679e+09	2.72416e+08	1.36351e+08	4.74587e+07	1.71528e+06	1.49569e+08	3.95414e+08	1.12345e+09	720957	4.19975e+07	1.33686e+09	6.40319e+08	3.91284e+07	8.64285e+07	3.58641e+09	4.02731e+08	9.92176e+08	7.77522e+07
									1.40862e+08	1.62897e+08	7.90425e+08	9.38444e+07	6.99095e+08	6.95688e+08	2.27591e+08	1.58797e+07	3.00782e+08	2.57957e+07	1.00345e+07	1.00469e+08	1.10138e+08	4.55769e+08	3.8689e+08	2.83351e+06	4.85572e+07	2.41853e+08	656057	2.44141e+07	1.48262e+07	3.24597e+08	104511	1.11002e+09	2.37174e+08	1.08653e+08	3.42852e+07	534867	4.91558e+07	1.05971e+08	9.87124e+08	2.20011e+08	1.3254e+08	3.57003e+08	3.64173e+08	1.89654e+07	1.43705e+08	1.28189e+10	2.08007e+09	8.91628e+08	1.21866e+08
									2.95591e+08	1.20644e+08	1.32468e+09	8.50795e+07	5.08971e+08	2.84417e+08	4.81028e+08	8.08851e+07	3.65709e+08	1.16396e+07	1.34852e+07	1.07746e+08	1.90025e+08	3.44715e+09	5.52947e+08	8.84294e+06	6.34625e+06	5.99425e+08	6.59079e+07	3.00877e+06	2.04387e+07	5.35245e+08	7.08296e+06	1.20537e+09	1.49644e+08	722723	2.82156e+08	883803	2.79156e+08	5.9415e+08	3.39688e+08	2.23941e+08	1.19828e+08	6.38021e+08	2.92714e+08	4.72387e+08	2.3098e+08	1.30978e+10	9.32017e+08	2.20083e+09	7.76034e+07
									8.47829e+07	5.03592e+07	7.51746e+08	1.04019e+08	5.83058e+08	1.32911e+08	3.38694e+08	5.76218e+07	1.83045e+08	1.53594e+07	1.07233e+07	9.44801e+07	2.24463e+08	2.49872e+09	3.87426e+08	4.91027e+06	9.70828e+06	5.27857e+07	491294	2.69288e+06	1.19652e+07	3.7669e+08	4.10192e+07	8.38603e+08	6.18593e+07	1.64454e+08	2.75787e+08	1.19635e+06	1.88787e+07	3.00716e+09	5.85669e+08	6.92645e+07	1.37753e+07	1.19337e+08	2.55841e+08	8.49584e+08	2.75506e+08	3.43387e+09	838309	3.0325e+09	8.59443e+07
									1.73225e+08	5.96786e+07	8.93857e+08	9.24005e+07	3.26738e+08	3.22311e+08	1.42521e+08	9.91391e+07	1.24528e+08	486908	1.53985e+07	1.08588e+08	3.05934e+08	2.82871e+09	7.73139e+08	4.94423e+06	4.85938e+06	1.13609e+08	3.15032e+07	3.51143e+06	1.36612e+07	4.5989e+08	568846	1.25742e+09	1.5883e+08	1.56156e+08	2.31978e+08	971022	6.25592e+07	2.27664e+09	5.55756e+08	1.51478e+08	3.50176e+07	1.9758e+08	2.75128e+08	5.93535e+08	2.41973e+08	5.20208e+09	2.586e+08	3.80151e+09	1.18564e+08
									2.71028e+08	1.413e+08	1.0513e+09	1.2608e+08	2.34783e+08	2.18016e+08	4.48609e+08	9.47421e+07	2.5945e+08	1.66244e+07	1.46599e+07	1.30776e+08	3.05721e+08	2.89669e+09	1.23518e+09	1.06392e+07	4.17591e+06	9.85634e+07	779118	5.07848e+06	1.79862e+07	4.92486e+08	2.54304e+07	9.5419e+08	2.16458e+08	1.75238e+08	1.39123e+08	1.10219e+06	1.56523e+08	9.48975e+08	8.07652e+08	1.50473e+08	4.14544e+07	5.99499e+08	4.44253e+08	4.53319e+08	2.04544e+08	5.85879e+09	3.94941e+08	4.16865e+09	7.46687e+07
									4.10667e+08	1.81169e+08	9.5704e+08	1.02611e+08	2.9343e+08	2.835e+08	6.23466e+08	5.80855e+07	3.80101e+08	1.76628e+07	2.36034e+07	1.11582e+08	2.3387e+08	1.98508e+09	1.07443e+09	1.06947e+07	2.8454e+06	8.81925e+07	1.97617e+07	3.90713e+06	2.30568e+07	4.66748e+08	3.70589e+07	1.11712e+09	2.69419e+08	1.53866e+08	6.58415e+07	2.34641e+06	3.0092e+08	5.90384e+08	1.25287e+09	1.78971e+08	7.91672e+07	1.08804e+09	4.3894e+08	3.99398e+08	1.46023e+08	4.32286e+09	3.73608e+08	3.26235e+09	8.18139e+07
									3.203e+08	1.21727e+08	1.04094e+09	8.0677e+07	3.8416e+08	2.5254e+08	7.4526e+08	5.27062e+07	4.46473e+08	1.46319e+07	2.30753e+07	1.15778e+08	2.34121e+08	2.40071e+09	7.04729e+08	1.23254e+07	2.40613e+06	6.71666e+07	2.02055e+07	3.31553e+06	2.966e+07	5.73772e+08	769448	1.32529e+09	3.35543e+08	1.92532e+08	7.32966e+07	8.95701e+06	2.7255e+08	7.59494e+08	1.41081e+09	2.27932e+08	8.57207e+07	9.186e+08	3.35023e+08	3.02891e+08	1.34437e+08	3.56171e+09	3.09695e+08	2.88097e+09	8.75665e+07
									2.11837e+08	1.04194e+08	1.04868e+09	9.913e+07	2.20561e+08	1.31441e+08	5.64801e+08	654919	5.18225e+08	1.91176e+07	2.92787e+07	1.64325e+08	3.82738e+08	7.4313e+08	7.39349e+08	8.46786e+06	971294	6.90697e+07	2.47644e+07	693256	2.64867e+07	5.84958e+08	1.11688e+06	2.13439e+09	3.74077e+08	2.13187e+08	6.02734e+07	1.52191e+06	3.10238e+08	5.37259e+08	1.442e+09	1.96819e+08	6.14999e+07	1.18627e+09	3.21609e+08	5.89148e+07	9.31754e+07	3.65072e+09	4.8835e+08	1.31536e+09	8.10122e+07
									2.19985e+08	1.61079e+08	1.07671e+09	1.15921e+08	2.06393e+08	1.11707e+08	6.74119e+08	3.65274e+07	2.75032e+08	1.56537e+07	2.81489e+07	1.23515e+08	2.66653e+08	1.5699e+09	4.7123e+08	9.36199e+06	1.56279e+06	559577	4.07379e+07	1.07974e+06	3.21729e+07	7.75601e+08	379849	1.44109e+09	3.7604e+08	1.99195e+08	6.96715e+07	1.02318e+07	2.46555e+08	2.9364e+08	1.10829e+09	3.35448e+08	9.49876e+07	7.73366e+08	3.75998e+08	1.82732e+08	9.36293e+07	2.29813e+09	2.22592e+08	2.25396e+09	6.86429e+07
									2.68577e+08	1.62522e+08	1.04216e+09	1.82561e+08	1.57903e+08	7.2582e+07	7.11859e+08	4.10823e+07	3.31411e+08	1.5425e+07	2.20383e+07	1.5777e+08	3.12627e+08	1.41713e+09	7.01843e+08	1.17931e+07	1.27078e+06	7.38134e+07	351378	301875	3.24338e+07	7.32711e+08	1.6298e+07	1.19056e+09	3.62954e+08	2.50406e+08	1.62924e+08	1.59939e+06	3.37001e+08	3.70372e+08	1.02877e+09	2.75154e+08	8.38996e+07	1.3443e+09	5.47086e+08	1.33555e+08	7.79739e+07	4.90332e+09	2.96253e+08	1.55545e+09	1.15341e+08
									2.16918e+08	9.98191e+07	1.09353e+09	1.10873e+08	2.67195e+08	9.69715e+07	6.62623e+08	855698	6.45961e+08	1.13492e+07	2.026e+07	1.28924e+08	2.51705e+08	6.33719e+08	6.55633e+08	5.75099e+06	1.1125e+06	2.38851e+08	2.53554e+07	728212	1.63591e+07	5.51252e+08	317337	2.38172e+09	3.21409e+08	1.75649e+08	4.46554e+07	484879	1.66276e+08	5.902e+08	1.60729e+09	2.3407e+08	9.89561e+07	8.04902e+08	3.57086e+08	8.04899e+07	1.81327e+08	7.26833e+09	1.10242e+09	1.16329e+09	1.0589e+08
									2.45522e+08	1.25871e+08	1.11342e+09	8.33493e+07	1.58878e+08	8.24155e+07	3.44738e+08	159644	3.06078e+08	2.42271e+07	2.0382e+07	1.20192e+08	3.0932e+08	4.2318e+08	5.68628e+08	3.41368e+06	904851	7.67588e+07	4.48529e+07	475851	1.27169e+07	4.9842e+08	125060	2.89777e+09	3.06114e+08	2.0397e+08	1.00075e+08	489137	1.41138e+08	1.98041e+08	5.15033e+08	2.6845e+08	9.68401e+07	5.272e+08	2.12429e+08	5.56392e+07	9.51278e+07	5.45855e+09	6.1151e+08	1.07879e+09	5.47025e+07
									2.66983e+08	1.54499e+08	8.53958e+08	1.17407e+08	6.72072e+08	2.07715e+08	4.81561e+08	5.12256e+07	3.14071e+08	2.17483e+07	1.30974e+07	1.38281e+08	1.86761e+08	2.34444e+09	6.41829e+08	1.7101e+07	1.38868e+07	8.75924e+07	5.40674e+07	4.98842e+06	1.82744e+07	4.77761e+08	5.87248e+07	1.23936e+09	2.43359e+08	1.69369e+08	5.16072e+07	2.576e+06	3.01562e+08	2.01164e+08	1.16979e+09	2.58081e+08	1.05252e+08	5.22108e+08	3.37511e+08	8.35788e+08	6.43792e+08	4.38906e+09	2.77157e+08	4.74333e+09	1.0583e+08
									2.54163e+08	1.56908e+08	9.40554e+08	1.0918e+08	1.86801e+08	9.24693e+07	5.97109e+08	2.65066e+07	5.12592e+08	1.9572e+08	4.3397e+07	2.00956e+08	3.52555e+08	9.3316e+08	7.08431e+08	1.34302e+07	893080	2.9648e+08	1.85063e+07	948615	1.90406e+07	4.89278e+08	1.67349e+07	1.76509e+09	3.12557e+08	1.94478e+08	4.28307e+07	692115	2.85801e+08	7.60815e+08	1.56238e+09	2.1827e+08	7.14951e+07	2.06554e+09	4.60923e+08	4.77693e+07	6.80722e+07	2.60621e+09	3.46124e+08	9.55725e+08	7.43377e+07
									9.67421e+07	1.23891e+08	7.73139e+08	1.1186e+08	1.42517e+08	5.20482e+07	5.83176e+08	3.23753e+07	3.77161e+08	1.41701e+08	4.03193e+07	1.42005e+08	2.79926e+08	1.03118e+09	5.51013e+08	3.05102e+07	2.1097e+06	1.18553e+08	1.00383e+06	538758	2.94582e+07	6.15209e+08	6.82931e+09	1.53185e+09	2.63929e+08	2.11057e+08	6.55891e+07	1.3407e+06	2.55059e+08	6.33488e+08	1.37195e+09	1.51074e+08	2.63806e+07	1.90884e+09	4.70413e+08	3.08623e+07	4.04992e+07	1.72573e+09	2.29446e+08	5.95921e+08	5.39152e+07
									2.14032e+08	3.41647e+08	7.60325e+08	1.66805e+08	9.56388e+07	4.20006e+07	4.5316e+08	2.86158e+07	2.0704e+08	1.82879e+08	2.80317e+07	1.5315e+08	2.9669e+08	5.70932e+08	5.14623e+08	2.24511e+07	1.17299e+06	2.51582e+07	1.02187e+06	549438	3.47169e+07	6.75999e+08	1.80901e+09	1.3294e+09	2.88507e+08	2.26681e+08	1.71413e+08	1.04746e+06	2.35175e+08	3.6163e+08	1.02706e+09	2.27664e+08	6.19724e+07	1.86751e+09	6.45562e+08	1.9922e+07	3.11705e+07	1.77917e+09	1.00685e+06	4.1117e+08	1.37991e+08
									2.61598e+08	3.11979e+08	5.2602e+08	9.3611e+07	1.2482e+09	2.36082e+08	3.51698e+08	1.37229e+07	4.12502e+08	3.60714e+07	2.26206e+07	1.27955e+08	1.95882e+08	1.4417e+09	5.6013e+08	1.26794e+07	1.70978e+07	1.11367e+08	448266	3.52563e+06	2.56168e+07	3.45882e+08	5.37742e+08	1.43889e+09	1.64427e+08	1.53188e+08	9.8225e+07	420394	1.5489e+08	3.65883e+08	5.76587e+08	1.13465e+08	5.77358e+07	8.01582e+08	3.66769e+08	1.45836e+07	3.13917e+07	2.4089e+09	609360	3.2984e+08	7.24668e+07
									2.6668e+08	2.6851e+08	6.8728e+08	1.12239e+08	1.26936e+09	2.06396e+08	6.13304e+08	1.69234e+07	6.00108e+08	1.3165e+09	4.17997e+07	1.28268e+08	2.47501e+08	5.51021e+08	6.4075e+08	1.22937e+07	1.08931e+07	7.57961e+07	706740	3.96604e+06	2.95206e+07	6.01162e+08	4.2617e+08	1.73473e+09	2.86906e+08	1.73306e+08	7.41404e+07	422675	1.95736e+08	7.98118e+08	1.40392e+09	1.94489e+08	7.20552e+07	1.58961e+09	4.85797e+08	1.65566e+07	3.53586e+07	1.68048e+09	223168	3.51025e+08	9.17403e+07
									2.2533e+08	1.88389e+08	6.83803e+08	7.46421e+07	5.04816e+08	1.36736e+08	4.18389e+08	3.04102e+07	3.65662e+08	1.84041e+08	3.85342e+07	1.41113e+08	2.35561e+08	9.80156e+08	5.57458e+08	1.0086e+07	5.80444e+06	6.15044e+07	779167	4.58412e+07	2.70334e+07	5.34251e+08	2.2416e+08	1.73799e+09	3.1012e+08	1.64751e+08	5.37978e+07	665996	2.17123e+08	4.01251e+08	1.41841e+09	1.88399e+08	6.59857e+07	1.14197e+09	3.19762e+08	1.98579e+07	4.07023e+07	1.24605e+09	1.23921e+08	7.37706e+08	6.49283e+07
									4.3394e+08	1.74129e+08	7.26354e+08	9.66067e+07	1.70342e+08	1.82524e+08	3.94192e+08	9.55813e+07	2.48503e+08	3.61327e+07	3.28487e+07	1.88823e+08	2.97076e+08	2.50776e+09	6.23011e+08	1.65858e+07	3.87231e+06	3.84864e+08	1.77838e+07	2.71511e+06	3.84877e+07	6.75986e+08	2.30626e+08	1.72323e+09	3.67681e+08	1.57454e+08	7.89852e+07	374159	2.83902e+08	2.99338e+08	8.54026e+08	1.97518e+08	6.79572e+07	1.73189e+09	4.92153e+08	667021	6.56478e+07	1.38032e+09	1.26969e+08	4.29686e+08	4.30228e+07
									2.52736e+08	2.60777e+08	6.18029e+08	9.63676e+07	9.14507e+07	8.10102e+07	4.00557e+08	3.62349e+07	2.01456e+08	4.81945e+08	3.02487e+07	1.19045e+08	2.10279e+08	9.65232e+08	4.2462e+08	3.57003e+07	3.44763e+06	8.70814e+07	184336	1.37016e+06	1.68094e+07	4.68052e+08	6.32968e+09	1.62689e+09	2.87232e+08	1.55441e+08	5.51383e+07	937478	1.56111e+08	3.6116e+08	9.18769e+08	2.10731e+08	8.01098e+07	2.10318e+09	4.74004e+08	8.87491e+06	3.5309e+07	7.20959e+08	7.85825e+07	2.32789e+08	3.19153e+07
									2.08573e+08	2.95681e+08	8.04984e+08	1.4305e+08	6.16244e+07	4.78369e+07	3.42702e+08	3.06141e+07	1.36411e+08	5.6932e+08	2.14913e+07	1.51971e+08	2.74917e+08	9.17198e+08	4.71557e+08	3.99276e+07	1.73922e+06	823968	5.0028e+08	956503	4.71703e+07	6.05383e+08	1.36282e+06	1.61087e+09	3.61629e+08	2.34298e+08	7.51798e+07	1.02537e+06	1.22792e+08	8.23686e+08	1.30648e+09	1.84271e+08	8.21409e+07	1.23159e+09	5.36764e+08	1.19566e+06	4.26238e+07	1.15365e+09	434211	2.72524e+08	5.30816e+07
									2.02606e+08	2.6408e+08	9.64587e+08	7.91674e+07	6.05117e+07	4.51869e+07	1.99208e+08	1.3658e+07	9.42552e+07	1.93246e+08	2.90075e+07	1.18849e+08	2.55646e+08	2.7189e+08	4.33704e+08	2.29474e+07	833017	1.5489e+07	2.23029e+09	388838	1.87633e+07	4.78245e+08	8.17571e+09	1.71103e+09	2.11526e+08	1.8035e+08	1.68206e+08	547739	1.6296e+08	7.35868e+07	7.28441e+08	2.01258e+08	7.82961e+07	7.47587e+08	1.98632e+08	8.49681e+06	2.75536e+07	1.2194e+09	9.02331e+07	1.76961e+08	7.23318e+07
									9.01439e+07	7.55341e+07	7.77213e+08	1.32944e+08	6.00889e+08	1.36221e+08	3.04702e+08	3.4502e+07	2.31266e+08	1.53758e+07	1.30149e+07	1.00347e+08	1.89606e+08	1.46771e+09	5.82701e+08	6.08927e+06	9.59479e+06	4.79059e+07	5.73307e+07	3.35659e+06	9.26477e+06	3.24559e+08	518481	8.61615e+08	5.91722e+07	1.60277e+08	2.23878e+08	1.30783e+06	1.7071e+07	3.26497e+09	5.0603e+08	8.43576e+07	2.37244e+07	1.12601e+08	3.04006e+08	6.34416e+08	5.04698e+08	3.83515e+09	1.40949e+08	4.05706e+09	9.26269e+07
									2.44911e+08	2.8119e+08	7.68475e+08	1.06513e+08	1.08533e+08	1.17028e+08	4.38344e+08	2.01113e+07	2.96e+08	3.92924e+07	3.56342e+07	1.22694e+08	2.90303e+08	3.10727e+08	1.23939e+09	3.74714e+07	665336	753301	2.53128e+08	771936	2.58294e+07	3.80148e+08	7.53945e+09	1.39803e+09	2.17941e+08	1.64239e+08	8.03053e+07	716220	2.35884e+08	6.32118e+08	1.06431e+09	1.21066e+08	3.80719e+07	1.42264e+09	5.10338e+08	1.00069e+07	5.10382e+07	1.41713e+09	1.09762e+08	1.75209e+08	4.13054e+07
									3.093e+08	2.51945e+08	7.44208e+08	9.89764e+07	7.54652e+07	8.53125e+07	2.60289e+08	2.6188e+07	1.53781e+08	6.24458e+07	2.27399e+07	1.19305e+08	2.84232e+08	2.82574e+08	9.8849e+08	2.3267e+07	569396	5.30219e+07	2.24951e+08	584435	2.48957e+07	4.42516e+08	5.18927e+09	1.36493e+09	2.86503e+08	1.56158e+08	7.98357e+07	850585	1.91179e+08	2.30037e+08	1.05811e+09	1.58002e+08	5.37288e+07	8.46781e+08	4.82075e+08	8.55996e+06	5.52392e+07	1.11653e+09	1.00339e+08	1.72443e+08	4.0546e+07
									1.06822e+08	1.53019e+08	4.2374e+08	4.85442e+07	3.99787e+07	4.19157e+07	1.37966e+08	1.41237e+07	7.57007e+07	1.35771e+08	1.49184e+07	6.82433e+07	2.40878e+08	1.70689e+08	4.78703e+08	8.32272e+06	369607	1.05387e+08	2.0091e+08	251535	9.73903e+06	2.76146e+08	2.14845e+09	2.10357e+09	1.53426e+08	1.25396e+08	8.5155e+07	253396	9.20049e+07	8.60601e+07	1.67129e+08	1.21333e+08	4.63961e+07	4.52152e+08	1.81724e+08	3.44914e+07	1.97369e+09	1.49308e+09	1.05407e+08	2.85589e+09	1.68375e+07
									2.80852e+07	1.50922e+08	3.98406e+08	5.06723e+07	5.37073e+07	7.80295e+07	1.19217e+08	2.06189e+07	1.30642e+08	2.76121e+07	9.36191e+06	5.17458e+07	2.96287e+08	6.88594e+07	5.46212e+08	8.33457e+06	252078	1.89031e+08	1.54389e+08	3.48125e+06	3.99239e+06	350348	1.07752e+09	2.03706e+09	1.10082e+08	8.93593e+07	304720	389378	7.63391e+07	4.04337e+07	9.9067e+08	329991	1.53389e+07	4.90029e+08	1.8672e+08	6.92402e+07	3.91413e+09	3.00851e+09	3.27276e+08	9.41267e+09	4.6383e+07
									1.68298e+08	2.40045e+08	7.79626e+08	9.62451e+07	7.60936e+07	1.01365e+08	3.59232e+08	1.83219e+07	2.32679e+08	2.29806e+07	2.2321e+07	1.17533e+08	2.99465e+08	4.42706e+08	5.09633e+08	1.16513e+07	699997	309119	1.54408e+08	3.25886e+06	2.07554e+07	6.58902e+08	5.06033e+08	1.46965e+09	2.99733e+08	1.65783e+08	4.82883e+07	2.80616e+06	2.28285e+08	2.80396e+08	8.15926e+08	2.93116e+08	8.16782e+07	7.81514e+08	3.56779e+08	6.63633e+07	2.72859e+09	1.44488e+09	1.5906e+08	8.90792e+09	7.39399e+07
									2.44938e+08	2.85226e+08	7.9863e+08	1.26331e+08	5.41534e+08	1.46563e+08	2.72952e+08	4.0686e+07	2.26686e+08	2.1036e+07	2.05463e+07	1.52112e+08	2.28891e+08	2.07781e+09	5.90369e+08	1.76197e+07	1.32289e+07	7.96512e+07	1.26986e+08	607041	3.58838e+07	6.96046e+08	4.70118e+08	1.35146e+09	2.69157e+08	1.84596e+08	1.51188e+08	1.20056e+06	2.00931e+08	2.33372e+08	6.14152e+08	2.28399e+08	8.20922e+07	6.49383e+08	3.58463e+08	4.74894e+07	1.89181e+09	1.96033e+09	660795	7.1542e+09	7.99451e+07
									2.20995e+08	2.9968e+08	5.65829e+08	1.29426e+08	7.82546e+08	1.32656e+08	2.59753e+08	3.91393e+07	2.92421e+08	1.08142e+08	1.81697e+07	1.16263e+08	2.19563e+08	1.3104e+09	4.6048e+08	1.87898e+07	1.5163e+07	6.41411e+07	1.01597e+08	6.71343e+06	1.73933e+07	4.32965e+08	3.79236e+08	1.00126e+09	1.68917e+08	1.78514e+08	1.77494e+08	781943	1.32716e+08	1.69355e+08	4.92212e+08	2.03213e+08	7.17705e+07	6.81756e+08	3.62626e+08	3.10433e+07	1.11746e+09	2.18285e+09	795358	5.3901e+09	9.52742e+07
									3.69177e+08	2.38384e+08	5.70439e+08	9.04676e+07	5.31407e+08	9.59474e+07	3.44738e+08	3.88606e+07	3.51894e+08	2.28878e+07	2.26641e+07	1.08772e+08	1.84831e+08	1.26739e+09	5.35852e+08	1.88112e+07	5.29839e+06	446742	5.39852e+07	977821	1.54e+07	3.77525e+08	2.0508e+08	1.34313e+09	2.80719e+08	1.23174e+08	2.10822e+07	456283	2.49445e+08	4.77745e+08	1.19433e+09	1.47427e+08	1.12627e+08	1.00365e+09	3.90585e+08	2.19519e+07	7.57216e+08	1.53971e+09	462695	4.11877e+09	7.03226e+07
									6.77605e+08	4.35225e+08	6.7711e+08	1.11983e+08	4.01748e+08	8.83138e+07	4.35013e+08	3.70243e+07	3.49815e+08	3.67407e+08	3.70353e+07	1.22875e+08	2.3455e+08	1.1105e+09	7.52748e+08	1.95689e+07	4.76299e+06	751323	9.57964e+07	575851	2.01567e+07	5.64631e+08	1.86645e+08	1.59517e+09	4.09653e+08	1.59978e+08	5.8049e+07	893340	2.74078e+08	4.69469e+08	1.16921e+09	1.40765e+08	1.30748e+08	1.64289e+09	5.4674e+08	2.14632e+07	6.97794e+08	1.16558e+09	639189	4.02111e+09	7.67309e+07
									1.82073e+08	2.5664e+08	5.60683e+08	7.39118e+07	2.17971e+08	3.91585e+08	2.31752e+08	1.44483e+07	2.11326e+08	2.59347e+08	1.87851e+07	9.56575e+07	2.38325e+08	2.43244e+08	8.51838e+08	8.97725e+06	1.5824e+06	3.09125e+08	1.13384e+08	2.44075e+06	9.51514e+06	2.89207e+08	647219	2.15673e+09	2.00737e+08	9.29404e+07	2.51915e+07	201060	1.43823e+08	1.75024e+08	4.30287e+09	8.7092e+07	4.82505e+07	8.32876e+08	3.11796e+08	2.06639e+09	3.9089e+08	2.92493e+09	2.991e+08	5.87998e+09	7.44556e+07
									1.01297e+08	8.32523e+07	5.89672e+08	5.47155e+07	2.72643e+08	7.60216e+07	2.23046e+08	2.55432e+07	1.37207e+08	1.22927e+07	8.406e+06	8.43927e+07	1.58088e+08	5.9076e+08	2.86436e+08	8.604e+06	2.02486e+06	4.61282e+08	3.58525e+07	1.27333e+06	6.78001e+06	2.01936e+08	9.04862e+06	1.20023e+09	1.70364e+08	7.57896e+07	1.31754e+07	678273	1.47747e+08	9.72673e+07	6.88371e+08	1.8166e+08	5.39436e+07	2.59629e+08	1.56489e+08	2.97133e+08	2.29347e+08	6.42702e+09	5.93126e+08	2.29443e+09	5.11541e+07
									2.02374e+08	1.64881e+08	6.404e+08	7.90656e+07	2.43006e+08	1.76981e+08	4.44131e+08	4.14009e+07	3.54666e+08	1.02997e+08	4.64372e+07	1.49157e+08	2.67294e+08	8.80382e+08	5.62692e+08	1.16577e+07	4.31253e+06	4.01002e+08	247385	8.14007e+06	2.49417e+07	4.69155e+08	1.83666e+08	1.85975e+09	2.6335e+08	1.50711e+08	3.15893e+07	330731	2.83381e+08	5.32076e+08	1.12331e+09	1.44271e+08	4.07699e+07	1.52853e+09	3.68784e+08	1.52742e+07	5.46855e+07	1.5207e+09	1.27282e+08	4.70875e+08	4.78207e+07
									2.73295e+08	2.55073e+08	9.5806e+08	6.5883e+07	2.78124e+08	4.91121e+08	3.09373e+08	690399	3.87243e+08	4.46948e+07	1.18041e+07	9.11173e+07	2.36175e+08	1.21416e+08	8.05292e+08	5.70771e+06	1.57126e+06	3.74118e+08	1.33685e+08	7.82215e+06	1.0965e+07	4.28727e+08	303448	1.6306e+09	2.25722e+08	1.0938e+08	1.59445e+07	475844	1.73035e+08	2.48165e+08	6.04025e+09	9.17684e+07	8.39811e+07	9.40385e+08	3.07011e+08	2.91162e+09	3.42102e+08	4.55546e+09	6.88448e+08	6.15759e+09	1.36968e+08
									1.60041e+08	2.25497e+08	9.90088e+08	7.90008e+07	1.69756e+08	2.01876e+08	3.71529e+08	1.95575e+07	2.53127e+08	2.08655e+07	2.06059e+07	1.04865e+08	2.04642e+08	4.88306e+08	4.27533e+08	1.29696e+07	1.79811e+06	6.82152e+07	1.38821e+08	5.50369e+06	1.77227e+07	4.99032e+08	3.84073e+07	1.15688e+09	2.97971e+08	1.35009e+08	1.45237e+08	513974	1.64492e+08	2.04909e+08	2.37294e+09	1.66976e+08	9.23348e+07	8.64712e+08	2.95085e+08	2.12855e+09	2.49406e+08	2.47082e+09	2.5304e+08	4.42066e+09	7.47888e+07
									2.10051e+08	1.79134e+08	9.14125e+08	1.72423e+08	4.6386e+08	1.67068e+08	1.45942e+08	5.99375e+07	2.64728e+08	3.46139e+07	2.03463e+07	1.6565e+08	2.48847e+08	2.62743e+09	6.02835e+08	2.75062e+07	9.14368e+06	6.10086e+07	6.73643e+07	3.23706e+06	1.5863e+07	5.72003e+08	2.11163e+08	1.25367e+09	2.44699e+08	2.05614e+08	2.37328e+08	665319	5.21126e+07	1.86594e+09	6.3991e+08	1.8885e+08	6.22732e+07	4.97859e+08	4.74088e+08	1.53884e+09	1.80829e+08	3.64937e+09	485302	3.81357e+09	1.39761e+08
									7.2522e+07	1.14124e+08	5.86367e+08	1.30302e+08	2.86453e+08	6.90667e+07	1.77965e+08	3.62602e+07	1.14055e+08	1.49679e+09	1.85407e+07	9.47552e+07	2.26615e+08	1.29358e+09	3.84785e+08	1.87626e+07	4.87498e+06	328772	5.69271e+07	1.80883e+06	7.91603e+06	2.53231e+08	1.86432e+07	1.38657e+09	5.85182e+07	1.38036e+08	2.05928e+08	279423	4.90595e+06	3.08329e+09	6.85932e+08	3.65855e+07	1.22548e+07	9.09563e+07	3.37494e+08	7.02698e+08	1.21401e+08	1.97029e+09	264552	2.445e+09	8.76509e+07
									5.23959e+08	2.9223e+08	5.76998e+08	7.0392e+07	2.94284e+08	8.73114e+07	2.08926e+08	4.44411e+07	1.85912e+08	4.7054e+07	2.53117e+07	9.54593e+07	2.05988e+08	6.8627e+08	4.65484e+08	1.81145e+07	2.18791e+06	293771	7.78622e+07	7.33617e+06	9.76988e+06	2.92246e+08	1.86298e+07	1.7698e+09	3.48185e+08	1.12376e+08	2.99591e+07	349773	1.30352e+08	1.71351e+08	9.7145e+08	1.6027e+08	1.31382e+08	8.23127e+08	2.56879e+08	5.60216e+08	9.5002e+07	1.5811e+09	889806	1.99804e+09	5.59821e+07
									5.61905e+08	3.13413e+08	6.3886e+08	1.04379e+08	2.55355e+08	7.85659e+07	4.60211e+08	2.72694e+07	3.29233e+08	1.30888e+08	2.76392e+07	1.06767e+08	2.37398e+08	6.0155e+08	5.93048e+08	2.09419e+07	3.27918e+06	286162	447595	1.59952e+07	2.11e+07	5.81181e+08	1.38327e+07	1.48514e+09	4.07369e+08	1.81554e+08	7.07192e+07	578234	1.553e+08	4.40157e+08	1.259e+09	1.2314e+08	1.15848e+08	1.33216e+09	4.95644e+08	4.60913e+08	8.53503e+07	1.52271e+09	301109	1.67311e+09	7.018e+07
									2.01785e+08	2.51044e+08	4.67593e+08	6.56657e+07	1.11792e+08	1.1294e+08	1.9725e+08	1.48502e+07	1.1802e+08	2.60702e+08	1.9405e+07	7.88127e+07	2.2822e+08	2.21215e+08	4.46399e+08	9.41123e+06	1.73582e+06	1.00335e+08	5.33443e+07	8.65505e+06	1.15142e+07	3.07033e+08	1.63182e+07	2.12136e+09	2.64668e+08	9.34988e+07	2.82267e+07	289088	9.56644e+07	1.29973e+08	1.46627e+09	1.09862e+08	6.75046e+07	7.52936e+08	2.54757e+08	6.78793e+08	8.98107e+07	8.48082e+08	402997	1.49461e+09	4.45664e+07
									2.33311e+07	1.38789e+08	2.35457e+08	3.34567e+07	1.09756e+08	2.81932e+08	1.21587e+08	8.67386e+06	1.7648e+08	1.44222e+07	6.97797e+06	5.77054e+07	1.62158e+08	8.84084e+07	5.2273e+08	5.6326e+06	416572	2.46735e+08	1.14738e+08	9.82289e+06	601459	221938	217382	1.67636e+09	7.32676e+07	4.06191e+07	2.7782e+06	236406	3.53809e+07	2.7203e+07	7.80474e+08	161432	1.00433e+07	3.05626e+08	1.04384e+08	2.02334e+09	9.27225e+07	9.33303e+08	8.58282e+07	4.01323e+09	1.42792e+07
									1.59989e+08	2.30955e+08	5.55347e+08	7.26991e+07	1.56083e+08	2.77997e+08	4.1368e+08	2.33281e+07	3.05582e+08	6.46115e+07	1.45757e+07	1.38312e+08	3.11508e+08	8.8858e+08	6.21518e+08	2.03588e+07	3.39456e+06	1.89805e+08	1.11681e+08	2.46848e+07	2.60316e+07	6.66249e+08	8.91853e+06	1.82918e+09	2.68778e+08	1.47641e+08	5.02767e+07	605968	1.74636e+08	2.2812e+08	3.19311e+09	1.22773e+08	4.47028e+07	8.33537e+08	2.72033e+08	2.7011e+09	2.56376e+08	1.30383e+09	339962	7.85739e+09	4.82204e+07
									2.16519e+08	8.37958e+07	1.34585e+09	1.03211e+08	4.10632e+08	1.38606e+08	3.4256e+08	4.79659e+07	2.70177e+08	1.01422e+07	1.09e+07	1.09772e+08	1.92331e+08	1.68894e+09	6.47842e+08	8.03963e+06	3.10345e+06	1.34624e+09	3.9247e+07	5.48062e+06	1.22155e+07	4.04562e+08	1.6822e+07	1.16526e+09	2.24975e+08	1.52805e+08	6.98754e+07	1.30861e+06	1.91725e+08	2.16422e+08	1.66854e+09	2.61695e+08	8.46343e+07	4.35742e+08	3.24851e+08	3.82893e+08	3.66279e+08	1.08944e+10	1.22844e+09	2.96715e+09	1.33583e+08
									6.93844e+07	1.28214e+08	3.38006e+08	8.22638e+07	5.73899e+08	1.41647e+08	3.32356e+08	4.90029e+07	2.90385e+08	1.59327e+07	1.61604e+07	9.19147e+07	1.33809e+08	1.37421e+09	3.36306e+08	3.87828e+07	6.34707e+06	5.72866e+07	6.49821e+07	156874	3.53716e+06	62504.6	3.47032e+06	7.36497e+08	8.34751e+07	9.6719e+07	4.41803e+07	309727	2.21429e+07	2.59442e+09	4.25411e+08	3.00438e+07	2.0056e+07	2.34422e+08	3.55248e+08	9.74501e+08	8.52602e+07	1.71461e+09	196542	2.75038e+09	6.06193e+07
									6.28109e+07	5.194e+07	4.45387e+08	8.84339e+07	3.22916e+08	9.51758e+07	1.44799e+08	1.3233e+08	1.08822e+08	7.00852e+07	197254	8.55481e+07	1.88588e+08	1.21671e+09	3.46785e+08	1.79909e+07	4.89635e+06	185846	4.64254e+07	1.76965e+06	6.95612e+06	2.51614e+08	4.90521e+06	1.02128e+09	4.58403e+07	1.32888e+08	2.25049e+08	282890	6.5409e+06	2.93081e+09	6.85524e+08	4.54243e+07	1.57116e+07	7.96987e+07	1.83492e+08	8.25578e+08	9.93676e+07	7.65465e+08	277795	3.08754e+09	5.85483e+07
									5.08855e+08	2.28066e+08	4.84727e+08	7.71708e+07	3.42671e+08	9.63876e+07	3.27434e+08	3.86892e+07	2.37768e+08	2.63283e+07	2.30779e+07	8.98743e+07	1.72185e+08	1.22186e+09	5.19211e+08	2.02014e+07	2.77856e+06	4.83652e+07	5.1211e+07	5.75233e+06	1.43666e+07	4.07306e+08	315902	1.59623e+09	3.10957e+08	1.20233e+08	3.3237e+07	266432	1.13747e+08	2.75097e+08	8.50141e+08	1.42967e+08	1.34092e+08	7.95418e+08	3.61683e+08	7.04464e+08	9.49397e+07	1.25568e+09	308352	2.90329e+09	4.69091e+07
									7.76058e+08	3.13355e+08	6.32617e+08	1.23427e+08	3.40089e+08	1.0043e+08	5.19468e+08	3.90044e+07	3.56726e+08	4.56882e+07	2.64914e+07	1.02616e+08	2.25804e+08	1.49575e+09	7.07207e+08	1.75491e+07	5.16307e+06	5.26586e+07	6.14761e+07	2.85853e+07	1.96461e+07	5.27091e+08	8.81934e+07	1.33151e+09	1.62803e+08	1.88135e+08	3.34808e+08	467141	1.06997e+08	4.5105e+08	1.36629e+08	1.20805e+08	1.36346e+08	1.04708e+09	5.14199e+08	7.65465e+08	1.06507e+08	2.81305e+09	618713	2.92266e+09	2.70037e+07
									1.65747e+08	1.77433e+08	6.08289e+08	8.22597e+07	3.01405e+08	4.28142e+08	4.48313e+08	2.49548e+07	3.59612e+08	7.44051e+07	2.75298e+07	1.1656e+08	2.74297e+08	7.07409e+08	8.8588e+08	1.88419e+07	3.3648e+06	4.63772e+08	5.35808e+07	1.74513e+07	2.12007e+07	4.43708e+08	8.62683e+07	2.11496e+09	2.64716e+08	1.36962e+08	3.59362e+07	559062	1.62134e+08	2.71472e+08	4.47384e+09	7.82278e+07	4.40543e+07	1.29896e+09	3.34702e+08	2.35054e+09	1.13806e+08	1.29061e+09	678100	3.74821e+09	5.69016e+07
									1.81367e+08	1.38849e+08	6.68801e+08	5.71564e+07	3.48092e+08	4.95482e+08	1.91591e+08	3.09296e+07	2.23634e+08	3.84033e+07	7.66025e+06	1.1031e+08	3.78591e+08	3.57096e+08	9.00271e+08	1.32185e+07	1.90678e+06	1.22091e+09	1.09444e+08	8.86746e+06	1.20723e+07	2.79317e+08	484586	1.66338e+09	1.85892e+08	1.08765e+08	2.35826e+07	513071	1.99421e+08	1.57731e+08	5.11785e+09	8.90873e+07	5.03603e+07	7.0564e+08	2.06037e+08	3.12594e+09	7.97432e+08	1.92739e+09	533022	7.76144e+09	5.6717e+07
									2.02222e+08	2.81005e+08	8.60109e+08	9.66666e+07	2.89312e+08	2.59833e+08	3.94199e+08	3.33312e+07	3.40646e+08	6.11192e+07	1.54634e+07	1.19792e+08	3.75234e+08	1.2076e+09	6.31392e+08	1.56212e+07	4.39367e+06	6.26241e+08	1.33263e+08	5.64966e+06	2.20945e+07	6.94057e+08	7.67434e+06	1.80233e+09	2.70854e+08	1.68859e+08	6.07851e+07	5.43312e+06	1.49655e+08	3.33357e+08	2.61911e+09	1.54049e+08	7.5631e+07	1.11247e+09	3.16493e+08	3.06317e+09	1.20458e+09	1.65606e+09	1.08523e+06	7.68396e+09	5.28961e+07
									6.83379e+07	5.67977e+07	5.93193e+08	1.16406e+08	3.86441e+08	3.29887e+08	2.11106e+08	4.524e+07	1.47253e+08	2.18955e+07	1.57762e+07	1.02381e+08	1.78217e+08	1.89894e+09	3.94869e+08	6.24776e+06	2.6105e+07	1.16416e+08	354102	1.09974e+07	8.87673e+06	4.24803e+08	909044	9.68061e+08	2.00754e+08	1.76731e+08	1.32975e+08	1.20668e+06	5.16431e+06	2.14458e+09	8.47275e+08	5.69712e+07	1.15696e+07	7.28145e+07	3.02619e+08	1.41358e+09	4.92353e+08	1.80327e+09	666962	4.78341e+09	1.04211e+08
									1.05464e+08	2.23896e+08	5.02535e+08	1.25291e+08	4.65748e+08	9.91924e+07	3.55807e+08	3.49396e+07	3.77362e+08	2.2209e+09	2.79249e+07	7.16889e+07	1.83425e+08	6.6754e+08	2.90915e+08	6.55843e+06	1.07542e+07	4.549e+07	170557	4.36898e+06	3.87851e+06	372715	8.3082e+06	3.70439e+08	4.15476e+07	8.88522e+07	7.31659e+07	372151	5.44447e+06	2.99622e+09	1.77611e+08	1.94416e+07	1.07015e+07	2.12984e+08	4.83582e+08	8.40575e+08	2.41874e+08	7.87042e+08	200390	2.99732e+09	2.74811e+07
									3.69518e+08	3.31475e+08	7.36897e+08	1.08523e+08	3.4804e+08	2.1887e+08	4.28153e+08	3.17477e+07	3.3241e+08	2.71732e+08	3.58622e+07	1.11103e+08	2.58895e+08	1.74844e+09	1.40286e+09	1.01658e+07	7.82136e+06	433339	4.42557e+07	3.46559e+06	2.81648e+07	9.2793e+08	286956	1.79338e+09	4.37702e+08	2.26607e+08	4.97502e+07	499948	1.05089e+08	4.37226e+08	1.40214e+09	2.48937e+08	1.29605e+08	1.18674e+09	4.52213e+08	7.71786e+08	2.84942e+08	1.53205e+09	720349	3.75981e+09	5.56727e+07
									99563.6	86351.4	1.00751e+09	1.22924e+08	3.65409e+08	2.97722e+08	2.53963e+08	1.20103e+08	3.00232e+08	100680	2.18333e+07	2.90818e+08	2.9316e+08	101000	1.69714e+09	4.41873e+07	98070.8	4.86954e+08	101943	81281.1	105065	90183.9	92063.9	1.54138e+08	86565.1	96734.9	91664.1	235867	94852.6	1.3209e+07	1.55671e+09	88467	95751.9	96777.2	6.79465e+08	1.18657e+09	5.38264e+08	7.359e+09	1.21759e+09	4.39602e+09	7.96806e+07
									2.68372e+08	2.01478e+08	9.94231e+08	7.40149e+07	3.66977e+08	6.17529e+08	3.58717e+08	2.86456e+07	4.54373e+08	1.02126e+08	7.66206e+06	1.20296e+08	2.99858e+08	5.19293e+08	9.40156e+08	6.36188e+06	1.71652e+06	8.27651e+08	2.98514e+07	820117	1.08368e+07	4.16471e+08	5.5574e+06	2.14975e+09	1.98925e+08	1.40357e+08	2.49107e+07	5.31629e+06	2.64769e+08	3.28804e+08	2.11631e+09	1.56912e+08	7.65348e+07	1.17938e+09	3.65292e+08	1.92978e+09	7.32744e+08	7.19432e+09	1.09409e+09	7.52187e+09	1.31529e+08
									2.80707e+08	1.37447e+08	1.10328e+09	8.43287e+07	3.68256e+08	4.94001e+08	6.72579e+08	5.21867e+07	5.90077e+08	1.69689e+07	1.21775e+07	1.42723e+08	1.98437e+08	2.22763e+09	6.51453e+08	1.01591e+07	1.54662e+06	4.43702e+08	3.61536e+07	752321	1.7111e+07	5.25085e+08	6.0304e+06	1.1686e+09	2.93831e+08	1.301e+08	4.68078e+07	1.91273e+07	2.88227e+08	4.21353e+08	1.6764e+09	2.21791e+08	1.208e+08	9.2027e+08	3.55742e+08	2.38985e+09	7.2114e+08	4.9458e+09	5.89174e+08	6.05995e+09	1.18496e+08
									2.40746e+08	1.25144e+08	7.97094e+08	1.11198e+08	9.97519e+08	2.62602e+08	5.7558e+08	7.56758e+07	3.93325e+08	1.98298e+07	1.0204e+07	1.30673e+08	2.11897e+08	3.01697e+09	4.70228e+08	1.17062e+07	2.04519e+07	1.09762e+08	3.66109e+07	5.90237e+06	1.60465e+07	3.33833e+08	4.35684e+06	1.05599e+09	1.50001e+08	1.60105e+08	1.31314e+08	2.75169e+06	2.01956e+08	3.88539e+08	5.66944e+08	1.71082e+08	8.3984e+07	5.04088e+08	3.27489e+08	1.16298e+09	3.12978e+08	5.42717e+09	1.85963e+08	3.39504e+09	7.52187e+07
[truncated: 562 more columns]

## Sheet: BiometricsAveragedMSData
Date	Datetime	Calories	Fat (g)	Protein (g)	Carbohydrates (g)	Saturated Fat (g)	Sugars (g)	Fiber (g)	Cholesterol (mg)	Sodium (mg)	Calories from Alcohol	Coffee (fl. oz)	Sleep (hrs)	Active Calories	Subject	SamplingDay	NumSamples	2-Aminoadipic acid 3 TMS	2-Aminobutyric acid 2 TMS	2-Deoxypentonic acid	2-Hydroxy-2-methylbutyric acid 2 TMS	2-Hydroxyglutaric acid 3 TMS	2-Hydroxyglutaric acid-1-ethyl ester 2 TMS	2,3-Dihydroxybutanoic acid 3 TMS	3-(3-Hydroxyphenyl)propanoic acid 2 TMS	3-Deoxytetronic acid 3 TMS	3-Hydroxybutyric acid 2 TMS	3-Methyladipic acid 2 TMS	3,4-Dihydroxyphenylacetic acid 3 TMS	4-Hydroxy-3-methoxyphenyl ethylene glycol 3 TMS	4-Hydroxy-Hippuric acid 2 TMS	4-Hydroxybenzeneacetic acid 2 TMS	4-Methylcatechol 2 TMS	4-O-Feruloylquinic acid 5 TMS	5-hydroxymethyl-2-furoic acid 2 TMS	5-Hydroxypipecolic acid 3 TMS	5-O-Feruloylquinic acid 5 TMS	6-Biopterin 4 TMS	7-Methylguanine 2 TMS	Acetominophen 2 TMS	Aconitic acid 3 TMS	Adenine 2 TMS	Adenosine 4 TMS	Adenosine 5-s-methyl-5-thio-N 3 TMS	Allocholic acid 4 TMS	Amino levulinic acid 3 TMS	Aminomalonic acid 3 TMS	Arabinose 4 TMS	Arginine 3 TMS
2018-08-23	2018-08-23 12:00:00	2537	145	103.19	211.85	60.92	52.17	15.96	313.91	4347.64	0	20	5.6	1044.43	Subject1	23	4	1.53014e+08	9.59466e+07	9.79489e+08	8.4908e+07	7.68235e+08	6.72557e+08	2.63998e+08	7.36262e+07	4.26618e+08	3.87695e+07	1.89824e+07	1.37286e+08	1.49049e+08	3.27368e+09	7.09435e+08	9.51748e+06	2.93315e+07	5.7552e+08	1.87946e+07	1.04251e+07	1.69883e+07	3.64769e+08	1.15274e+07	1.35304e+09	2.22043e+08	1.10251e+08	5.19599e+07	520272	1.25764e+08	3.11288e+08	1.02044e+09	1.884e+08
2018-08-24	2018-08-24 12:00:00	2386	85.81	90.87	193.99	20.56	39.86	12.2	305.09	1822.47	512	14	9.7	687.267	Subject1	24	7	1.00437e+08	1.15019e+08	7.83491e+08	6.83689e+07	5.2183e+08	3.28682e+08	2.66122e+08	8.29631e+07	3.31068e+08	4.08939e+07	1.82973e+07	9.45757e+07	1.37003e+08	1.31074e+09	9.48092e+08	6.74944e+06	1.16688e+07	6.63228e+08	2.79154e+06	6.17758e+06	1.09849e+07	2.17111e+08	4.13659e+07	1.10164e+09	1.81344e+08	7.68155e+07	1.96523e+07	708289	8.84749e+07	2.0191e+08	1.16916e+09	6.56219e+07
2018-08-25	2018-08-25 12:00:00	2765	125.31	128.09	281.42	53.78	77.63	21.79	668.21	2616.83	0	10	7.2	1088.03	Subject1	25	5	1.93634e+08	1.5341e+08	8.22272e+08	9.06892e+07	7.49598e+08	3.8506e+08	2.70007e+08	4.38784e+07	3.4758e+08	3.33995e+07	1.69459e+07	1.30071e+08	1.46553e+08	1.28861e+09	9.58648e+08	1.09028e+07	2.29884e+07	2.10725e+08	9.33199e+06	1.2252e+07	1.52842e+07	3.57831e+08	1.87393e+07	1.22873e+09	2.21213e+08	9.02789e+07	3.40691e+07	1.27512e+06	1.57939e+08	1.79023e+08	9.88922e+08	1.54206e+08
2018-08-26	2018-08-26 12:00:00	2627	107.17	157.95	298.49	33.13	41.89	26.52	678.58	4942.99	0	10	8.1	574.572	Subject1	26	7	1.53369e+08	1.55421e+08	7.59878e+08	8.75418e+07	5.83294e+08	5.55436e+08	3.2021e+08	7.79368e+07	3.97745e+08	1.6618e+07	1.92096e+07	1.52031e+08	1.24385e+08	3.00041e+09	9.59358e+08	1.65861e+07	2.26356e+07	2.90577e+08	1.81146e+08	7.47648e+06	1.73282e+07	4.38226e+08	2.57423e+07	1.07186e+09	2.19829e+08	1.03606e+08	3.95431e+07	1.73391e+06	1.73357e+08	2.20192e+08	9.66332e+08	1.11213e+08
2018-08-27	2018-08-27 12:00:00	2815	88.38	151.49	408.26	28.05	126.92	63.24	170.13	4966.48	0	26	6.3	1056.61	Subject1	27	7	1.7234e+08	1.39336e+08	7.98343e+08	8.92323e+07	5.31329e+08	1.62883e+08	2.64138e+08	1.11081e+08	3.14615e+08	1.702e+07	1.66338e+07	1.48208e+08	1.42018e+08	3.59013e+09	9.17605e+08	7.85855e+06	2.83702e+07	4.39145e+08	2.54942e+08	7.43026e+06	1.57072e+07	3.87984e+08	2.43663e+07	1.22094e+09	2.17538e+08	1.13965e+08	5.59992e+07	1.82577e+06	1.67678e+08	1.94991e+08	1.17448e+09	2.05824e+08
2018-08-28	2018-08-28 12:00:00	2823	122.27	143.95	270.23	41.01	81.92	32.21	260.25	3773.87	190	24	6.2	759.186	Subject1	28	6	2.19139e+08	1.32146e+08	7.22403e+08	7.39624e+07	5.24542e+08	1.8367e+08	2.45257e+08	8.62498e+07	4.07994e+08	2.40046e+07	1.36019e+07	1.7248e+08	1.14088e+08	2.54979e+09	7.74321e+08	5.58328e+06	1.79155e+07	3.97007e+08	4.50951e+07	4.9096e+06	9.59542e+06	2.93746e+08	1.74229e+07	1.09449e+09	1.88776e+08	9.53215e+07	3.62955e+07	525772	1.15153e+08	2.72874e+08	1.00944e+09	1.31067e+08
2018-08-29	2018-08-29 12:00:00	2426	109.28	104.43	275.31	37.4	78.38	31.4	90.24	2297.62	0	14	6.5	915.554	Subject1	29	6	1.68038e+08	1.40199e+08	7.33293e+08	8.10033e+07	4.97781e+08	1.52381e+08	3.0922e+08	1.66318e+08	4.88269e+08	3.8389e+07	1.6637e+07	2.00727e+08	1.36484e+08	4.19993e+09	7.33225e+08	9.54413e+06	1.87873e+07	4.1058e+08	1.77312e+07	6.18065e+06	1.39521e+07	3.12736e+08	1.58109e+07	1.10812e+09	2.07788e+08	8.92493e+07	4.45706e+07	718634	1.61213e+08	2.51011e+08	1.13397e+09	9.56891e+07
2018-08-30	2018-08-30 12:00:00	2807	121.34	177.1	270.57	47.49	66.73	26.57	329.67	1786.72	0	14	7.6	726.44	Subject1	30	5	1.59975e+08	1.06935e+08	6.48645e+08	7.67551e+07	5.48098e+08	1.72221e+08	2.60018e+08	7.27641e+07	3.08246e+08	2.75409e+07	1.96736e+07	1.50106e+08	1.41453e+08	1.83062e+09	5.51517e+08	6.66416e+06	3.88525e+07	2.3753e+08	1.56477e+07	1.13265e+07	1.64267e+07	3.50923e+08	8.43377e+06	1.07396e+09	2.37898e+08	1.13745e+08	3.72434e+07	1.1364e+06	1.18286e+08	1.4505e+08	9.44318e+08	1.76828e+08
2018-08-23	2018-08-23 12:00:00	2711	91.15	102.01	225.2	41.27	142.85	40.4	226.03	2354.41	296	16	0	0	Subject2	23	6	1.57236e+08	9.97743e+07	9.28074e+08	1.00869e+08	4.48104e+08	2.45636e+08	3.27425e+08	5.13308e+07	2.84554e+08	2.69642e+07	1.24856e+07	1.40651e+08	2.19967e+08	1.10187e+09	7.9935e+08	1.50638e+07	5.07075e+06	5.42937e+08	3.60752e+07	2.66672e+06	9.57942e+06	3.0423e+08	1.51272e+07	1.12839e+09	1.4948e+08	1.16449e+08	6.3923e+07	1.90381e+06	1.53828e+08	6.86973e+08	1.28429e+09	1.57132e+08
2018-08-24	2018-08-24 12:00:00	1763	87.37	62.78	145.19	38.25	58.55	37.58	198.75	3497.14	0	16	0	0	Subject2	24	7	2.54494e+08	1.16689e+08	9.42179e+08	1.00188e+08	4.55421e+08	2.8084e+08	5.06673e+08	7.00225e+07	3.39571e+08	1.45092e+07	1.56917e+07	1.19229e+08	2.4492e+08	2.55064e+09	7.56655e+08	9.33989e+06	6.57051e+06	1.39112e+08	2.07865e+07	3.59431e+06	1.84981e+07	4.61215e+08	1.6462e+07	1.10246e+09	2.12277e+08	1.61779e+08	1.37735e+08	5.20742e+06	1.85945e+08	1.19894e+09	9.79443e+08	1.67284e+08
2018-08-25	2018-08-25 12:00:00	1066	38.94	37.62	156.75	12.42	21.59	14.09	57.69	1311.69	0	0	0	0	Subject2	25	6	2.36167e+08	1.35066e+08	1.05251e+09	1.16836e+08	1.99622e+08	9.79311e+07	5.92542e+08	1.76311e+07	4.3155e+08	4.69155e+07	2.72508e+07	1.4928e+08	3.126e+08	9.5337e+08	6.40852e+08	8.70297e+06	1.11922e+06	1.25922e+08	2.57614e+07	704591	2.32016e+07	6.0537e+08	5.82867e+06	1.96844e+09	3.42192e+08	2.06147e+08	8.00716e+07	2.5032e+06	2.47835e+08	4.58388e+08	1.21063e+09	2.54702e+08
2018-08-26	2018-08-26 12:00:00	1566	98.5	108.27	136.42	38.2	57.68	37.93	422.5	1936.32	0	16	0	0	Subject2	26	6	2.49721e+08	2.34757e+08	6.9282e+08	1.09294e+08	5.71813e+08	1.42631e+08	4.68986e+08	3.62715e+07	3.68496e+08	3.16221e+08	3.40257e+07	1.46886e+08	2.58773e+08	1.18046e+09	5.74497e+08	1.74344e+07	6.82505e+06	1.2954e+08	3.62394e+06	9.52269e+06	3.08056e+07	5.74748e+08	1.67617e+09	1.58268e+09	2.80262e+08	1.81073e+08	9.03585e+07	711897	2.23648e+08	4.76618e+08	1.10866e+09	1.78768e+08
2018-08-27	2018-08-27 12:00:00	1985	28.89	23.97	143.87	10.89	64.74	11.68	48.64	837.1	428	0	0	0	Subject2	27	7	1.9329e+08	2.36802e+08	6.74633e+08	8.90416e+07	7.01816e+07	7.09029e+07	2.71183e+08	2.30784e+07	1.55464e+08	2.15662e+08	2.33431e+07	1.07408e+08	2.64649e+08	4.26738e+08	6.54668e+08	2.51387e+07	1.12518e+06	6.45125e+07	5.09162e+08	1.11495e+06	2.10285e+07	3.78691e+08	4.35163e+09	1.6932e+09	2.3262e+08	1.57892e+08	7.77321e+07	674309	1.48181e+08	3.21012e+08	8.9056e+08	1.42427e+08
2018-08-28	2018-08-28 12:00:00	1443	38.79	56.12	109.15	19.21	92.92	33.14	113.34	2047.05	125	16	0	0	Subject2	28	8	2.92344e+08	2.71894e+08	6.93847e+08	9.66642e+07	3.84054e+08	2.03067e+08	3.32118e+08	2.88215e+07	3.00841e+08	1.18686e+08	2.47203e+07	1.19186e+08	2.38637e+08	9.31731e+08	6.33613e+08	1.40979e+07	5.82743e+06	1.53693e+08	9.75111e+07	3.817e+06	1.93764e+07	4.89645e+08	2.41466e+08	1.55097e+09	2.64748e+08	1.45634e+08	6.61034e+07	893240	2.10712e+08	3.232e+08	1.96903e+09	1.67006e+08
2018-08-29	2018-08-29 12:00:00	1906	49.67	62.31	169.73	17.25	123.74	44.08	163.81	1642.03	355	16	0	0	Subject2	29	7	2.50514e+08	2.16319e+08	6.29927e+08	9.36598e+07	2.41608e+08	1.4268e+08	2.40487e+08	3.01414e+07	2.05936e+08	2.86476e+08	1.98324e+07	1.00574e+08	2.16267e+08	8.58109e+08	4.91831e+08	1.61912e+07	3.34803e+06	6.81719e+07	7.27864e+07	7.47984e+06	1.20696e+07	3.5785e+08	4.5316e+07	1.54997e+09	2.42097e+08	1.29529e+08	1.02882e+08	416031	9.11724e+07	8.46117e+08	1.168e+09	1.12263e+08
2018-08-30	2018-08-30 12:00:00	1868	68.3	73.09	132.71	25.63	95.11	37.04	168.27	2827.88	335	16	0	0	Subject2	30	7	2.74887e+08	1.81259e+08	5.33311e+08	8.33443e+07	3.40736e+08	2.33609e+08	3.39663e+08	4.83198e+07	2.68933e+08	4.79221e+07	1.65275e+07	1.05019e+08	2.40683e+08	1.03737e+09	6.1674e+08	2.09919e+07	3.97874e+06	2.90426e+08	7.12573e+07	1.24668e+07	1.48301e+07	3.67907e+08	2.7508e+07	1.47043e+09	1.88923e+08	1.33049e+08	1.06724e+08	429185	1.12231e+08	9.86956e+08	2.12607e+09	8.9904e+07
2018-08-31	2018-08-31 12:00:00	1826	62.36	70.81	97.31	34.17	89.44	33.75	217.6	2117.02	250	16	0	0	Subject2	31	4	1.86385e+08	2.23293e+08	6.73183e+08	1.11722e+08	3.72385e+08	2.26945e+08	3.47316e+08	3.63146e+07	2.99418e+08	6.43913e+08	2.37567e+07	1.01241e+08	2.48943e+08	1.38063e+09	6.80009e+08	9.64831e+06	1.22686e+07	1.97145e+08	4.45108e+07	6.1204e+06	1.57536e+07	5.11791e+08	4.29464e+06	1.23355e+09	2.37714e+08	1.65263e+08	7.9169e+07	1.87798e+06	6.63381e+07	1.47785e+09	1.26153e+09	1.1985e+08
[truncated: 571 more columns]

## Sheet: MetaboliteData
MetaboliteID	LoadingsOnPC1	LoadingsOnPC2	HMDB	Chemical Taxonomy	Diurnal	Previously Nonredundant	desc	PreviousMetaboliteID	Previous HMDB	Previous Chemical Taxonomy	LoadingsOnPC1_log10	LoadingsOnPC2_log10
2-Aminoadipic acid 3 TMS	-1.07514	0.107555	HMDB0000510	Organic acids and derivatives	NA	FALSE	2-Aminoadipic acid 3 TMS	NA	HMDB0000510	Organic acids and derivatives	-0.323648	0.0323848
2-Aminobutyric acid 2 TMS	-0.820243	0.259539	HMDB0000452	Organic acids and derivatives	NA	TRUE	2-Aminobutyric acid 2 TMS	2-Aminobutyric acid 2 TMS	HMDB0000452	Organic acids and derivatives	-0.246918	0.0781358
2-Deoxypentonic acid	-0.172402	-0.078791	HMDB0059753	Organic acids and derivatives	NA	TRUE	2-Deoxypentonic acid	2-Deoxypentonic acid	HMDB0059753	Organic acids and derivatives	-0.051898	-0.023723
2-Hydroxy-2-methylbutyric acid 2 TMS	-0.168121	0.180425	HMDB0001987	Lipids and lipid-like molecules	NA	TRUE	2-Hydroxy-2-methylbutyric acid 2 TMS	2-Hydroxy-2-methylbutyric acid 2 TMS	HMDB0001987	Lipids and lipid-like molecules	-0.0506092	0.054316
2-Hydroxyglutaric acid 3 TMS	-0.00639261	-0.467284	HMDB0059655	Organic acids and derivatives	NA	TRUE	2-Hydroxyglutaric acid 3 TMS	2-Hydroxyglutaric acid 3 TMS	HMDB0059655	Organic acids and derivatives	-0.00192377	-0.140649
2-Hydroxyglutaric acid-1-ethyl ester 2 TMS	-0.00529669	-0.418587	NA	NA	NA	TRUE	2-Hydroxyglutaric acid-1-ethyl ester 2 TMS	2-Hydroxyglutaric acid-1-ethyl ester 2 TMS	NA	NA	-0.00159354	-0.126021
2,3-Dihydroxybutanoic acid 3 TMS	-0.353822	0.158791	HMDB0000498	Organic oxygen compounds	NA	TRUE	2,3-Dihydroxybutanoic acid 3 TMS	2,3-Dihydroxybutanoic acid 3 TMS	HMDB0000498	Organic oxygen compounds	-0.106511	0.0477966
3-(3-Hydroxyphenyl)propanoic acid 2 TMS	0.328597	-0.563801	HMDB0000375	Phenylpropanoids and polyketides	NA	TRUE	3-(3-Hydroxyphenyl)propanoic acid 2 TMS	3-(3-Hydroxyphenyl)propanoic acid 2 TMS	HMDB0000375	Phenylpropanoids and polyketides	0.0989175	-0.169692
3-Deoxytetronic acid 3 TMS	-0.222691	-0.229213	HMDB0000360	Organic acids and derivatives	NA	TRUE	3-Deoxytetronic acid 3 TMS	3-Deoxytetronic acid 3 TMS	HMDB0000360	Organic acids and derivatives	-0.0670368	-0.0689989
3-Hydroxybutyric acid 2 TMS	-0.611522	0.746874	HMDB0000357	Organic acids and derivatives	NA	TRUE	3-Hydroxybutyric acid 2 TMS	3-Hydroxybutyric acid 2 TMS	HMDB0000357	Organic acids and derivatives	-0.184087	0.224835
3-Methyladipic acid 2 TMS	-0.319623	0.0559485	HMDB0000555	Lipids and lipid-like molecules	NA	TRUE	3-Methyladipic acid 2 TMS	3-Methyladipic acid 2 TMS	HMDB0000555	Lipids and lipid-like molecules	-0.0962166	0.0168429
3,4-Dihydroxyphenylacetic acid 3 TMS	-0.110475	-0.159438	HMDB0001336	Benzenoids	NA	TRUE	3,4-Dihydroxyphenylacetic acid 3 TMS	3,4-Dihydroxyphenylacetic acid 3 TMS	HMDB0001336	Benzenoids	-0.033256	-0.0479956
4-Hydroxy-3-methoxyphenyl ethylene glycol 3 TMS	-0.0593673	0.391608	NA	NA	NA	TRUE	4-Hydroxy-3-methoxyphenyl ethylene glycol 3 TMS	4-Hydroxy-3-methoxyphenyl ethylene glycol 3 TMS	NA	NA	-0.0178716	0.117883
4-Hydroxy-Hippuric acid 2 TMS	-1.03387	-0.512703	NA	NA	NA	TRUE	4-Hydroxy-Hippuric acid 2 TMS	4-Hydroxy-Hippuric acid 2 TMS	NA	NA	-0.311225	-0.15431
4-Hydroxybenzeneacetic acid 2 TMS	-0.00870663	-0.236802	HMDB0000020	Benzenoids	NA	TRUE	4-Hydroxybenzeneacetic acid 2 TMS	4-Hydroxybenzeneacetic acid 2 TMS	HMDB0000020	Benzenoids	-0.00262139	-0.0712875
4-Methylcatechol 2 TMS	-0.00761536	0.364928	HMDB0000873	Benzenoids	NA	TRUE	4-Methylcatechol 2 TMS	4-Methylcatechol 2 TMS	HMDB0000873	Benzenoids	-0.0022925	0.109853
4-O-Feruloylquinic acid 5 TMS	-0.530045	-0.645639	NA	NA	NA	TRUE	4-O-Feruloylquinic acid 5 TMS	4-O-Feruloylquinic acid 5 TMS	NA	NA	-0.159557	-0.194323
5-hydroxymethyl-2-furoic acid 2 TMS	0.296791	-1.60071	HMDB0002432	Organoheterocyclic compounds	NA	TRUE	5-hydroxymethyl-2-furoic acid 2 TMS	5-hydroxymethyl-2-furoic acid 2 TMS	HMDB0002432	Organoheterocyclic compounds	0.0893425	-0.481853
5-Hydroxypipecolic acid 3 TMS	-0.729195	0.305342	NA	NA	NA	TRUE	5-Hydroxypipecolic acid 3 TMS	5-Hydroxypipecolic acid 3 TMS	NA	NA	-0.219509	0.0918931
5-O-Feruloylquinic acid 5 TMS	-0.423543	-0.413325	NA	NA	NA	TRUE	5-O-Feruloylquinic acid 5 TMS	5-O-Feruloylquinic acid 5 TMS	NA	NA	-0.127498	-0.124416
6-Biopterin 4 TMS	-1.26331	0.188872	HMDB0000468	Organoheterocyclic compounds	NA	TRUE	6-Biopterin 4 TMS	6-Biopterin 4 TMS	HMDB0000468	Organoheterocyclic compounds	-0.380295	0.0568598
7-Methylguanine 2 TMS	-2.35714	-0.0816352	HMDB0006040	Organoheterocyclic compounds	NA	TRUE	7-Methylguanine 2 TMS	7-Methylguanine 2 TMS	HMDB0006040	Organoheterocyclic compounds	-0.709568	-0.0245747
Acetominophen 2 TMS	-0.858788	1.05757	NA	NA	NA	TRUE	Acetominophen 2 TMS	Acetominophen 2 TMS	NA	NA	-0.258521	0.318375
Aconitic acid 3 TMS	-0.3135	0.112634	HMDB0000958	Organic acids and derivatives	NA	TRUE	Aconitic acid 3 TMS	Aconitic acid 3 TMS	HMDB0000958	Organic acids and derivatives	-0.094373	0.0339006
Adenine 2 TMS	-1.05249	-0.063248	HMDB0000034	Organoheterocyclic compounds	NA	TRUE	Adenine 2 TMS	Adenine 2 TMS	HMDB0000034	Organoheterocyclic compounds	-0.316832	-0.0190413
Adenosine 4 TMS	-0.95579	0.328866	HMDB0000050	Nucleosides, nucleotides, and analogues	NA	TRUE	Adenosine 4 TMS	Adenosine 4 TMS	HMDB0000050	Nucleosides, nucleotides, and analogues	-0.287721	0.0990012
Adenosine 5-s-methyl-5-thio-N 3 TMS	-1.35292	0.723654	NA	NA	NA	TRUE	Adenosine 5-s-methyl-5-thio-N 3 TMS	Adenosine 5-s-methyl-5-thio-N 3 TMS	NA	NA	-0.407268	0.217861
Allocholic acid 4 TMS	-0.513938	0.0898347	NA	NA	NA	TRUE	Allocholic acid 4 TMS	Allocholic acid 4 TMS	NA	NA	-0.154711	0.0270452
Amino levulinic acid 3 TMS	-1.20868	-0.30024	NA	NA	NA	TRUE	Amino levulinic acid 3 TMS	Amino levulinic acid 3 TMS	NA	NA	-0.363849	-0.0903823
Aminomalonic acid 3 TMS	-0.536407	0.893724	HMDB0001147	Organic acids and derivatives	NA	TRUE	Aminomalonic acid 3 TMS	Aminomalonic acid 3 TMS	HMDB0001147	Organic acids and derivatives	-0.161474	0.269047
Arabinose 4 TMS	-0.129804	-0.0654856	HMDB0000646	Organic oxygen compounds	NA	TRUE	Arabinose 4 TMS	Arabinose 4 TMS	HMDB0000646	Organic oxygen compounds	-0.0390751	-0.019722
Arginine 3 TMS	-1.78643	0.470186	HMDB0000517	Organic acids and derivatives	NA	TRUE	Arginine 3 TMS	Arginine 3 TMS	HMDB0000517	Organic acids and derivatives	-0.537767	0.141549
Asparagine 3 TMS	-1.07736	-0.354083	HMDB0000168	Organic acids and derivatives	NA	TRUE	Asparagine 3 TMS	Asparagine 3 TMS	HMDB0000168	Organic acids and derivatives	-0.324316	-0.106587
b-Aminoisobutyric acid 3 TMS	-1.23901	-0.10508	HMDB0003911	Organic acids and derivatives	NA	TRUE	b-Aminoisobutyric acid 3 TMS	b-Aminoisobutyric acid 3 TMS	HMDB0003911	Organic acids and derivatives	-0.37298	-0.0316295
Butanoic acid, 2-{(trimethylsilyl)oxy]	-0.151684	0.0742001	NA	NA	NA	TRUE	Butanoic acid, 2-{(trimethylsilyl)oxy]	Butanoic acid, 2-{(trimethylsilyl)oxy]	NA	NA	-0.0456616	0.0223377
Carbohydrate 1	0.514665	0.773606	NA	NA	NA	TRUE	Carbohydrate 1	Carbohydrate 1	NA	NA	0.154929	0.232865
Carbohydrate 10	0.151229	0.817885	NA	NA	NA	TRUE	Carbohydrate 10	Carbohydrate 10	NA	NA	0.0455245	0.246183
Carbohydrate 11	-0.0130157	-0.532615	NA	NA	NA	TRUE	Carbohydrate 11	Carbohydrate 11	NA	NA	-0.00391726	-0.160342
Carbohydrate 12	0.12089	-2.73759	NA	NA	NA	TRUE	Carbohydrate 12	Carbohydrate 12	NA	NA	0.036392	-0.824146
Carbohydrate 13	0.347484	0.159506	NA	NA	NA	TRUE	Carbohydrate 13	Carbohydrate 13	NA	NA	0.104603	0.0480165
Carbohydrate 14	-0.150779	0.00152489	NA	NA	NA	TRUE	Carbohydrate 14	Carbohydrate 14	NA	NA	-0.0453886	0.000459983
Carbohydrate 15	-1.24119	-0.481469	NA	NA	NA	TRUE	Carbohydrate 15	Carbohydrate 15	NA	NA	-0.373634	-0.144946
Carbohydrate 16	0.134089	-0.415071	NA	NA	NA	TRUE	Carbohydrate 16	Carbohydrate 16	NA	NA	0.0403646	-0.124939
Carbohydrate 17	-1.16785	0.623411	NA	NA	NA	TRUE	Carbohydrate 17	Carbohydrate 17	NA	NA	-0.351555	0.187669
Carbohydrate 18	-0.363412	0.256179	NA	NA	NA	TRUE	Carbohydrate 18	Carbohydrate 18	NA	NA	-0.109402	0.0771983
Carbohydrate 19	-1.59381	-0.670657	NA	NA	NA	TRUE	Carbohydrate 19	Carbohydrate 19	NA	NA	-0.479784	-0.201952
Carbohydrate 2	-0.181452	-0.333983	NA	NA	NA	TRUE	Carbohydrate 2	Carbohydrate 2	NA	NA	-0.0546228	-0.100535
Carbohydrate 20	-0.196311	0.194768	NA	NA	NA	TRUE	Carbohydrate 19	Carbohydrate 19	NA	NA	-0.0590956	0.0586327
Carbohydrate 21	-0.988737	0.266068	NA	NA	NA	TRUE	Carbohydrate 20	Carbohydrate 20	NA	NA	-0.29764	0.0800926
Carbohydrate 22	-1.15432	0.274399	NA	NA	NA	TRUE	Carbohydrate 21	Carbohydrate 21	NA	NA	-0.347485	0.0826063
Carbohydrate 23	-1.00892	0.126093	NA	NA	NA	TRUE	Carbohydrate 22	Carbohydrate 22	NA	NA	-0.303715	0.0379564
Carbohydrate 24	-1.00843	0.163029	NA	NA	NA	TRUE	Carbohydrate 23	Carbohydrate 23	NA	NA	-0.303567	0.0490692
Carbohydrate 3	-0.0744217	0.306541	NA	NA	NA	TRUE	Carbohydrate 3	Carbohydrate 3	NA	NA	-0.0224029	0.0922887
Carbohydrate 4	-0.0831142	-0.163124	NA	NA	NA	TRUE	Carbohydrate 4	Carbohydrate 4	NA	NA	-0.0250202	-0.0491135
Carbohydrate 5	-0.159496	-0.0196332	NA	NA	NA	TRUE	Carbohydrate 5	Carbohydrate 5	NA	NA	-0.0480131	-0.0059129
Carbohydrate 6	0.807988	0.25905	NA	NA	NA	TRUE	Carbohydrate 6	Carbohydrate 6	NA	NA	0.243229	0.0779641
Carbohydrate 7	-0.0741019	0.0435081	NA	NA	NA	TRUE	Carbohydrate 7	Carbohydrate 7	NA	NA	-0.0223069	0.0130989
Carbohydrate 8	-0.175752	-0.500894	NA	NA	NA	TRUE	Carbohydrate 8	Carbohydrate 8	NA	NA	-0.0529058	-0.150817
Carbohydrate 9	0.128294	0.600047	NA	NA	NA	FALSE	Carbohydrate 8	NA	NA	NA	0.0386214	0.180618
Catechine 5 TMS	-0.54377	0.344644	NA	NA	NA	TRUE	Catechine 5 TMS	Catechine 5 TMS	NA	NA	-0.163691	0.103776
Citric acid 3 TMS	-0.0460389	0.952343	HMDB0000094	Organic acids and derivatives	NA	TRUE	Citric acid 3 TMS	Citric acid 3 TMS	HMDB0000094	Organic acids and derivatives	-0.0138596	0.286665
Citric acid 4 TMS	0.0223538	0.0484111	HMDB0000094	Organic acids and derivatives	NA	TRUE	Citric acid 4 TMS	Citric acid 4 TMS	HMDB0000094	Organic acids and derivatives	0.00672938	0.0145777
Creatinine 3 TMS	-1.44008	0.914365	HMDB0000562	Organic acids and derivatives	NA	TRUE	Creatinine 3 TMS	Creatinine 3 TMS	HMDB0000562	Organic acids and derivatives	-0.433505	0.275247
Cystine 4 TMS	-2.14933	0.054459	HMDB0000192	Organic acids and derivatives	NA	TRUE	Cystine 4 TMS	Cystine 4 TMS	HMDB0000192	Organic acids and derivatives	-0.647013	0.0163896
Dihydroferulic acid 2 TMS	0.244331	-2.24006	HMDB0062121	Phenylpropanoids and polyketides	NA	TRUE	Vanillactic acid 2 TMS	Vanillactic acid 2 TMS	HMDB0000913	Phenylpropanoids and polyketides	0.0735517	-0.674283
Ephedrine 2 TMS	-0.199501	-1.20942	HMDB0015451	Benzenoids	NA	TRUE	Ephedrine 2 TMS	Ephedrine 2 TMS	HMDB0015451	Benzenoids	-0.060056	-0.364076
ethyldiethanolamine 2 TMS*	-1.28184	-0.185149	NA	NA	NA	TRUE	ethyldiethanolamine 2 TMS*	ethyldiethanolamine 2 TMS*	NA	NA	-0.385871	-0.0557339
Eugenol TMS	-0.256503	-0.263811	NA	NA	NA	TRUE	Eugenol TMS	Eugenol TMS	NA	NA	-0.0772161	-0.0794373
Fructose 5 TMS	-0.141004	-0.499654	NA	NA	NA	TRUE	Fructose 5 TMS	Fructose 5 TMS	NA	NA	-0.0424457	-0.150431
Furoylglycine TMS	-0.567314	-0.733417	HMDB0000439	Organic acids and derivatives	NA	TRUE	Furoylglycine TMS	Furoylglycine TMS	HMDB0000439	Organic acids and derivatives	-0.170776	-0.220746
Galactose 5 TMS	-0.208709	0.279359	NA	NA	NA	TRUE	RT 12.058409	RT 12.058409	NA	NA	-0.0625483	-0.0209272
Galacturonic acid 5 TMS	-0.275928	-0.0452631	NA	NA	NA	TRUE	Galacturonic acid 5 TMS	Galacturonic acid 5 TMS	NA	NA	-0.0830624	-0.0136297
Gallic acid 4 TMS	0.318646	0.367216	HMDB0005807	Benzenoids	NA	TRUE	Gallic acid 4 TMS	Gallic acid 4 TMS	HMDB0005807	Benzenoids	0.0959228	0.110504
Gamma Aminobutyric acid 3 TMS	-0.726213	0.0084615	HMDB0000112	Organic acids and derivatives	NA	TRUE	Gamma Aminobutyric acid 3 TMS	Gamma Aminobutyric acid 3 TMS	HMDB0000112	Organic acids and derivatives	-0.218612	0.00254294
Gluconic acid 6 TMS	-0.204084	0.219648	HMDB0000625	Organic oxygen compounds	NA	TRUE	Gluconic acid 6 TMS	Gluconic acid 6 TMS	HMDB0000625	Organic oxygen compounds	-0.0614358	0.0661119
Glutamine 3 TMS	-1.73753	0.286612	HMDB0000641	Organic acids and derivatives	NA	TRUE	Glutamine 3 TMS	Glutamine 3 TMS	HMDB0000641	Organic acids and derivatives	-0.523048	0.0863064
Glycerol 3-Phosphate 4 TMS	-0.34343	0.0740788	HMDB0000126	Lipids and lipid-like molecules	NA	TRUE	Glycerol 3-Phosphate 4 TMS	Glycerol 3-Phosphate 4 TMS	HMDB0000126	Lipids and lipid-like molecules	-0.103383	0.0222935
Glycine 3 TMS	-0.701304	0.0359973	HMDB0000123	Organic acids and derivatives	NA	TRUE	Glycine 3 TMS	Glycine 3 TMS	HMDB0000123	Organic acids and derivatives	-0.211113	0.0108425
Glycolic acid 2 TMS	-0.922559	0.595437	HMDB0000115	Organic acids and derivatives	NA	TRUE	Glycolic acid 2 TMS	Glycolic acid 2 TMS	HMDB0000115	Organic acids and derivatives	-0.277718	0.179248
Guanine 3 TMS	-1.07226	0.254927	HMDB0000132	Organoheterocyclic compounds	NA	TRUE	Guanine 3 TMS	Guanine 3 TMS	HMDB0000132	Organoheterocyclic compounds	-0.322781	0.0767399
Hippuric acid TMS	-1.8702	0.529323	HMDB0000714	Benzenoids	NA	TRUE	Hippuric acid TMS	Hippuric acid TMS	HMDB0000714	Benzenoids	-0.562982	0.15935
Histidine 3 TMS	-3.24908	-1.69079	HMDB0000177	Organic acids and derivatives	NA	TRUE	Histidine 3 TMS	Histidine 3 TMS	HMDB0000177	Organic acids and derivatives	-0.978069	-0.508986
Hydracrylic acid 2 TMS	-0.684894	1.03424	HMDB0000700	Organic acids and derivatives	NA	TRUE	Hydracrylic acid 2 TMS	Hydracrylic acid 2 TMS	HMDB0000700	Organic acids and derivatives	-0.206174	0.31134
Hydrocaffeic acid 3 TMS	0.477718	-1.0256	HMDB0000423	Phenylpropanoids and polyketides	NA	TRUE	Hydrocaffeic acid 3 TMS	Hydrocaffeic acid 3 TMS	HMDB0000423	Phenylpropanoids and polyketides	0.143808	-0.308703
Hydrocinnamic acid 3 TMS	-0.126364	0.0912034	HMDB0000764	Phenylpropanoids and polyketides	NA	TRUE	Hydrocinnamic acid 3 TMS	Hydrocinnamic acid 3 TMS	HMDB0000764	Phenylpropanoids and polyketides	-0.0380395	0.0274548
Hydroxy-methylglutaric acid 3 TMS	-0.11597	0.276735	NA	NA	NA	TRUE	Hydroxy-methylglutaric acid 3 TMS	Hydroxy-methylglutaric acid 3 TMS	NA	NA	-0.0349102	0.0833118
Hypoxanthine 2 TMS	-1.1286	0.430766	HMDB0000157	Organoheterocyclic compounds	NA	TRUE	Hypoxanthine 2 TMS	Hypoxanthine 2 TMS	HMDB0000157	Organoheterocyclic compounds	-0.339742	0.129668
Lactose 8 TMS	-1.02118	0.318506	HMDB0000186	Organic oxygen compounds	NA	TRUE	Lactose 8 TMS	Lactose 8 TMS	HMDB0000186	Organic oxygen compounds	-0.307406	0.095897
Lanthionine 4 TMS*	-1.87811	-0.373068	NA	NA	NA	TRUE	Lanthionine 4 TMS*	Lanthionine 4 TMS*	NA	NA	-0.565369	-0.11231
Lyxopyranose 4 TMS	-0.236761	0.0056668	NA	NA	NA	TRUE	Lyxopyranose 4 TMS	Lyxopyranose 4 TMS	NA	NA	-0.0712719	0.00168503
meso-Erythritol 4 TMS	-0.149706	0.10221	NA	NA	NA	TRUE	meso-Erythritol 4 TMS	meso-Erythritol 4 TMS	NA	NA	-0.0450662	0.0307545
Methionine 2 TMS	-0.916464	-0.104327	HMDB0000696	Organic acids and derivatives	NA	TRUE	Methionine 2 TMS	Methionine 2 TMS	HMDB0000696	Organic acids and derivatives	-0.275883	-0.0314016
Methyl-Cysteine 2 TMS	-0.560257	1.01429	NA	NA	NA	TRUE	Methyl-Cysteine 2 TMS	Methyl-Cysteine 2 TMS	NA	NA	-0.168654	0.305351
Methylmaleic acid 2 TMS*	0.0105415	-0.0297383	HMDB0000634	Lipids and lipid-like molecules	NA	TRUE	Methylmaleic acid 2 TMS*	Methylmaleic acid 2 TMS*	HMDB0000634	Lipids and lipid-like molecules	0.00317401	-0.00893481
Myo-Inositol 6 TMS	-0.223259	0.541276	HMDB0000211	Organic oxygen compounds	NA	TRUE	Myo-Inositol 6 TMS	Myo-Inositol 6 TMS	HMDB0000211	Organic oxygen compounds	-0.0672078	0.162941
N-Acetyltyrosine 2 TMS	-1.00131	1.0199	HMDB0000866	Organic acids and derivatives	NA	TRUE	N-Acetyltyrosine 2 TMS	N-Acetyltyrosine 2 TMS	HMDB0000866	Organic acids and derivatives	-0.301425	0.307033
Orotic acid 3 TMS	-0.740763	0.382375	HMDB0000226	Organoheterocyclic compounds	NA	TRUE	Orotic acid 3 TMS	Orotic acid 3 TMS	HMDB0000226	Organoheterocyclic compounds	-0.222991	0.115112
Oxalic acid 2 TMS	-0.652837	0.76301	HMDB0002329	Organic acids and derivatives	NA	TRUE	Oxalic acid 2 TMS	Oxalic acid 2 TMS	HMDB0002329	Organic acids and derivatives	-0.196524	0.229722
Phenoxyacetic acid TMS	-0.468391	1.66806	NA	NA	NA	TRUE	Phenoxyacetic acid TMS	Phenoxyacetic acid TMS	NA	NA	-0.140999	0.502156
Phenylalanine 2 TMS	-1.15746	-0.0170291	HMDB0000159	Organic acids and derivatives	NA	TRUE	Phenylalanine 2 TMS	Phenylalanine 2 TMS	HMDB0000159	Organic acids and derivatives	-0.348429	-0.00511948
Phosphoric acid	-0.870752	-0.538721	HMDB0002142	Homogeneous non-metal compounds	NA	TRUE	Phosphoric acid	Phosphoric acid	HMDB0002142	Homogeneous non-metal compounds	-0.262123	-0.162178
Pyrogallol 3 TMS	0.138747	-0.500121	HMDB0013674	Benzenoids	NA	TRUE	Pyrogallol 3 TMS	Pyrogallol 3 TMS	HMDB0013674	Benzenoids	0.0417682	-0.15053
Quininic acid 5 TMS	0.0427749	-0.277255	NA	NA	NA	TRUE	Quininic acid 5 TMS	Quininic acid 5 TMS	NA	NA	0.0128766	-0.0834511
Quinolinic acid 2 TMS	-0.972665	-0.271593	HMDB0000232	Organoheterocyclic compounds	NA	TRUE	Quinolinic acid 2 TMS	Quinolinic acid 2 TMS	HMDB0000232	Organoheterocyclic compounds	-0.292801	-0.0817573
Ritalinic acid 2 TMS*	-1.15785	0.476557	HMDB0042008	Organic nitrogen compounds	NA	TRUE	Ritalinic acid 2 TMS*	Ritalinic acid 2 TMS*	HMDB0042008	Organic nitrogen compounds	-0.348547	0.143465
Scyllo-Inositol 6 TMS	-0.284768	0.21578	HMDB0006088	Organic oxygen compounds	NA	TRUE	Scyllo-Inositol 6 TMS	Scyllo-Inositol 6 TMS	HMDB0006088	Organic oxygen compounds	-0.0857236	0.0649574
Serine 3 TMS	-1.2717	0.124405	HMDB0000187	Organic acids and derivatives	NA	TRUE	Serine 3 TMS	Serine 3 TMS	HMDB0000187	Organic acids and derivatives	-0.382821	0.0374531
Sucrose 8 TMS	-0.801353	0.264563	HMDB0000258	Organic oxygen compounds	NA	TRUE	Sucrose 8 TMS	Sucrose 8 TMS	HMDB0000258	Organic oxygen compounds	-0.24123	0.0796527
Threonic acid 3 TMS	-1.03262	-0.0215906	HMDB0000943	Organic oxygen compounds	NA	TRUE	Threonic acid 3 TMS	Threonic acid 3 TMS	HMDB0000943	Organic oxygen compounds	-0.310851	-0.00649234
Threonine 3 TMS	-0.772657	0.00138711	HMDB0000167	Organic acids and derivatives	NA	TRUE	Threonine 3 TMS	Threonine 3 TMS	HMDB0000167	Organic acids and derivatives	-0.232596	0.0004519
Thymine 2 TMS	-0.275415	0.205698	HMDB0000262	Organoheterocyclic compounds	NA	TRUE	Thymine 2 TMS	Thymine 2 TMS	HMDB0000262	Organoheterocyclic compounds	-0.0829087	0.0619217
Tiglylglycine TMS	-0.0779301	0.123944	HMDB0000959	Organic acids and derivatives	NA	TRUE	Tiglylglycine TMS	Tiglylglycine TMS	HMDB0000959	Organic acids and derivatives	-0.0234597	0.0373041
Trehalose 8 TMS	-0.504762	-0.0647244	HMDB0000975	Organic oxygen compounds	NA	TRUE	Trehalose 8 TMS	Trehalose 8 TMS	HMDB0000975	Organic oxygen compounds	-0.151948	-0.0194849
Tromethamine 3 TMS	-0.314048	0.116889	NA	NA	NA	TRUE	Tromethamine 3 TMS	Tromethamine 3 TMS	NA	NA	-0.0945373	0.0351911
Tryptophan 3 TMS	-2.18959	0.0900146	HMDB0000929	Organoheterocyclic compounds	NA	TRUE	Tryptophan 3 TMS	Tryptophan 3 TMS	HMDB0000929	Organoheterocyclic compounds	-0.659132	0.0271077
Tyrosine 3 TMS	-2.25667	0.0187134	HMDB0000158	Organic acids and derivatives	NA	TRUE	Tyrosine 3 TMS	Tyrosine 3 TMS	HMDB0000158	Organic acids and derivatives	-0.679324	0.00565158
unknown RT 13.138746	-0.154131	-0.264648	NA	NA	NA	TRUE	RT 10.264649	RT 10.264649	NA	NA	-0.0464185	0.121944
unknown RT 10.02501	0.465568	0.900415	NA	NA	NA	TRUE	RT 10.02501	RT 10.02501	NA	NA	0.14015	0.271002
unknown RT 10.035823	-1.06669	-0.351436	NA	NA	NA	TRUE	RT 10.035823	RT 10.035823	NA	NA	-0.321106	-0.105859
unknown RT 10.102517	-0.45906	0.625402	NA	NA	NA	TRUE	RT 10.102517	RT 10.102517	NA	NA	-0.138189	0.188253
unknown RT 10.172028	-0.113588	-0.80479	NA	NA	NA	TRUE	RT 10.172028	RT 10.172028	NA	NA	-0.0341939	-0.242205
unknown RT 10.224741	-0.1416	-1.03435	NA	NA	NA	TRUE	RT 10.224741	RT 10.224741	NA	NA	-0.0426261	-0.311351
unknown RT 10.25427	-0.0172418	-0.325942	NA	NA	NA	TRUE	RT 10.25427	RT 10.25427	NA	NA	-0.00519073	-0.0981221
unknown RT 10.264649	-0.154197	0.405074	NA	NA	NA	FALSE	Galactose 5 TMS	NA	HMDB0000143	Organic oxygen compounds	-0.0466812	-0.0829307
unknown RT 10.297933	-0.928372	-0.732259	NA	NA	NA	TRUE	RT 10.297933	RT 10.297933	NA	NA	-0.279468	-0.220453
unknown RT 10.311729	-1.29642	-0.993453	NA	NA	NA	TRUE	RT 10.311729	RT 10.311729	NA	NA	-0.390263	-0.299101
unknown RT 10.337359	-0.558676	0.106484	NA	NA	NA	TRUE	RT 10.337359	RT 10.337359	NA	NA	-0.168178	0.0320591
unknown RT 10.366991	-0.598026	-0.968767	NA	NA	NA	TRUE	RT 10.366991	RT 10.366991	NA	NA	-0.180022	-0.291597
unknown RT 10.367138	-0.199826	0.173907	NA	NA	NA	TRUE	RT 10.367138	RT 10.367138	NA	NA	-0.0601537	0.0523497
unknown RT 10.43031	-0.21485	-0.285069	NA	NA	NA	TRUE	RT 10.43031	RT 10.43031	NA	NA	-0.0646772	-0.0858473
unknown RT 10.450584	-1.0168	1.74491	NA	NA	NA	TRUE	RT 10.450584	RT 10.450584	NA	NA	-0.306087	0.525282
unknown RT 10.514856	0.222962	-0.247917	NA	NA	NA	TRUE	RT 10.514856	RT 10.514856	NA	NA	0.0671191	-0.0746065
unknown RT 10.540365	-1.22371	-0.403434	NA	NA	NA	TRUE	RT 10.540365	RT 10.540365	NA	NA	-0.368375	-0.121441
unknown RT 10.608782	-1.42129	0.00638967	NA	NA	NA	TRUE	RT 10.608782	RT 10.608782	NA	NA	-0.42785	0.00192308
unknown RT 10.664388	-0.475666	-0.855009	NA	NA	NA	TRUE	RT 10.664388	RT 10.664388	NA	NA	-0.14319	-0.257375
unknown RT 10.70456	-0.665908	-0.1514	NA	NA	NA	TRUE	RT 10.70456	RT 10.70456	NA	NA	-0.200457	-0.0455977
unknown RT 10.734147	-0.0767274	0.108378	NA	NA	NA	TRUE	RT 10.734147	RT 10.734147	NA	NA	-0.0230972	0.0326265
unknown RT 10.761204	-1.16783	0.2405	NA	NA	NA	TRUE	RT 10.761204	RT 10.761204	NA	NA	-0.351552	0.0723959
unknown RT 10.796402	-0.31642	0.491863	NA	NA	NA	TRUE	RT 10.796402	RT 10.796402	NA	NA	-0.0952517	0.148072
unknown RT 10.797935	-0.62656	0.241364	NA	NA	NA	TRUE	RT 10.797935	RT 10.797935	NA	NA	-0.188613	0.0726602
unknown RT 10.896843	0.100508	0.0471899	NA	NA	NA	TRUE	RT 10.896843	RT 10.896843	NA	NA	0.0302571	0.0141953
unknown RT 10.908248	-0.0775674	-0.352691	NA	NA	NA	TRUE	RT 10.908248	RT 10.908248	NA	NA	-0.0233488	-0.106143
unknown RT 10.984203	-0.225782	-0.357776	NA	NA	NA	TRUE	RT 10.984203	RT 10.984203	NA	NA	-0.0679673	-0.107695
unknown RT 11.004876	-0.0846249	0.190561	NA	NA	NA	TRUE	RT 11.004876	RT 11.004876	NA	NA	-0.0254747	0.0573652
unknown RT 11.044779	-1.41463	-1.35635	NA	NA	NA	TRUE	RT 11.044779	RT 11.044779	NA	NA	-0.425844	-0.408303
unknown RT 11.04976	-0.620158	-0.126566	NA	NA	NA	TRUE	RT 11.04976	RT 11.04976	NA	NA	-0.186688	-0.0380676
unknown RT 11.086058	-0.78424	1.12427	NA	NA	NA	TRUE	RT 11.086058	RT 11.086058	NA	NA	-0.236079	0.338449
unknown RT 11.098425	-0.915009	-0.287605	NA	NA	NA	TRUE	RT 11.098425	RT 11.098425	NA	NA	-0.275446	-0.0865992
unknown RT 11.114923	-0.0507553	0.452243	NA	NA	NA	TRUE	RT 11.114923	RT 11.114923	NA	NA	-0.0152791	0.13612
unknown RT 11.152289	-0.425888	0.389605	NA	NA	NA	TRUE	RT 11.152289	RT 11.152289	NA	NA	-0.128206	0.117283
unknown RT 11.185023	-0.6949	-0.148384	NA	NA	NA	TRUE	RT 11.185023	RT 11.185023	NA	NA	-0.209186	-0.0446609
unknown RT 11.185438	-0.14956	-0.0902381	NA	NA	NA	TRUE	RT 11.185438	RT 11.185438	NA	NA	-0.0450222	-0.0271745
unknown RT 11.247807	-0.357557	0.821501	NA	NA	NA	TRUE	RT 11.247807	RT 11.247807	NA	NA	-0.107634	0.247298
unknown RT 11.259213	-0.811407	0.153503	NA	NA	NA	TRUE	RT 11.259213	RT 11.259213	NA	NA	-0.244258	0.0462072
unknown RT 11.261522	-0.0266658	0.311861	NA	NA	NA	TRUE	RT 11.261522	RT 11.261522	NA	NA	-0.00802711	0.0938833
unknown RT 11.286722	-0.767305	0.653482	NA	NA	NA	TRUE	RT 11.286722	RT 11.286722	NA	NA	-0.230981	0.196724
unknown RT 11.326398	-0.268116	0.594015	NA	NA	NA	TRUE	RT 11.326398	RT 11.326398	NA	NA	-0.0807111	0.178808
unknown RT 11.342731	-1.53463	-1.0346	NA	NA	NA	TRUE	RT 11.342731	RT 11.342731	NA	NA	-0.461969	-0.311413
unknown RT 11.366132	-0.148267	-2.11446	NA	NA	NA	TRUE	RT 11.366132	RT 11.366132	NA	NA	-0.0446358	-0.636478
unknown RT 11.3766	-0.321119	0.255802	NA	NA	NA	TRUE	RT 11.3766	RT 11.3766	NA	NA	-0.0966665	0.0770043
unknown RT 11.386471	0.0784662	0.314863	NA	NA	NA	TRUE	Quininic acid 5 TMS*	Quininic acid 5 TMS*	NA	NA	0.023622	0.094797
unknown RT 11.407495	-0.730046	0.620269	NA	NA	NA	TRUE	RT 11.407495	RT 11.407495	NA	NA	-0.219765	0.186779
unknown RT 11.440631	-0.454672	-0.474926	NA	NA	NA	TRUE	RT 11.440631	RT 11.440631	NA	NA	-0.136869	-0.142973
unknown RT 11.464433	-0.202792	-0.121538	NA	NA	NA	TRUE	RT 11.464433	RT 11.464433	NA	NA	-0.0610469	-0.0365747
unknown RT 11.50557	-0.325624	-0.168472	NA	NA	NA	TRUE	RT 11.50557	RT 11.50557	NA	NA	-0.0980223	-0.0507358
unknown RT 11.534604	-0.776848	0.156811	NA	NA	NA	TRUE	RT 11.534604	RT 11.534604	NA	NA	-0.233854	0.0472197
unknown RT 11.639306	-1.20737	0.21152	NA	NA	NA	TRUE	RT 11.639306	RT 11.639306	NA	NA	-0.363454	0.0636792
unknown RT 11.653456	-0.558034	0.230854	NA	NA	NA	TRUE	RT 11.653456	RT 11.653456	NA	NA	-0.167985	0.0695033
unknown RT 11.674866	-0.116136	0.297226	NA	NA	NA	TRUE	RT 11.674866	RT 11.674866	NA	NA	-0.0349604	0.0894701
unknown RT 11.711547	-0.745077	-1.60715	NA	NA	NA	TRUE	RT 11.711547	RT 11.711547	NA	NA	-0.224291	-0.483788
unknown RT 11.747741	-1.52734	0.0379828	NA	NA	NA	TRUE	RT 11.747741	RT 11.747741	NA	NA	-0.459776	0.0114288
unknown RT 11.77584	-0.983264	-0.0633928	NA	NA	NA	TRUE	RT 11.77584	RT 11.77584	NA	NA	-0.295992	-0.0190725
unknown RT 11.832347	0.0824736	0.142118	NA	NA	NA	TRUE	RT 11.832347	RT 11.832347	NA	NA	0.0248266	0.0427722
unknown RT 11.851605	-0.223716	-0.127528	NA	NA	NA	TRUE	RT 11.851605	RT 11.851605	NA	NA	-0.0673454	-0.0383904
unknown RT 11.858004	-1.10684	-0.194212	NA	NA	NA	TRUE	RT 11.858004	RT 11.858004	NA	NA	-0.333191	-0.0584817
unknown RT 11.876813	0.0915565	-0.287691	NA	NA	NA	TRUE	RT 11.876813	RT 11.876813	NA	NA	0.0275615	-0.0866045
unknown RT 11.907992	-0.22411	-0.493586	NA	NA	NA	TRUE	RT 11.907992	RT 11.907992	NA	NA	-0.0674643	-0.148587
unknown RT 11.944381	-1.1087	0.2594	NA	NA	NA	TRUE	RT 11.944381	RT 11.944381	NA	NA	-0.333751	0.0780678
unknown RT 12.039417	-0.963866	-0.309362	NA	NA	NA	TRUE	RT 12.039417	RT 12.039417	NA	NA	-0.290154	-0.0931506
unknown RT 12.058409	-0.20778	-0.0695128	NA	NA	NA	TRUE	Galactose 5 TMS	Galactose 5 TMS	HMDB0000143	Organic oxygen compounds	-0.0625422	0.087367
unknown RT 12.094886	-0.977419	-0.250595	NA	NA	NA	TRUE	RT 12.094886	RT 12.094886	NA	NA	-0.294233	-0.0754725
unknown RT 12.162423	-0.280912	0.167889	NA	NA	NA	TRUE	RT 12.162423	RT 12.162423	NA	NA	-0.0845632	0.0505326
unknown RT 12.184231	-0.602453	-0.0539333	NA	NA	NA	TRUE	RT 12.184231	RT 12.184231	NA	NA	-0.181357	-0.0162842
unknown RT 12.222077	-0.423844	0.305728	NA	NA	NA	TRUE	RT 12.222077	RT 12.222077	NA	NA	-0.12759	0.0920298
unknown RT 12.227197	-1.15779	-0.0515554	NA	NA	NA	TRUE	RT 12.227197	RT 12.227197	NA	NA	-0.34853	-0.0155321
unknown RT 12.267913	-0.212216	0.116984	NA	NA	NA	TRUE	RT 12.267913	RT 12.267913	NA	NA	-0.0638831	0.0352128
unknown RT 12.276204	-0.194993	-0.00203293	NA	NA	NA	TRUE	RT 12.276204	RT 12.276204	NA	NA	-0.058699	-0.000616431
unknown RT 12.343541	-1.09436	-0.171602	NA	NA	NA	TRUE	RT 12.343541	RT 12.343541	NA	NA	-0.329435	-0.0516659
unknown RT 12.368192	-0.198566	-0.0524257	NA	NA	NA	TRUE	RT 12.368192	RT 12.368192	NA	NA	-0.0597746	-0.0157833
unknown RT 12.377649	-0.257493	0.340648	NA	NA	NA	TRUE	RT 12.377649	RT 12.377649	NA	NA	-0.0775132	0.102543
unknown RT 12.460399	-0.722357	0.138643	NA	NA	NA	TRUE	RT 12.460399	RT 12.460399	NA	NA	-0.21745	0.0417335
unknown RT 12.475201	-0.613784	0.367112	NA	NA	NA	TRUE	RT 12.475201	RT 12.475201	NA	NA	-0.184768	0.110524
unknown RT 12.506553	0.115104	-0.390233	NA	NA	NA	TRUE	RT 12.506553	RT 12.506553	NA	NA	0.034652	-0.117422
unknown RT 12.54183	-0.24987	-0.0119506	NA	NA	NA	TRUE	RT 12.54183	RT 12.54183	NA	NA	-0.0752153	-0.00354928
unknown RT 12.560862	-1.34038	-0.040416	NA	NA	NA	TRUE	RT 12.560862	RT 12.560862	NA	NA	-0.403494	-0.0121701
unknown RT 12.567474	-0.706854	0.958967	NA	NA	NA	TRUE	RT 12.567474	RT 12.567474	NA	NA	-0.212784	0.288691
unknown RT 12.591212	-1.4967	-0.364499	NA	NA	NA	TRUE	RT 12.591212	RT 12.591212	NA	NA	-0.450551	-0.10975
unknown RT 12.648984	-1.07467	-1.33081	NA	NA	NA	TRUE	RT 12.648984	RT 12.648984	NA	NA	-0.323507	-0.40067
unknown RT 12.701935	-1.05676	-0.0307902	NA	NA	NA	TRUE	RT 12.701935	RT 12.701935	NA	NA	-0.318115	-0.00926438
unknown RT 12.735976	-0.72446	-0.25896	NA	NA	NA	TRUE	RT 12.735976	RT 12.735976	NA	NA	-0.218084	-0.0779507
unknown RT 12.759786	-0.650423	-0.500983	NA	NA	NA	TRUE	RT 12.759786	RT 12.759786	NA	NA	-0.195798	-0.150785
unknown RT 12.801507	-0.191146	0.157486	NA	NA	NA	TRUE	RT 12.801507	RT 12.801507	NA	NA	-0.057541	0.0474029
unknown RT 12.807854	-0.83123	1.07989	NA	NA	NA	TRUE	RT 12.807854	RT 12.807854	NA	NA	-0.250227	0.3251
unknown RT 12.828502	0.457259	-0.575461	NA	NA	NA	TRUE	RT 12.828502	RT 12.828502	NA	NA	0.137648	-0.173237
unknown RT 12.860607	-0.518079	-0.206898	NA	NA	NA	TRUE	RT 12.860607	RT 12.860607	NA	NA	-0.155956	-0.062274
unknown RT 12.887683	-0.0568072	-0.0294775	NA	NA	NA	TRUE	RT 12.887683	RT 12.887683	NA	NA	-0.0171007	-0.00887797
unknown RT 12.930744	0.264791	-0.228409	NA	NA	NA	TRUE	RT 12.930744	RT 12.930744	NA	NA	0.07971	-0.0687494
unknown RT 12.932592	0.136395	1.21343	NA	NA	NA	TRUE	RT 12.932592	RT 12.932592	NA	NA	0.0410575	0.365296
unknown RT 12.999872	-0.787617	-1.00288	NA	NA	NA	TRUE	RT 12.999872	RT 12.999872	NA	NA	-0.237098	-0.301865
unknown RT 13.079749	-0.476619	0.199783	NA	NA	NA	TRUE	RT 13.079749	RT 13.079749	NA	NA	-0.143476	0.06011
unknown RT 13.091281	-0.185653	-0.210887	NA	NA	NA	TRUE	RT 13.091281	RT 13.091281	NA	NA	-0.0558858	-0.0634651
unknown RT 13.098855	-0.414111	0.498085	NA	NA	NA	TRUE	RT 13.098855	RT 13.098855	NA	NA	-0.124659	0.149949
unknown RT 13.146019	-0.289027	-0.225638	NA	NA	NA	TRUE	RT 13.146019	RT 13.146019	NA	NA	-0.0870061	-0.0679469
unknown RT 13.184258	-1.71242	-0.369009	NA	NA	NA	TRUE	RT 13.184258	RT 13.184258	NA	NA	-0.515488	-0.111081
unknown RT 13.240863	0.196461	-0.126771	NA	NA	NA	TRUE	RT 13.240863	RT 13.240863	NA	NA	0.0591428	-0.0381298
unknown RT 13.255507	0.102624	-0.437684	NA	NA	NA	TRUE	RT 13.255507	RT 13.255507	NA	NA	0.0308927	-0.131744
unknown RT 13.291745	-0.517682	-0.426459	NA	NA	NA	TRUE	RT 13.291745	RT 13.291745	NA	NA	-0.155838	-0.128365
unknown RT 13.309225	0.0447448	-0.100577	NA	NA	NA	TRUE	RT 13.309225	RT 13.309225	NA	NA	0.0134704	-0.0302552
unknown RT 13.418424	-0.0637814	-0.849893	NA	NA	NA	TRUE	RT 13.418424	RT 13.418424	NA	NA	-0.0191988	-0.255865
unknown RT 13.453298	-1.00916	-0.271544	NA	NA	NA	TRUE	RT 13.453298	RT 13.453298	NA	NA	-0.303787	-0.081739
unknown RT 13.492839	-0.25095	-0.35289	NA	NA	NA	TRUE	RT 13.492839	RT 13.492839	NA	NA	-0.0755433	-0.106209
unknown RT 13.495477	-1.24145	-1.53664	NA	NA	NA	TRUE	RT 13.495477	RT 13.495477	NA	NA	-0.373714	-0.462634
unknown RT 13.530501	-1.11111	-0.779617	NA	NA	NA	TRUE	RT 13.530501	RT 13.530501	NA	NA	-0.334479	-0.234695
unknown RT 13.536935	0.0673808	0.243981	NA	NA	NA	TRUE	RT 13.536935	RT 13.536935	NA	NA	0.0202841	0.0733992
unknown RT 13.566792	-0.689984	-0.0190974	NA	NA	NA	TRUE	RT 13.566792	RT 13.566792	NA	NA	-0.207705	-0.00574643
unknown RT 13.58451	-0.909918	-0.0612167	NA	NA	NA	TRUE	RT 13.58451	RT 13.58451	NA	NA	-0.273912	-0.0184229
unknown RT 13.613326	-1.18907	-0.0639312	NA	NA	NA	TRUE	RT 13.613326	RT 13.613326	NA	NA	-0.357945	-0.019223
unknown RT 13.654307	-0.679161	2.79815	NA	NA	NA	TRUE	RT 13.654307	RT 13.654307	NA	NA	-0.204448	0.842322
unknown RT 13.659783	-1.16063	-0.0667792	NA	NA	NA	TRUE	RT 13.659783	RT 13.659783	NA	NA	-0.349383	-0.0201129
unknown RT 13.684456	-0.0956199	-0.332565	NA	NA	NA	TRUE	RT 13.684456	RT 13.684456	NA	NA	-0.0287837	-0.100137
unknown RT 13.731746	-1.07102	0.0280351	NA	NA	NA	TRUE	RT 13.731746	RT 13.731746	NA	NA	-0.32241	0.00844129
unknown RT 13.781538	-0.295426	-1.04287	NA	NA	NA	TRUE	RT 13.781538	RT 13.781538	NA	NA	-0.0889316	-0.313965
unknown RT 13.792931	-1.40264	0.70733	NA	NA	NA	TRUE	RT 13.792931	RT 13.792931	NA	NA	-0.422237	0.21295
unknown RT 13.822822	-0.26602	-1.00182	NA	NA	NA	TRUE	RT 13.822822	RT 13.822822	NA	NA	-0.0800795	-0.301558
unknown RT 13.921617	-1.4824	-1.25346	NA	NA	NA	TRUE	RT 13.921617	RT 13.921617	NA	NA	-0.446246	-0.377345
unknown RT 14.037196	-0.16488	0.0499349	NA	NA	NA	TRUE	RT 14.037196	RT 14.037196	NA	NA	-0.0496331	0.0150431
unknown RT 14.10722	-1.38407	0.697763	NA	NA	NA	TRUE	RT 14.10722	RT 14.10722	NA	NA	-0.416646	0.21005
unknown RT 14.122022	-0.719095	0.364538	NA	NA	NA	TRUE	RT 14.122022	RT 14.122022	NA	NA	-0.216469	0.109739
unknown RT 14.135148	-2.61189	-0.162464	NA	NA	NA	TRUE	RT 14.135148	RT 14.135148	NA	NA	-0.786257	-0.048916
unknown RT 14.193767	-0.491933	0.689644	NA	NA	NA	TRUE	RT 14.193767	RT 14.193767	NA	NA	-0.148087	0.207587
unknown RT 14.22503	-1.55796	-0.709875	NA	NA	NA	TRUE	RT 14.22503	RT 14.22503	NA	NA	-0.468992	-0.213687
unknown RT 14.244072	-1.08859	-0.177837	NA	NA	NA	TRUE	RT 14.244072	RT 14.244072	NA	NA	-0.327697	-0.0535231
unknown RT 14.311015	-0.826615	0.115772	NA	NA	NA	TRUE	RT 14.311015	RT 14.311015	NA	NA	-0.248836	0.0348545
unknown RT 14.332772	-1.31171	-0.715513	NA	NA	NA	TRUE	RT 14.332772	RT 14.332772	NA	NA	-0.394866	-0.215387
unknown RT 14.369413	-0.372298	-0.840146	NA	NA	NA	TRUE	RT 14.369413	RT 14.369413	NA	NA	-0.112072	-0.252935
unknown RT 14.408852	-0.265674	-0.814112	NA	NA	NA	TRUE	RT 14.408852	RT 14.408852	NA	NA	-0.0799766	-0.245051
unknown RT 14.420328	-0.58764	-1.97798	NA	NA	NA	TRUE	RT 14.420328	RT 14.420328	NA	NA	-0.176898	-0.595412
unknown RT 14.433108	-0.128539	0.27638	NA	NA	NA	TRUE	RT 14.433108	RT 14.433108	NA	NA	-0.0386943	0.0831925
unknown RT 14.49924	-0.41702	-0.404679	NA	NA	NA	TRUE	RT 14.49924	RT 14.49924	NA	NA	-0.125535	-0.121803
unknown RT 14.534887	-1.19521	0.534751	NA	NA	NA	TRUE	RT 14.534887	RT 14.534887	NA	NA	-0.359793	0.160979
unknown RT 14.545904	-0.330507	0.455397	NA	NA	NA	TRUE	RT 14.545904	RT 14.545904	NA	NA	-0.099492	0.137106
unknown RT 14.570446	-0.74076	-0.215891	NA	NA	NA	TRUE	RT 14.570446	RT 14.570446	NA	NA	-0.222991	-0.0649817
unknown RT 14.585312	-0.335877	0.135204	NA	NA	NA	TRUE	RT 14.585312	RT 14.585312	NA	NA	-0.101109	0.0406991
unknown RT 14.623038	-0.387075	0.129626	NA	NA	NA	TRUE	RT 14.623038	RT 14.623038	NA	NA	-0.116521	0.0390261
unknown RT 14.67582	-0.393586	-0.287379	NA	NA	NA	TRUE	RT 14.67582	RT 14.67582	NA	NA	-0.11848	-0.0865252
unknown RT 14.685699	-0.678468	-0.721788	NA	NA	NA	TRUE	RT 14.685699	RT 14.685699	NA	NA	-0.20424	-0.217247
unknown RT 14.795024	-1.47154	-0.419361	NA	NA	NA	TRUE	RT 14.795024	RT 14.795024	NA	NA	-0.442978	-0.12625
unknown RT 14.807274	-1.02357	-0.235606	NA	NA	NA	TRUE	RT 14.807274	RT 14.807274	NA	NA	-0.308125	-0.0709268
unknown RT 14.826527	-0.457633	-0.0862533	NA	NA	NA	TRUE	RT 14.826527	RT 14.826527	NA	NA	-0.137761	-0.0259656
unknown RT 14.842677_EthylGlucuronide	0.894288	1.67295	NA	NA	NA	TRUE	RT 14.842677	RT 14.842677	NA	NA	0.269205	0.503633
unknown RT 14.876962	0.0127986	-0.456811	NA	NA	NA	TRUE	RT 14.876962	RT 14.876962	NA	NA	0.00385328	-0.137497
unknown RT 14.909282	-0.0950491	0.652263	NA	NA	NA	TRUE	RT 14.909282	RT 14.909282	NA	NA	-0.0286124	0.196346
unknown RT 14.925855	-1.36411	-0.787712	NA	NA	NA	TRUE	RT 14.925855	RT 14.925855	NA	NA	-0.410637	-0.237139
unknown RT 14.930736	-0.143869	-0.755237	NA	NA	NA	TRUE	RT 14.930736	RT 14.930736	NA	NA	-0.0433086	-0.227342
unknown RT 14.966518	-0.401568	-0.0251242	NA	NA	NA	TRUE	RT 14.966518	RT 14.966518	NA	NA	-0.120884	-0.00755973
unknown RT 14.983793	-1.70315	1.1691	NA	NA	NA	TRUE	RT 14.983793	RT 14.983793	NA	NA	-0.512699	0.351928
unknown RT 15.000718	-1.45691	-0.533123	NA	NA	NA	TRUE	RT 15.000718	RT 15.000718	NA	NA	-0.438574	-0.160494
unknown RT 15.046204	-0.214245	-0.338652	NA	NA	NA	TRUE	RT 15.046204	RT 15.046204	NA	NA	-0.0644945	-0.10196
unknown RT 15.090255	-0.742409	0.937949	NA	NA	NA	TRUE	RT 15.090255	RT 15.090255	NA	NA	-0.223489	0.282393
unknown RT 15.142347	-0.543862	-0.24293	NA	NA	NA	TRUE	RT 15.142347	RT 15.142347	NA	NA	-0.163719	-0.0731225
unknown RT 15.155641	-1.43309	-0.0115057	NA	NA	NA	TRUE	RT 15.155641	RT 15.155641	NA	NA	-0.431403	-0.0034622
unknown RT 15.18721	-0.696344	-0.142303	NA	NA	NA	TRUE	RT 15.18721	RT 15.18721	NA	NA	-0.20962	-0.042832
unknown RT 15.226943	-0.388813	0.0578804	NA	NA	NA	TRUE	RT 15.226943	RT 15.226943	NA	NA	-0.117044	0.0174252
unknown RT 15.244624	-0.897194	0.0892154	NA	NA	NA	TRUE	RT 15.244624	RT 15.244624	NA	NA	-0.270082	0.026859
unknown RT 15.262866	-0.923507	-0.794828	NA	NA	NA	TRUE	RT 15.262866	RT 15.262866	NA	NA	-0.278003	-0.239263
unknown RT 15.323638	-0.260999	-0.626922	NA	NA	NA	TRUE	RT 15.323638	RT 15.323638	NA	NA	-0.0785684	-0.188718
unknown RT 15.323688	-0.508734	1.27331	NA	NA	NA	TRUE	RT 15.323688	RT 15.323688	NA	NA	-0.153145	0.383369
unknown RT 15.429036	-1.68924	-0.107149	NA	NA	NA	TRUE	RT 15.429036	RT 15.429036	NA	NA	-0.508513	-0.0322485
unknown RT 15.445245	-0.254738	-1.5871	NA	NA	NA	TRUE	RT 15.445245	RT 15.445245	NA	NA	-0.0766828	-0.477751
unknown RT 15.485952	-0.707637	-0.121248	NA	NA	NA	TRUE	RT 15.485952	RT 15.485952	NA	NA	-0.213021	-0.0365009
unknown RT 15.496147	-1.34065	-0.230472	NA	NA	NA	TRUE	RT 15.496147	RT 15.496147	NA	NA	-0.403577	-0.0693835
unknown RT 15.538553	-0.783544	-0.0808351	NA	NA	NA	TRUE	RT 15.538553	RT 15.538553	NA	NA	-0.23587	-0.0243275
unknown RT 15.602052	-0.611324	1.80286	NA	NA	NA	TRUE	RT 15.602052	RT 15.602052	NA	NA	-0.184026	0.542696
unknown RT 15.604115	-0.724512	0.28476	NA	NA	NA	TRUE	RT 15.604115	RT 15.604115	NA	NA	-0.2181	0.0857195
unknown RT 15.647939	-0.8263	0.830607	NA	NA	NA	TRUE	RT 15.647939	RT 15.647939	NA	NA	-0.24874	0.250081
unknown RT 15.651357	-0.495154	-0.891342	NA	NA	NA	TRUE	RT 15.651357	RT 15.651357	NA	NA	-0.149057	-0.268318
unknown RT 15.68029	-0.826326	-1.32575	NA	NA	NA	TRUE	RT 15.68029	RT 15.68029	NA	NA	-0.248748	-0.39906
unknown RT 15.689507	-0.578013	0.305016	NA	NA	NA	TRUE	RT 15.689507	RT 15.689507	NA	NA	-0.174	0.0918246
unknown RT 15.71147	-0.246016	-0.0369959	NA	NA	NA	TRUE	RT 15.71147	RT 15.71147	NA	NA	-0.0740587	-0.0111471
unknown RT 15.741238	-0.535896	-0.884697	NA	NA	NA	TRUE	RT 15.741238	RT 15.741238	NA	NA	-0.161321	-0.266291
unknown RT 15.785943	-0.834657	0.369221	NA	NA	NA	TRUE	RT 15.785943	RT 15.785943	NA	NA	-0.251257	0.111149
unknown RT 15.789646	-1.94708	-0.809594	NA	NA	NA	TRUE	RT 15.789646	RT 15.789646	NA	NA	-0.586129	-0.243715
unknown RT 15.809206	-0.181386	1.26581	NA	NA	NA	TRUE	RT 15.809206	RT 15.809206	NA	NA	-0.0546032	0.381068
unknown RT 15.843776	-1.16604	0.705229	NA	NA	NA	TRUE	RT 15.843776	RT 15.843776	NA	NA	-0.351013	0.212302
unknown RT 15.923458	-0.639004	-0.186039	NA	NA	NA	TRUE	RT 15.923458	RT 15.923458	NA	NA	-0.19236	-0.0559918
unknown RT 16.014401	-1.28042	0.152913	NA	NA	NA	TRUE	RT 16.014401	RT 16.014401	NA	NA	-0.385446	0.0460349
unknown RT 16.036115	-0.695446	0.356081	NA	NA	NA	TRUE	RT 16.036115	RT 16.036115	NA	NA	-0.20935	0.107193
unknown RT 16.139175	-1.34023	0.160729	NA	NA	NA	TRUE	RT 16.139175	RT 16.139175	NA	NA	-0.403449	0.0483716
unknown RT 16.16383	-0.756387	-0.46219	NA	NA	NA	TRUE	RT 16.16383	RT 16.16383	NA	NA	-0.227695	-0.139139
unknown RT 16.230041	-0.459239	-1.00531	NA	NA	NA	TRUE	RT 16.230041	RT 16.230041	NA	NA	-0.138243	-0.302609
unknown RT 16.281569	-1.40719	0.326627	NA	NA	NA	TRUE	RT 16.281569	RT 16.281569	NA	NA	-0.423605	0.0983315
unknown RT 16.30547	-0.600531	0.58695	NA	NA	NA	TRUE	RT 16.30547	RT 16.30547	NA	NA	-0.180777	0.176711
unknown RT 16.338311	-0.858539	-0.489265	NA	NA	NA	TRUE	RT 16.338311	RT 16.338311	NA	NA	-0.258447	-0.147301
unknown RT 16.395426	-0.653793	-0.217528	NA	NA	NA	TRUE	RT 16.395426	RT 16.395426	NA	NA	-0.196813	-0.0654862
unknown RT 16.40641	-0.644555	0.239059	NA	NA	NA	TRUE	RT 16.40641	RT 16.40641	NA	NA	-0.19403	0.0719643
unknown RT 16.416113	-0.582022	-0.379162	NA	NA	NA	TRUE	RT 16.416113	RT 16.416113	NA	NA	-0.175205	-0.114138
unknown RT 16.439603	-0.815184	0.731725	NA	NA	NA	TRUE	RT 16.439603	RT 16.439603	NA	NA	-0.245394	0.220284
unknown RT 16.467959	-1.26316	0.0605278	NA	NA	NA	TRUE	RT 16.467959	RT 16.467959	NA	NA	-0.380248	0.0182368
unknown RT 16.482935	-0.88478	-0.843962	NA	NA	NA	TRUE	RT 16.482935	RT 16.482935	NA	NA	-0.266346	-0.254049
unknown RT 16.4943	-0.728294	1.3875	NA	NA	NA	TRUE	RT 16.4943	RT 16.4943	NA	NA	-0.219238	0.417683
unknown RT 16.524751	-0.491223	2.77085	NA	NA	NA	TRUE	RT 16.524751	RT 16.524751	NA	NA	-0.147872	0.834105
unknown RT 16.528409	-0.630902	0.168186	NA	NA	NA	TRUE	RT 16.528409	RT 16.528409	NA	NA	-0.189922	0.0506171
unknown RT 16.567724	-0.507575	-0.132507	NA	NA	NA	TRUE	RT 16.567724	RT 16.567724	NA	NA	-0.152795	-0.0398648
unknown RT 16.585281	-0.998454	-0.247095	NA	NA	NA	TRUE	RT 16.585281	RT 16.585281	NA	NA	-0.300565	-0.0743821
unknown RT 16.626391	-0.0968803	-0.734841	NA	NA	NA	TRUE	RT 16.626391	RT 16.626391	NA	NA	-0.0291636	-0.221199
unknown RT 16.648432	-0.536428	-0.621948	NA	NA	NA	TRUE	RT 16.648432	RT 16.648432	NA	NA	-0.161481	-0.187216
unknown RT 16.673997	-0.503473	-0.207913	NA	NA	NA	TRUE	RT 16.673997	RT 16.673997	NA	NA	-0.151561	-0.0625945
unknown RT 16.729957	-0.867131	0.630535	NA	NA	NA	TRUE	RT 16.729957	RT 16.729957	NA	NA	-0.261033	0.189808
unknown RT 16.775905	-1.00777	-1.33722	NA	NA	NA	TRUE	RT 16.775905	RT 16.775905	NA	NA	-0.30337	-0.402543
unknown RT 16.814261	-0.558982	-0.732969	NA	NA	NA	TRUE	RT 16.814261	RT 16.814261	NA	NA	-0.16827	-0.220644
unknown RT 16.836654	-0.670061	0.303374	NA	NA	NA	TRUE	RT 16.836654	RT 16.836654	NA	NA	-0.201708	0.0913312
unknown RT 16.839671	-0.934452	0.0166914	NA	NA	NA	TRUE	RT 16.839671	RT 16.839671	NA	NA	-0.281298	0.00503307
unknown RT 16.906656	-0.626332	-0.930033	NA	NA	NA	TRUE	RT 16.906656	RT 16.906656	NA	NA	-0.188544	-0.27996
unknown RT 16.908815	-0.837749	-0.0989202	NA	NA	NA	TRUE	RT 16.908815	RT 16.908815	NA	NA	-0.252188	-0.0297743
unknown RT 16.951734	-1.6062	-0.106929	NA	NA	NA	TRUE	RT 16.951734	RT 16.951734	NA	NA	-0.483516	-0.0321948
unknown RT 16.957429	-0.202291	-0.332751	NA	NA	NA	TRUE	RT 16.957429	RT 16.957429	NA	NA	-0.0608964	-0.100177
unknown RT 17.013696	-0.318827	-0.0123824	NA	NA	NA	TRUE	RT 17.013696	RT 17.013696	NA	NA	-0.0959764	-0.00370709
unknown RT 17.034913	-0.351293	-0.408049	NA	NA	NA	TRUE	RT 17.034913	RT 17.034913	NA	NA	-0.105749	-0.122815
unknown RT 17.055232	-0.411457	-0.469109	NA	NA	NA	TRUE	RT 17.055232	RT 17.055232	NA	NA	-0.123862	-0.141253
unknown RT 17.069662	-1.77745	0.276568	NA	NA	NA	TRUE	RT 17.069662	RT 17.069662	NA	NA	-0.535068	0.0832812
unknown RT 17.102122	-1.66678	0.814568	NA	NA	NA	TRUE	RT 17.102122	RT 17.102122	NA	NA	-0.501749	0.245216
unknown RT 17.136212	-0.958968	0.00214047	NA	NA	NA	TRUE	RT 17.136212	RT 17.136212	NA	NA	-0.288678	0.000654742
unknown RT 17.169442	-1.292	-2.02594	NA	NA	NA	TRUE	RT 17.169442	RT 17.169442	NA	NA	-0.38893	-0.609857
unknown RT 17.185752	-1.03768	-0.694395	NA	NA	NA	TRUE	RT 17.185752	RT 17.185752	NA	NA	-0.312372	-0.209033
unknown RT 17.221208	-1.1866	0.219046	NA	NA	NA	TRUE	RT 17.221208	RT 17.221208	NA	NA	-0.357204	0.0659425
unknown RT 17.264314	-1.14837	-0.0166145	NA	NA	NA	TRUE	RT 17.264314	RT 17.264314	NA	NA	-0.345694	-0.00499962
unknown RT 17.297318	-2.02941	-1.5335	NA	NA	NA	TRUE	RT 17.297318	RT 17.297318	NA	NA	-0.610912	-0.461623
unknown RT 17.317075	-0.352548	0.198433	NA	NA	NA	TRUE	RT 17.317075	RT 17.317075	NA	NA	-0.106128	0.0597356
unknown RT 17.3575	-1.28303	-0.682572	NA	NA	NA	TRUE	RT 17.3575	RT 17.3575	NA	NA	-0.386229	-0.205487
unknown RT 17.367071	-1.40889	0.139268	NA	NA	NA	TRUE	RT 17.367071	RT 17.367071	NA	NA	-0.424117	0.0419266
unknown RT 17.429185	-1.1025	-0.405905	NA	NA	NA	TRUE	RT 17.429185	RT 17.429185	NA	NA	-0.331885	-0.122182
unknown RT 17.453318	-1.03733	-0.478578	NA	NA	NA	TRUE	RT 17.453318	RT 17.453318	NA	NA	-0.312268	-0.144062
unknown RT 17.46626	-0.429891	0.737461	NA	NA	NA	TRUE	RT 17.46626	RT 17.46626	NA	NA	-0.129411	0.22206
unknown RT 17.489985	-1.46908	-0.0511137	NA	NA	NA	TRUE	RT 17.489985	RT 17.489985	NA	NA	-0.442238	-0.0153831
unknown RT 17.524582	-0.824085	-0.859945	NA	NA	NA	TRUE	RT 17.524582	RT 17.524582	NA	NA	-0.248074	-0.258916
unknown RT 17.545497	-1.04838	-1.61799	NA	NA	NA	TRUE	RT 17.545497	RT 17.545497	NA	NA	-0.315592	-0.487052
unknown RT 17.577542	-0.925866	0.552226	NA	NA	NA	TRUE	RT 17.577542	RT 17.577542	NA	NA	-0.278713	0.16624
unknown RT 17.619803	-0.212305	0.49381	NA	NA	NA	TRUE	RT 17.619803	RT 17.619803	NA	NA	-0.0639092	0.148684
unknown RT 17.65496	-0.333757	-0.552583	NA	NA	NA	TRUE	RT 17.65496	RT 17.65496	NA	NA	-0.100469	-0.166323
unknown RT 17.689237	-1.42582	-0.289488	NA	NA	NA	TRUE	RT 17.689237	RT 17.689237	NA	NA	-0.429215	-0.0871394
unknown RT 17.697377	-0.913483	0.228566	NA	NA	NA	TRUE	RT 17.697377	RT 17.697377	NA	NA	-0.274986	0.0688045
unknown RT 17.738093	-0.962159	0.265494	NA	NA	NA	TRUE	RT 17.738093	RT 17.738093	NA	NA	-0.289639	0.0799238
unknown RT 17.763436	-1.32339	-0.587706	NA	NA	NA	TRUE	RT 17.763436	RT 17.763436	NA	NA	-0.398381	-0.176917
unknown RT 17.801003	-0.75485	1.08243	NA	NA	NA	TRUE	RT 17.801003	RT 17.801003	NA	NA	-0.227232	0.325857
unknown RT 17.810446	-0.822036	0.590584	NA	NA	NA	TRUE	RT 17.810446	RT 17.810446	NA	NA	-0.247458	0.177787
unknown RT 17.854432	-0.788227	-0.621466	NA	NA	NA	TRUE	RT 17.854432	RT 17.854432	NA	NA	-0.237279	-0.187061
unknown RT 17.911133	-1.50407	-0.239193	NA	NA	NA	TRUE	RT 17.911133	RT 17.911133	NA	NA	-0.452771	-0.0720126
unknown RT 17.92484	-1.21453	-1.60642	NA	NA	NA	TRUE	RT 17.92484	RT 17.92484	NA	NA	-0.365609	-0.483573
unknown RT 17.952022	-0.772272	0.19413	NA	NA	NA	TRUE	RT 17.952022	RT 17.952022	NA	NA	-0.232477	0.0584397
unknown RT 17.990869	-1.3983	-0.148117	NA	NA	NA	TRUE	RT 17.990869	RT 17.990869	NA	NA	-0.42093	-0.0445978
unknown RT 17.993158	-0.694969	0.301557	NA	NA	NA	TRUE	RT 17.993158	RT 17.993158	NA	NA	-0.209207	0.0907762
unknown RT 18.026567	-0.958255	-0.394212	NA	NA	NA	TRUE	RT 18.026567	RT 18.026567	NA	NA	-0.288464	-0.118673
unknown RT 18.041697	-0.627202	1.55349	NA	NA	NA	TRUE	RT 18.041697	RT 18.041697	NA	NA	-0.188807	0.467641
unknown RT 18.045242	-0.834513	0.615566	NA	NA	NA	TRUE	RT 18.045242	RT 18.045242	NA	NA	-0.251214	0.185312
unknown RT 18.080595	-1.79809	0.209244	NA	NA	NA	TRUE	RT 18.080595	RT 18.080595	NA	NA	-0.541278	0.0629838
unknown RT 18.101345	-1.48556	0.374721	NA	NA	NA	TRUE	RT 18.101345	RT 18.101345	NA	NA	-0.447198	0.1128
unknown RT 18.163305	0.028013	-0.951859	NA	NA	NA	TRUE	RT 18.163305	RT 18.163305	NA	NA	0.00843365	-0.286575
unknown RT 18.186357	-0.880259	-0.248515	NA	NA	NA	TRUE	RT 18.186357	RT 18.186357	NA	NA	-0.264985	-0.0748151
unknown RT 18.196947	-1.00532	0.31809	NA	NA	NA	TRUE	RT 18.196947	RT 18.196947	NA	NA	-0.302631	0.095758
unknown RT 18.205757	-0.746269	0.00218403	NA	NA	NA	TRUE	RT 18.205757	RT 18.205757	NA	NA	-0.22465	0.000654374
unknown RT 18.2749	-1.10517	-0.395853	NA	NA	NA	TRUE	RT 18.2749	RT 18.2749	NA	NA	-0.332689	-0.119167
unknown RT 18.300866	-1.52752	0.612354	NA	NA	NA	TRUE	RT 18.300866	RT 18.300866	NA	NA	-0.459828	0.184317
unknown RT 18.329421	-1.09154	-0.175155	NA	NA	NA	TRUE	RT 18.329421	RT 18.329421	NA	NA	-0.328587	-0.0527274
unknown RT 18.332718	-0.88779	0.0870734	NA	NA	NA	TRUE	RT 18.332718	RT 18.332718	NA	NA	-0.267252	0.0262126
unknown RT 18.375122	-1.09592	0.384538	NA	NA	NA	TRUE	RT 18.375122	RT 18.375122	NA	NA	-0.329904	0.11576
unknown RT 18.396204	-0.345857	-0.331249	NA	NA	NA	TRUE	RT 18.396204	RT 18.396204	NA	NA	-0.104113	-0.0997057
unknown RT 18.42891	-1.0245	-0.167154	NA	NA	NA	TRUE	RT 18.42891	RT 18.42891	NA	NA	-0.308404	-0.0503181
unknown RT 18.442536	-0.486461	0.171617	NA	NA	NA	TRUE	RT 18.442536	RT 18.442536	NA	NA	-0.14644	0.0516619
unknown RT 18.487459	-1.33556	0.169604	NA	NA	NA	TRUE	RT 18.487459	RT 18.487459	NA	NA	-0.402044	0.0510633
unknown RT 18.528441	-1.59713	0.833326	NA	NA	NA	TRUE	RT 18.528441	RT 18.528441	NA	NA	-0.480784	0.250849
unknown RT 18.538489	-1.28863	-0.286127	NA	NA	NA	TRUE	RT 18.538489	RT 18.538489	NA	NA	-0.387916	-0.0861355
unknown RT 18.546026	-1.09965	0.162954	NA	NA	NA	TRUE	RT 18.546026	RT 18.546026	NA	NA	-0.331027	0.0490275
unknown RT 18.588308	-0.694554	-0.420665	NA	NA	NA	TRUE	RT 18.588308	RT 18.588308	NA	NA	-0.209082	-0.126629
unknown RT 18.615943	-0.831145	0.489042	NA	NA	NA	TRUE	RT 18.615943	RT 18.615943	NA	NA	-0.250199	0.147224
unknown RT 18.630872	-0.668831	-0.134363	NA	NA	NA	TRUE	RT 18.630872	RT 18.630872	NA	NA	-0.201338	-0.0404461
unknown RT 18.657689	-0.892867	0.155769	NA	NA	NA	TRUE	RT 18.657689	RT 18.657689	NA	NA	-0.26878	0.0468959
unknown RT 18.677602	-0.837075	0.0247459	NA	NA	NA	TRUE	RT 18.677602	RT 18.677602	NA	NA	-0.251984	0.00747319
unknown RT 18.709148	-1.69437	-0.511912	NA	NA	NA	TRUE	RT 18.709148	RT 18.709148	NA	NA	-0.510057	-0.154114
unknown RT 18.721182	-1.00303	-0.135428	NA	NA	NA	TRUE	RT 18.721182	RT 18.721182	NA	NA	-0.301941	-0.0407666
unknown RT 18.731173	-0.597595	-0.210086	NA	NA	NA	TRUE	RT 18.731173	RT 18.731173	NA	NA	-0.179894	-0.0632393
unknown RT 18.770436	-0.78448	0.241823	NA	NA	NA	TRUE	RT 18.770436	RT 18.770436	NA	NA	-0.236151	0.0728194
unknown RT 18.791193	-1.74166	0.847111	NA	NA	NA	TRUE	RT 18.791193	RT 18.791193	NA	NA	-0.524292	0.254995
unknown RT 18.822931	-1.09025	1.8304	NA	NA	NA	TRUE	RT 18.822931	RT 18.822931	NA	NA	-0.328197	0.550995
unknown RT 18.847538	-0.642068	-0.128418	NA	NA	NA	TRUE	RT 18.847538	RT 18.847538	NA	NA	-0.193282	-0.0386559
unknown RT 18.948177	-0.299969	0.266952	NA	NA	NA	TRUE	RT 18.948177	RT 18.948177	NA	NA	-0.0902996	0.0803495
unknown RT 18.972027	-0.773513	0.0359283	NA	NA	NA	TRUE	RT 18.972027	RT 18.972027	NA	NA	-0.232851	0.0108163
unknown RT 19.006032	-1.30664	0.617503	NA	NA	NA	TRUE	RT 19.006032	RT 19.006032	NA	NA	-0.393338	0.18585
unknown RT 19.018999	-1.52563	-0.36241	NA	NA	NA	TRUE	RT 19.018999	RT 19.018999	NA	NA	-0.459261	-0.109098
unknown RT 19.036492	-1.29537	-0.477682	NA	NA	NA	TRUE	RT 19.036492	RT 19.036492	NA	NA	-0.389946	-0.143785
unknown RT 19.071723	-0.96885	0.0279905	NA	NA	NA	TRUE	RT 19.071723	RT 19.071723	NA	NA	-0.291653	0.00842384
unknown RT 19.08622	-1.18768	0.189708	NA	NA	NA	TRUE	RT 19.08622	RT 19.08622	NA	NA	-0.357528	0.0571142
unknown RT 19.117327	-0.281117	0.006012	NA	NA	NA	TRUE	RT 19.117327	RT 19.117327	NA	NA	-0.084625	0.00180008
unknown RT 19.137971	-0.321617	-0.63007	NA	NA	NA	TRUE	RT 19.137971	RT 19.137971	NA	NA	-0.0968166	-0.189657
unknown RT 19.220702	-1.51556	0.610493	NA	NA	NA	TRUE	RT 19.220702	RT 19.220702	NA	NA	-0.456228	0.183784
unknown RT 19.247033	-0.466813	0.216134	NA	NA	NA	TRUE	RT 19.247033	RT 19.247033	NA	NA	-0.140525	0.0650614
unknown RT 19.295023	-0.879408	-0.292126	NA	NA	NA	TRUE	RT 19.295023	RT 19.295023	NA	NA	-0.264727	-0.0879436
unknown RT 19.384967	-1.05642	1.58666	NA	NA	NA	TRUE	RT 19.384967	RT 19.384967	NA	NA	-0.318013	0.477628
unknown RT 19.395718	-0.448963	-0.522055	NA	NA	NA	TRUE	RT 19.395718	RT 19.395718	NA	NA	-0.135149	-0.157121
unknown RT 19.438186	-1.07181	1.25028	NA	NA	NA	TRUE	RT 19.438186	RT 19.438186	NA	NA	-0.322646	0.37637
unknown RT 19.495044	-1.15264	0.234415	NA	NA	NA	TRUE	RT 19.495044	RT 19.495044	NA	NA	-0.346979	0.0705686
unknown RT 19.546134	-1.18101	0.0335537	NA	NA	NA	TRUE	RT 19.546134	RT 19.546134	NA	NA	-0.355518	0.0101095
unknown RT 19.576332	-0.696577	0.171757	NA	NA	NA	TRUE	RT 19.576332	RT 19.576332	NA	NA	-0.20969	0.051706
unknown RT 19.620862	-1.15331	0.508516	NA	NA	NA	TRUE	RT 19.620862	RT 19.620862	NA	NA	-0.34718	0.153082
unknown RT 19.660936	-1.16377	0.366804	NA	NA	NA	TRUE	RT 19.660936	RT 19.660936	NA	NA	-0.35033	0.110427
unknown RT 19.673797	-1.08905	0.187003	NA	NA	NA	TRUE	RT 19.673797	RT 19.673797	NA	NA	-0.327835	0.0562987
unknown RT 19.690369	-1.02748	0.118781	NA	NA	NA	TRUE	RT 19.690369	RT 19.690369	NA	NA	-0.309302	0.035754
unknown RT 19.708048	-0.89632	0.379398	NA	NA	NA	TRUE	RT 19.708048	RT 19.708048	NA	NA	-0.269819	0.114216
unknown RT 19.735792	-0.717219	-0.41957	NA	NA	NA	TRUE	RT 19.735792	RT 19.735792	NA	NA	-0.215902	-0.126265
unknown RT 19.752816	-0.349156	-0.150459	NA	NA	NA	TRUE	RT 19.752816	RT 19.752816	NA	NA	-0.105105	-0.0452604
unknown RT 19.778105	-1.11804	0.184043	NA	NA	NA	TRUE	RT 19.778105	RT 19.778105	NA	NA	-0.336565	0.0554032
unknown RT 19.801003	-0.749242	-0.273382	NA	NA	NA	TRUE	RT 19.801003	RT 19.801003	NA	NA	-0.225543	-0.0822734
unknown RT 19.815162	-0.772111	-0.504293	NA	NA	NA	TRUE	RT 19.815162	RT 19.815162	NA	NA	-0.232429	-0.151801
unknown RT 19.859872	-1.6002	0.674531	NA	NA	NA	TRUE	RT 19.859872	RT 19.859872	NA	NA	-0.481709	0.20306
unknown RT 19.868255	-1.15667	-1.13566	NA	NA	NA	TRUE	RT 19.868255	RT 19.868255	NA	NA	-0.348195	-0.3419
unknown RT 19.896785	-1.06858	-0.57144	NA	NA	NA	TRUE	RT 19.896785	RT 19.896785	NA	NA	-0.321674	-0.172017
unknown RT 19.903367	-1.40571	-0.126785	NA	NA	NA	TRUE	RT 19.903367	RT 19.903367	NA	NA	-0.423161	-0.0381653
unknown RT 19.97996	-1.07062	-0.241784	NA	NA	NA	TRUE	RT 19.97996	RT 19.97996	NA	NA	-0.32229	-0.0727836
unknown RT 20.006204	-0.348477	-1.35379	NA	NA	NA	TRUE	RT 20.006204	RT 20.006204	NA	NA	-0.1049	-0.407491
unknown RT 20.048631	-1.92192	0.835437	NA	NA	NA	TRUE	RT 20.048631	RT 20.048631	NA	NA	-0.578557	0.251497
unknown RT 20.076455	-0.89797	-0.157497	NA	NA	NA	TRUE	RT 20.076455	RT 20.076455	NA	NA	-0.270315	-0.0473885
unknown RT 20.083451	-1.02389	1.11757	NA	NA	NA	TRUE	RT 20.083451	RT 20.083451	NA	NA	-0.308221	0.33644
unknown RT 20.084787	-1.21469	0.261951	NA	NA	NA	TRUE	RT 20.084787	RT 20.084787	NA	NA	-0.365658	0.078854
unknown RT 20.130155	-0.797536	-0.592986	NA	NA	NA	TRUE	RT 20.130155	RT 20.130155	NA	NA	-0.240083	-0.178491
unknown RT 20.151414	-0.688845	-1.4392	NA	NA	NA	TRUE	RT 20.151414	RT 20.151414	NA	NA	-0.207363	-0.433233
unknown RT 20.203444	-0.478443	-0.251964	NA	NA	NA	TRUE	RT 20.203444	RT 20.203444	NA	NA	-0.144026	-0.0758469
unknown RT 20.222156	-1.40506	0.773834	NA	NA	NA	TRUE	RT 20.222156	RT 20.222156	NA	NA	-0.422965	0.23295
unknown RT 20.260251	-1.03132	-0.896261	NA	NA	NA	TRUE	RT 20.260251	RT 20.260251	NA	NA	-0.31046	-0.269821
unknown RT 20.271854	-1.37667	-0.12362	NA	NA	NA	TRUE	RT 20.271854	RT 20.271854	NA	NA	-0.41442	-0.0372208
unknown RT 20.304784	-0.876634	0.375292	NA	NA	NA	TRUE	RT 20.304784	RT 20.304784	NA	NA	-0.263893	0.112975
unknown RT 20.316828	-1.00361	0.121568	NA	NA	NA	TRUE	RT 20.316828	RT 20.316828	NA	NA	-0.302115	0.0365983
unknown RT 20.334119	-0.956312	-0.758976	NA	NA	NA	TRUE	RT 20.334119	RT 20.334119	NA	NA	-0.287878	-0.228489
unknown RT 20.400923	-1.71069	0.259286	NA	NA	NA	TRUE	RT 20.400923	RT 20.400923	NA	NA	-0.514968	0.0780394
unknown RT 20.436131	-1.09191	0.407814	NA	NA	NA	TRUE	RT 20.436131	RT 20.436131	NA	NA	-0.328697	0.12277
unknown RT 20.457544	-2.06713	0.276061	NA	NA	NA	TRUE	RT 20.457544	RT 20.457544	NA	NA	-0.622269	0.083101
unknown RT 20.48424	-0.535582	-0.687765	NA	NA	NA	TRUE	RT 20.48424	RT 20.48424	NA	NA	-0.161225	-0.20701
unknown RT 20.526845	-0.885689	-0.411356	NA	NA	NA	TRUE	RT 20.526845	RT 20.526845	NA	NA	-0.266617	-0.123802
unknown RT 20.570723	-1.20936	-0.267228	NA	NA	NA	TRUE	RT 20.570723	RT 20.570723	NA	NA	-0.364054	-0.0804455
unknown RT 20.641467	-1.05109	0.197668	NA	NA	NA	TRUE	RT 20.641467	RT 20.641467	NA	NA	-0.31641	0.0595082
unknown RT 20.669822	-1.12215	1.48016	NA	NA	NA	TRUE	RT 20.669822	RT 20.669822	NA	NA	-0.337801	0.445571
unknown RT 20.691136	-0.707185	4.04019	NA	NA	NA	TRUE	RT 20.691136	RT 20.691136	NA	NA	-0.212884	1.21624
unknown RT 20.720153	-0.988692	-0.726655	NA	NA	NA	TRUE	RT 20.720153	RT 20.720153	NA	NA	-0.297625	-0.218749
unknown RT 20.721794	-0.746141	0.0495144	NA	NA	NA	TRUE	RT 20.721794	RT 20.721794	NA	NA	-0.224609	0.014917
unknown RT 20.881612	-1.05709	0.298783	NA	NA	NA	TRUE	RT 20.881612	RT 20.881612	NA	NA	-0.318217	0.0899389
unknown RT 20.916702	-1.34139	0.407783	NA	NA	NA	TRUE	RT 20.916702	RT 20.916702	NA	NA	-0.403799	0.122738
unknown RT 20.917165	-1.81577	0.614424	NA	NA	NA	TRUE	RT 20.917165	RT 20.917165	NA	NA	-0.546602	0.18492
unknown RT 20.956634	-0.923647	-0.233124	NA	NA	NA	TRUE	RT 20.956634	RT 20.956634	NA	NA	-0.278045	-0.0701662
unknown RT 20.97967	-0.423692	-0.962986	NA	NA	NA	TRUE	RT 20.97967	RT 20.97967	NA	NA	-0.127543	-0.289869
unknown RT 21.015648	-0.894442	0.591679	NA	NA	NA	TRUE	RT 21.015648	RT 21.015648	NA	NA	-0.269254	0.178096
unknown RT 21.081519	-1.09319	-0.0325729	NA	NA	NA	TRUE	RT 21.081519	RT 21.081519	NA	NA	-0.329083	-0.0098036
unknown RT 21.113051	-0.466765	1.32772	NA	NA	NA	TRUE	RT 21.113051	RT 21.113051	NA	NA	-0.14051	0.399677
unknown RT 21.19281	-1.09486	-0.632547	NA	NA	NA	TRUE	RT 21.19281	RT 21.19281	NA	NA	-0.329585	-0.190401
unknown RT 21.194307	-0.561155	0.508189	NA	NA	NA	TRUE	RT 21.194307	RT 21.194307	NA	NA	-0.168924	0.152984
unknown RT 21.220493	-1.36045	-0.943356	NA	NA	NA	TRUE	RT 21.220493	RT 21.220493	NA	NA	-0.409537	-0.284011
unknown RT 21.261236	-1.29108	-0.852823	NA	NA	NA	TRUE	RT 21.261236	RT 21.261236	NA	NA	-0.388654	-0.256713
unknown RT 21.288902	-0.895746	-0.550868	NA	NA	NA	TRUE	RT 21.288902	RT 21.288902	NA	NA	-0.269646	-0.165839
unknown RT 21.293311	-1.01529	-0.461969	NA	NA	NA	TRUE	RT 21.293311	RT 21.293311	NA	NA	-0.305634	-0.13906
unknown RT 21.342877	-0.607817	0.0919032	NA	NA	NA	TRUE	RT 21.342877	RT 21.342877	NA	NA	-0.182971	0.0276676
unknown RT 21.354771	-0.192321	-0.968575	NA	NA	NA	TRUE	RT 21.354771	RT 21.354771	NA	NA	-0.0578916	-0.291514
unknown RT 21.362022	-0.583237	0.498513	NA	NA	NA	TRUE	RT 21.362022	RT 21.362022	NA	NA	-0.175571	0.150092
unknown RT 21.507893	-1.18777	1.4489	NA	NA	NA	TRUE	RT 21.507893	RT 21.507893	NA	NA	-0.357555	0.436149
unknown RT 21.567896	-1.1053	0.244299	NA	NA	NA	TRUE	RT 21.567896	RT 21.567896	NA	NA	-0.332727	0.0735455
unknown RT 21.587868	-1.08702	0.184909	NA	NA	NA	TRUE	RT 21.587868	RT 21.587868	NA	NA	-0.327224	0.0556654
unknown RT 21.637325	-1.34926	0.447739	NA	NA	NA	TRUE	RT 21.637325	RT 21.637325	NA	NA	-0.406167	0.134786
unknown RT 21.68139	-1.0935	-0.25153	NA	NA	NA	TRUE	RT 21.68139	RT 21.68139	NA	NA	-0.329177	-0.0757043
unknown RT 21.727491	-0.757613	0.425676	NA	NA	NA	TRUE	RT 21.727491	RT 21.727491	NA	NA	-0.228064	0.128143
unknown RT 21.769436	-1.02455	0.0648354	NA	NA	NA	TRUE	RT 21.769436	RT 21.769436	NA	NA	-0.308422	0.0195183
unknown RT 21.773968	-0.955241	0.1477	NA	NA	NA	TRUE	RT 21.773968	RT 21.773968	NA	NA	-0.287556	0.0444864
unknown RT 21.820826	-1.10151	0.588872	NA	NA	NA	TRUE	RT 21.820826	RT 21.820826	NA	NA	-0.331588	0.177268
unknown RT 21.841828	-1.15123	0.369792	NA	NA	NA	TRUE	RT 21.841828	RT 21.841828	NA	NA	-0.346556	0.111337
unknown RT 21.861688	-1.19261	-0.119682	NA	NA	NA	TRUE	RT 21.861688	RT 21.861688	NA	NA	-0.359012	-0.0360226
unknown RT 21.903322	-1.23268	0.792947	NA	NA	NA	TRUE	RT 21.903322	RT 21.903322	NA	NA	-0.371075	0.238678
unknown RT 21.911263	-0.466789	-0.0241169	NA	NA	NA	TRUE	RT 21.911263	RT 21.911263	NA	NA	-0.140518	-0.00726713
unknown RT 21.938798	-0.928765	0.120556	NA	NA	NA	TRUE	RT 21.938798	RT 21.938798	NA	NA	-0.279586	0.0362933
unknown RT 22.013968	-1.27299	-0.0479472	NA	NA	NA	TRUE	RT 22.013968	RT 22.013968	NA	NA	-0.383207	-0.0144296
unknown RT 22.035466	-1.17214	0.219333	NA	NA	NA	TRUE	RT 22.035466	RT 22.035466	NA	NA	-0.352849	0.0660285
unknown RT 22.092914	-0.659295	-0.339518	NA	NA	NA	TRUE	RT 22.092914	RT 22.092914	NA	NA	-0.198468	-0.102198
unknown RT 22.109534	-0.9574	0.24522	NA	NA	NA	TRUE	RT 22.109534	RT 22.109534	NA	NA	-0.288206	0.073823
unknown RT 22.160169	-0.735276	0.0659849	NA	NA	NA	TRUE	RT 22.160169	RT 22.160169	NA	NA	-0.22134	0.0198559
unknown RT 22.174444	-0.860133	-0.0421489	NA	NA	NA	TRUE	RT 22.174444	RT 22.174444	NA	NA	-0.258925	-0.0126791
unknown RT 22.21365	-1.02422	0.3203	NA	NA	NA	TRUE	RT 22.21365	RT 22.21365	NA	NA	-0.30832	0.0964299
unknown RT 22.252371	-1.18211	-1.01531	NA	NA	NA	TRUE	RT 22.252371	RT 22.252371	NA	NA	-0.35585	-0.305627
unknown RT 22.272851	-0.567095	2.83899	NA	NA	NA	TRUE	RT 22.272851	RT 22.272851	NA	NA	-0.170712	0.854599
unknown RT 22.319167	-1.4158	1.73526	NA	NA	NA	TRUE	RT 22.319167	RT 22.319167	NA	NA	-0.426202	0.522369
unknown RT 22.346514	-0.609063	0.248025	NA	NA	NA	TRUE	RT 22.346514	RT 22.346514	NA	NA	-0.183346	0.0746609
unknown RT 22.352233	-1.20528	0.948624	NA	NA	NA	TRUE	RT 22.352233	RT 22.352233	NA	NA	-0.362824	0.28557
unknown RT 22.449262	-1.66113	0.231686	NA	NA	NA	TRUE	RT 22.449262	RT 22.449262	NA	NA	-0.500051	0.0697007
unknown RT 22.475194	-0.845703	-1.23612	NA	NA	NA	TRUE	RT 22.475194	RT 22.475194	NA	NA	-0.254582	-0.3721
unknown RT 22.517336	-1.01033	0.581731	NA	NA	NA	TRUE	RT 22.517336	RT 22.517336	NA	NA	-0.304138	0.175119
unknown RT 22.532288	-0.873768	0.573119	NA	NA	NA	TRUE	RT 22.532288	RT 22.532288	NA	NA	-0.263031	0.172516
unknown RT 22.685073	-0.372279	-0.698212	NA	NA	NA	TRUE	RT 22.685073	RT 22.685073	NA	NA	-0.112065	-0.210155
unknown RT 22.688614	-0.672724	-0.507635	NA	NA	NA	TRUE	RT 22.688614	RT 22.688614	NA	NA	-0.202509	-0.1528
unknown RT 22.760278	-1.09035	0.635267	NA	NA	NA	TRUE	RT 22.760278	RT 22.760278	NA	NA	-0.328229	0.191256
unknown RT 22.791145	-0.547707	-0.81583	NA	NA	NA	TRUE	RT 22.791145	RT 22.791145	NA	NA	-0.164877	-0.245571
unknown RT 22.82863	-0.420675	-0.84825	NA	NA	NA	TRUE	RT 22.82863	RT 22.82863	NA	NA	-0.126634	-0.255364
unknown RT 22.869918	-1.47856	-0.0570192	NA	NA	NA	TRUE	RT 22.869918	RT 22.869918	NA	NA	-0.445092	-0.0171739
unknown RT 23.133815	-1.06047	0.324742	NA	NA	NA	TRUE	RT 23.133815	RT 23.133815	NA	NA	-0.319235	0.0977744
unknown RT 23.157641	-1.26979	0.311502	NA	NA	NA	TRUE	RT 23.157641	RT 23.157641	NA	NA	-0.382244	0.0937621
unknown RT 23.195392	-1.22114	-0.913593	NA	NA	NA	TRUE	RT 23.195392	RT 23.195392	NA	NA	-0.3676	-0.275014
unknown RT 23.52055	-0.347985	-0.615547	NA	NA	NA	TRUE	RT 23.52055	RT 23.52055	NA	NA	-0.104752	-0.185283
unknown RT 23.646589	-0.722561	0.437179	NA	NA	NA	TRUE	RT 23.646589	RT 23.646589	NA	NA	-0.217512	0.131609
unknown RT 24.104025	-0.990288	-0.354292	NA	NA	NA	TRUE	RT 24.104025	RT 24.104025	NA	NA	-0.298106	-0.10664
unknown RT 24.124798	-0.509127	-1.35778	NA	NA	NA	TRUE	RT 24.124798	RT 24.124798	NA	NA	-0.153262	-0.408724
unknown RT 24.145279	-0.670478	0.166839	NA	NA	NA	TRUE	RT 24.145279	RT 24.145279	NA	NA	-0.201834	0.0502286
unknown RT 24.78206	-0.553072	-0.0696732	NA	NA	NA	TRUE	RT 24.78206	RT 24.78206	NA	NA	-0.166493	-0.020946
unknown RT 24.892437	-0.622862	-0.41425	NA	NA	NA	TRUE	RT 24.892437	RT 24.892437	NA	NA	-0.187499	-0.124703
unknown RT 3.024733	-1.77703	-0.294995	NA	NA	NA	FALSE	Oxalic acid 2 TMS	NA	HMDB0002329	Organic acids and derivatives	-0.534943	-0.0887459
unknown RT 3.04347	-0.591992	0.78713	NA	NA	NA	TRUE	RT 3.04347	RT 3.04347	NA	NA	-0.178207	0.236963
unknown RT 3.043553	-0.193718	0.200489	NA	NA	NA	TRUE	RT 3.043553	RT 3.043553	NA	NA	-0.0583145	0.0603549
unknown RT 3.069421	-0.520068	0.0133197	NA	NA	NA	TRUE	RT 3.069421	RT 3.069421	NA	NA	-0.156558	0.00401945
unknown RT 3.323787	-1.26804	0.0367407	NA	NA	NA	TRUE	Valine TMS	Valine TMS	HMDB0000883	Organic acids and derivatives	-0.381719	0.0110435
unknown RT 3.451292	-0.857595	0.512603	NA	NA	NA	TRUE	RT 3.451292	RT 3.451292	NA	NA	-0.258162	0.15432
unknown RT 3.603113	-0.498287	0.0256722	NA	NA	NA	TRUE	RT 3.603113	RT 3.603113	NA	NA	-0.15	0.00773061
unknown RT 3.609671	-0.461762	0.0314461	NA	NA	NA	TRUE	RT 3.609671	RT 3.609671	NA	NA	-0.139004	0.00946644
unknown RT 3.659883	-0.910902	0.853113	NA	NA	NA	TRUE	RT 3.659883	RT 3.659883	NA	NA	-0.274209	0.256817
unknown RT 3.719991	-1.38576	0.339195	NA	NA	NA	TRUE	RT 3.719991	RT 3.719991	NA	NA	-0.417158	0.1021
unknown RT 3.864784	-0.687285	-0.157586	NA	NA	NA	TRUE	RT 3.864784	RT 3.864784	NA	NA	-0.206893	-0.0474217
unknown RT 3.938028	0.327528	-1.0979	NA	NA	NA	TRUE	RT 3.938028	RT 3.938028	NA	NA	0.0985942	-0.330442
unknown RT 3.947556	-0.84478	0.0395579	NA	NA	NA	TRUE	RT 3.947556	RT 3.947556	NA	NA	-0.254305	0.0119038
unknown RT 3.962264	-0.817817	1.19137	NA	NA	NA	TRUE	RT 3.962264	RT 3.962264	NA	NA	-0.246187	0.358627
unknown RT 4.087756	0.128017	-0.136397	NA	NA	NA	TRUE	RT 4.087756	RT 4.087756	NA	NA	0.0385373	-0.0410545
unknown RT 4.226769	-0.706267	0.275131	NA	NA	NA	TRUE	RT 4.226769	RT 4.226769	NA	NA	-0.212608	0.0828142
unknown RT 4.335506	-1.44351	0.16531	NA	NA	NA	TRUE	RT 4.335506	RT 4.335506	NA	NA	-0.43454	0.0497276
unknown RT 4.493928	-1.06174	-0.18009	NA	NA	NA	TRUE	RT 4.493928	RT 4.493928	NA	NA	-0.319617	-0.0542263
unknown RT 4.500754	-0.0897137	0.279509	NA	NA	NA	TRUE	RT 4.500754	RT 4.500754	NA	NA	-0.0270069	0.0841397
unknown RT 4.771652	-0.714156	0.34297	NA	NA	NA	TRUE	RT 4.771652	RT 4.771652	NA	NA	-0.214983	0.103238
unknown RT 4.809417	-0.741703	-0.13105	NA	NA	NA	TRUE	RT 4.809417	RT 4.809417	NA	NA	-0.223275	-0.0394475
unknown RT 4.899089	-0.649468	1.16903	NA	NA	NA	TRUE	RT 4.899089	RT 4.899089	NA	NA	-0.195511	0.351891
unknown RT 5.755975	0.767829	-0.550572	NA	NA	NA	TRUE	RT 5.755975	RT 5.755975	NA	NA	0.231139	-0.165634
unknown RT 5.83079	-1.89779	-1.79851	NA	NA	NA	TRUE	RT 5.83079	RT 5.83079	NA	NA	-0.571288	-0.541515
unknown RT 5.923182	-1.28711	-1.56944	NA	NA	NA	TRUE	RT 5.923182	RT 5.923182	NA	NA	-0.387457	-0.472487
unknown RT 6.347386	0.326802	0.0158393	NA	NA	NA	TRUE	RT 6.347386	RT 6.347386	NA	NA	0.0983781	0.00474891
unknown RT 6.443461	-1.29288	-0.38701	NA	NA	NA	TRUE	RT 6.443461	RT 6.443461	NA	NA	-0.389191	-0.116569
unknown RT 6.602013	-0.301021	0.181509	NA	NA	NA	TRUE	RT 6.602013	RT 6.602013	NA	NA	-0.0906168	0.0546388
unknown RT 6.898714	-0.563123	-0.933372	NA	NA	NA	TRUE	RT 6.898714	RT 6.898714	NA	NA	-0.169517	-0.280969
unknown RT 6.943497	-0.235045	0.620641	NA	NA	NA	TRUE	RT 6.943497	RT 6.943497	NA	NA	-0.070756	0.186785
unknown RT 6.960856	-0.137593	0.0163832	NA	NA	NA	TRUE	RT 6.960856	RT 6.960856	NA	NA	-0.0414203	0.00493079
unknown RT 7.021907	-0.600683	-0.758449	NA	NA	NA	TRUE	RT 7.021907	RT 7.021907	NA	NA	-0.180825	-0.228303
unknown RT 7.042855	-0.0810377	-0.138487	NA	NA	NA	TRUE	RT 7.042855	RT 7.042855	NA	NA	-0.0243942	-0.0416686
unknown RT 7.123483	-2.33586	-0.0267672	NA	NA	NA	TRUE	RT 7.123483	RT 7.123483	NA	NA	-0.703165	-0.00806019
unknown RT 7.180051	0.315636	0.505469	NA	NA	NA	TRUE	RT 7.180051	RT 7.180051	NA	NA	0.095015	0.152141
unknown RT 7.309209	-1.35083	0.608307	NA	NA	NA	TRUE	RT 7.309209	RT 7.309209	NA	NA	-0.406639	0.183126
unknown RT 7.341215	-0.716802	-0.322425	NA	NA	NA	TRUE	RT 7.341215	RT 7.341215	NA	NA	-0.215779	-0.0970556
unknown RT 7.349395	-0.354959	-0.093085	NA	NA	NA	TRUE	RT 7.349395	RT 7.349395	NA	NA	-0.106854	-0.0280219
unknown RT 7.403952	-0.204104	-0.0147406	NA	NA	NA	TRUE	RT 7.403952	RT 7.403952	NA	NA	-0.0614403	-0.00445683
unknown RT 7.50325	-2.10805	0.0359148	NA	NA	NA	TRUE	RT 7.50325	RT 7.50325	NA	NA	-0.634587	0.0107716
unknown RT 7.609941	-0.588953	0.0508554	NA	NA	NA	TRUE	RT 7.609941	RT 7.609941	NA	NA	-0.177293	0.015312
unknown RT 7.698818	-0.18082	-0.0449297	NA	NA	NA	TRUE	RT 7.698818	RT 7.698818	NA	NA	-0.0544325	-0.0135261
unknown RT 7.724157	-0.214671	0.168499	NA	NA	NA	TRUE	RT 7.724157	RT 7.724157	NA	NA	-0.064623	0.050717
unknown RT 7.85949	0.179796	0.117117	NA	NA	NA	TRUE	RT 7.85949	RT 7.85949	NA	NA	0.054125	0.0352631
unknown RT 7.92659	-0.148928	0.221177	NA	NA	NA	TRUE	RT 7.92659	RT 7.92659	NA	NA	-0.0448334	0.0665878
unknown RT 8.024138	-0.254524	-0.358325	NA	NA	NA	TRUE	RT 8.024138	RT 8.024138	NA	NA	-0.0766196	-0.107865
unknown RT 8.045148	-0.0101666	0.115726	NA	NA	NA	TRUE	RT 8.045148	RT 8.045148	NA	NA	-0.00306056	0.0348275
unknown RT 8.084173	-0.920223	-0.358319	NA	NA	NA	TRUE	RT 8.084173	RT 8.084173	NA	NA	-0.277015	-0.107846
unknown RT 8.166932	-0.527077	-0.420161	NA	NA	NA	TRUE	RT 8.166932	RT 8.166932	NA	NA	-0.158666	-0.126486
unknown RT 8.186463	-0.274068	-0.63827	NA	NA	NA	TRUE	RT 8.186463	RT 8.186463	NA	NA	-0.0825028	-0.192123
unknown RT 8.22316	-0.0681521	-0.425035	NA	NA	NA	TRUE	RT 8.22316	RT 8.22316	NA	NA	-0.0205163	-0.127962
unknown RT 8.367816	-0.898615	-0.278316	NA	NA	NA	TRUE	RT 8.367816	RT 8.367816	NA	NA	-0.27051	-0.0837977
unknown RT 8.396191	-0.670736	-0.339399	NA	NA	NA	TRUE	RT 8.396191	RT 8.396191	NA	NA	-0.201912	-0.102172
unknown RT 8.452276	-0.161545	0.26718	NA	NA	NA	TRUE	RT 8.452276	RT 8.452276	NA	NA	-0.0486304	0.080428
unknown RT 8.462427	-1.67549	0.441132	NA	NA	NA	TRUE	RT 8.462427	RT 8.462427	NA	NA	-0.504376	0.132802
unknown RT 8.515129	-0.0940473	0.472325	NA	NA	NA	TRUE	RT 8.515129	RT 8.515129	NA	NA	-0.0283115	0.14218
unknown RT 8.639089	-0.528952	1.04394	NA	NA	NA	TRUE	RT 8.639089	RT 8.639089	NA	NA	-0.159231	0.314254
unknown RT 8.641105	-0.270281	-0.332067	NA	NA	NA	TRUE	RT 8.641105	RT 8.641105	NA	NA	-0.081363	-0.0999576
unknown RT 8.755977	-1.20888	0.0525344	NA	NA	NA	TRUE	RT 8.755977	RT 8.755977	NA	NA	-0.363908	0.0158203
unknown RT 8.773444	-0.0312228	0.0962464	NA	NA	NA	TRUE	RT 8.773444	RT 8.773444	NA	NA	-0.00939926	0.0289695
unknown RT 8.818061	-0.941328	-0.66923	NA	NA	NA	TRUE	RT 8.818061	RT 8.818061	NA	NA	-0.283369	-0.201483
unknown RT 8.862798	-0.170435	-0.694588	NA	NA	NA	TRUE	RT 8.862798	RT 8.862798	NA	NA	-0.0513071	-0.209091
unknown RT 8.902827	-0.371897	-0.344967	NA	NA	NA	TRUE	RT 8.902827	RT 8.902827	NA	NA	-0.111954	-0.103835
unknown RT 8.9169	-0.766735	0.117663	NA	NA	NA	TRUE	RT 8.9169	RT 8.9169	NA	NA	-0.23081	0.0354299
unknown RT 9.00374	-3.33657	-0.0566434	NA	NA	NA	TRUE	RT 9.00374	RT 9.00374	NA	NA	-1.00441	-0.0170537
unknown RT 9.046303	-0.0345747	-0.261672	NA	NA	NA	TRUE	RT 9.046303	RT 9.046303	NA	NA	-0.0104061	-0.0788022
unknown RT 9.172709	-0.0277657	1.2554	NA	NA	NA	TRUE	RT 9.172709	RT 9.172709	NA	NA	-0.00835566	0.3779
unknown RT 9.192628	0.533505	-0.79161	NA	NA	NA	TRUE	RT 9.192628	RT 9.192628	NA	NA	0.160601	-0.238307
unknown RT 9.216689	-1.17276	-1.08786	NA	NA	NA	TRUE	RT 9.216689	RT 9.216689	NA	NA	-0.35304	-0.327443
unknown RT 9.362217	-0.529359	1.07689	NA	NA	NA	TRUE	2-Aminoadipic acid 3 TMS	2-Aminoadipic acid 3 TMS	HMDB0000510	Organic acids and derivatives	-0.159352	0.324177
unknown RT 9.432759	-0.485951	0.229942	NA	NA	NA	TRUE	RT 9.432759	RT 9.432759	NA	NA	-0.146286	0.0692235
unknown RT 9.496073	0.0333492	-0.121204	NA	NA	NA	TRUE	RT 9.496073	RT 9.496073	NA	NA	0.0100395	-0.0365058
unknown RT 9.502325	-0.202685	0.0797719	NA	NA	NA	TRUE	RT 9.502325	RT 9.502325	NA	NA	-0.0610144	0.0240103
unknown RT 9.587725	0.653401	0.0246025	NA	NA	NA	TRUE	RT 9.587725	RT 9.587725	NA	NA	0.196695	0.00738874
unknown RT 9.700063	-0.22076	-0.0600366	NA	NA	NA	TRUE	RT 9.700063	RT 9.700063	NA	NA	-0.0664553	-0.0180717
unknown RT 9.705019	-0.25489	-0.11898	NA	NA	NA	TRUE	RT 9.705019	RT 9.705019	NA	NA	-0.0767296	-0.0358192
unknown RT 9.749319	-0.684878	-0.847931	NA	NA	NA	TRUE	RT 9.749319	RT 9.749319	NA	NA	-0.206171	-0.255224
unknown RT 9.789049	-1.02422	0.555657	NA	NA	NA	TRUE	RT 9.789049	RT 9.789049	NA	NA	-0.308319	0.167279
unknown RT 9.849084	-0.296583	0.314638	NA	NA	NA	TRUE	RT 9.849084	RT 9.849084	NA	NA	-0.089281	0.094692
unknown RT 9.99241	-0.391637	0.295287	NA	NA	NA	TRUE	RT 9.99241	RT 9.99241	NA	NA	-0.117895	0.0888789
Urea 2 TMS	-2.67154	-0.31048	HMDB0000294	Organic acids and derivatives	NA	TRUE	Urea 2 TMS	Urea 2 TMS	HMDB0000294	Organic acids and derivatives	-0.804221	-0.0935114
Uric acid 4 TMS	-1.76871	0.0522943	HMDB0000289	Organoheterocyclic compounds	NA	TRUE	Uric acid 4 TMS	Uric acid 4 TMS	HMDB0000289	Organoheterocyclic compounds	-0.532433	0.0157614
Valine 2 TMS	-0.427582	-0.0154856	HMDB0000883	Organic acids and derivatives	NA	TRUE	Valine 2 TMS	Valine 2 TMS	HMDB0000883	Organic acids and derivatives	-0.128715	-0.00466086
Vanillylmandelic acid 3 TMS	-0.528764	0.352138	HMDB0000291	Benzenoids	NA	TRUE	Vanillylmandelic acid 3 TMS	Vanillylmandelic acid 3 TMS	HMDB0000291	Benzenoids	-0.159174	0.106009
Xanthine 3 TMS	-1.31108	0.666265	HMDB0000292	Organoheterocyclic compounds	NA	TRUE	Xanthine 3 TMS	Xanthine 3 TMS	HMDB0000292	Organoheterocyclic compounds	-0.394675	0.200567
Xanthopterin 3 TMS	-1.01764	0.128149	NA	NA	NA	TRUE	Xanthopterin 3 TMS	Xanthopterin 3 TMS	NA	NA	-0.306341	0.0385791
Xanthosine 5 TMS	-1.13688	0.398058	HMDB0000299	Nucleosides, nucleotides, and analogues	NA	TRUE	Xanthosine 5 TMS	Xanthosine 5 TMS	HMDB0000299	Nucleosides, nucleotides, and analogues	-0.342236	0.119823
Xanthurenic acid 3 TMS	-0.956748	-0.0276847	HMDB0000881	Organoheterocyclic compounds	NA	TRUE	Xanthurenic acid 3 TMS	Xanthurenic acid 3 TMS	HMDB0000881	Organoheterocyclic compounds	-0.28801	-0.00832595
