# Supplementary material for: Real-time health monitoring through urine metabolomics
Source: NPJ Digit Med. 2019 Nov 11;2:109. doi: 10.1038/s41746-019-0185-y (PMC6848197; doi:10.1038/s41746-019-0185-y)
Supplement: Supplementary file 5 — Dataset 4 [file 41746_2019_185_MOESM5_ESM.xlsx]

## Sheet: log2_rm_corr_full_data
	Calories	Calories from Alcohol	Carbohydrates (g)	Cholesterol (mg)	Coffee (fl. oz)	Fat (g)	Fiber (g)	Protein (g)	Saturated Fat (g)	Sodium (mg)	Sugars (g)
2-Aminoadipic acid 3 TMS	{'r': -0.252, 'p-val': 0.3461135800774582, 'dof': 14}	{'r': -0.516, 'p-val': 0.04066648149913237, 'dof': 14}	{'r': 0.119, 'p-val': 0.6607778362840554, 'dof': 14}	{'r': 0.021, 'p-val': 0.9382152117368111, 'dof': 14}	{'r': 0.241, 'p-val': 0.36893510327271134, 'dof': 14}	{'r': 0.119, 'p-val': 0.6610941173944467, 'dof': 14}	{'r': 0.311, 'p-val': 0.24172450137891263, 'dof': 14}	{'r': 0.173, 'p-val': 0.5224702634692524, 'dof': 14}	{'r': 0.12, 'p-val': 0.6591400658330067, 'dof': 14}	{'r': 0.275, 'p-val': 0.30259601010510795, 'dof': 14}	{'r': 0.063, 'p-val': 0.8174207858147102, 'dof': 14}
2-Aminobutyric acid 2 TMS	{'r': -0.264, 'p-val': 0.32374172236347787, 'dof': 14}	{'r': 0.075, 'p-val': 0.7826394865531667, 'dof': 14}	{'r': -0.133, 'p-val': 0.6229119489520802, 'dof': 14}	{'r': 0.145, 'p-val': 0.5918800110301174, 'dof': 14}	{'r': -0.054, 'p-val': 0.84274303941513, 'dof': 14}	{'r': -0.422, 'p-val': 0.10363434754938744, 'dof': 14}	{'r': 0.074, 'p-val': 0.7854744527024045, 'dof': 14}	{'r': -0.059, 'p-val': 0.8289755594362116, 'dof': 14}	{'r': -0.357, 'p-val': 0.17464234447807594, 'dof': 14}	{'r': -0.134, 'p-val': 0.6202440641866875, 'dof': 14}	{'r': 0.036, 'p-val': 0.8952288856807625, 'dof': 14}
2-Deoxypentonic acid	{'r': -0.133, 'p-val': 0.6228623630673296, 'dof': 14}	{'r': -0.381, 'p-val': 0.145972381287659, 'dof': 14}	{'r': 0.137, 'p-val': 0.613688249152099, 'dof': 14}	{'r': -0.005, 'p-val': 0.984463239808468, 'dof': 14}	{'r': -0.179, 'p-val': 0.5065109147382914, 'dof': 14}	{'r': 0.193, 'p-val': 0.4748531436547353, 'dof': 14}	{'r': -0.215, 'p-val': 0.42282946129747556, 'dof': 14}	{'r': -0.228, 'p-val': 0.3964831489312117, 'dof': 14}	{'r': 0.217, 'p-val': 0.4202272028326569, 'dof': 14}	{'r': 0.196, 'p-val': 0.46646820884172835, 'dof': 14}	{'r': -0.277, 'p-val': 0.29813807680111565, 'dof': 14}
2-Hydroxy-2-methylbutyric acid 2 TMS	{'r': -0.201, 'p-val': 0.45651956333371513, 'dof': 14}	{'r': -0.743, 'p-val': 0.000985349851298096, 'dof': 14}	{'r': 0.311, 'p-val': 0.2415273499380256, 'dof': 14}	{'r': 0.329, 'p-val': 0.2140964182370956, 'dof': 14}	{'r': -0.098, 'p-val': 0.7191624152874161, 'dof': 14}	{'r': 0.212, 'p-val': 0.4311613227238411, 'dof': 14}	{'r': 0.141, 'p-val': 0.602501030697679, 'dof': 14}	{'r': 0.218, 'p-val': 0.4168909422300904, 'dof': 14}	{'r': 0.316, 'p-val': 0.23272967102108677, 'dof': 14}	{'r': 0.27, 'p-val': 0.31248853369065566, 'dof': 14}	{'r': -0.118, 'p-val': 0.6631359390082381, 'dof': 14}
2-Hydroxyglutaric acid 3 TMS	{'r': 0.061, 'p-val': 0.8232021383469527, 'dof': 14}	{'r': -0.416, 'p-val': 0.10915546160119896, 'dof': 14}	{'r': -0.057, 'p-val': 0.8343568091047483, 'dof': 14}	{'r': 0.469, 'p-val': 0.06685875930065163, 'dof': 14}	{'r': 0.595, 'p-val': 0.015136806496478682, 'dof': 14}	{'r': 0.717, 'p-val': 0.0017832676171442498, 'dof': 14}	{'r': 0.39, 'p-val': 0.13498495321238366, 'dof': 14}	{'r': 0.524, 'p-val': 0.037262983304324794, 'dof': 14}	{'r': 0.675, 'p-val': 0.004102719177459768, 'dof': 14}	{'r': 0.418, 'p-val': 0.10697157096262606, 'dof': 14}	{'r': 0.162, 'p-val': 0.5489680558174704, 'dof': 14}
2-Hydroxyglutaric acid-1-ethyl ester 2 TMS	{'r': 0.117, 'p-val': 0.6653279997011841, 'dof': 14}	{'r': -0.071, 'p-val': 0.794790426850702, 'dof': 14}	{'r': -0.297, 'p-val': 0.2647459564001884, 'dof': 14}	{'r': 0.57, 'p-val': 0.021185463642392526, 'dof': 14}	{'r': 0.247, 'p-val': 0.35696042730892746, 'dof': 14}	{'r': 0.497, 'p-val': 0.05037988581232155, 'dof': 14}	{'r': -0.052, 'p-val': 0.8479094241847164, 'dof': 14}	{'r': 0.102, 'p-val': 0.7074372929163573, 'dof': 14}	{'r': 0.519, 'p-val': 0.03947250840956202, 'dof': 14}	{'r': 0.523, 'p-val': 0.037735818216231724, 'dof': 14}	{'r': -0.047, 'p-val': 0.8630743671016178, 'dof': 14}
2,3-Dihydroxybutanoic acid 3 TMS	{'r': -0.554, 'p-val': 0.025913762152969897, 'dof': 14}	{'r': -0.667, 'p-val': 0.004759254389886661, 'dof': 14}	{'r': -0.025, 'p-val': 0.9275649786396323, 'dof': 14}	{'r': 0.158, 'p-val': 0.5580695838919995, 'dof': 14}	{'r': -0.235, 'p-val': 0.38121915219839053, 'dof': 14}	{'r': 0.224, 'p-val': 0.4033654773986766, 'dof': 14}	{'r': -0.139, 'p-val': 0.6070042043395543, 'dof': 14}	{'r': 0.049, 'p-val': 0.8573786501456424, 'dof': 14}	{'r': 0.126, 'p-val': 0.6407897536235865, 'dof': 14}	{'r': 0.175, 'p-val': 0.5156694192615686, 'dof': 14}	{'r': -0.625, 'p-val': 0.009619295314439922, 'dof': 14}
3-(3-Hydroxyphenyl)propanoic acid 2 TMS	{'r': 0.301, 'p-val': 0.25671110574287886, 'dof': 14}	{'r': -0.027, 'p-val': 0.9196737804625614, 'dof': 14}	{'r': 0.198, 'p-val': 0.46242298250531566, 'dof': 14}	{'r': -0.258, 'p-val': 0.33386537130227334, 'dof': 14}	{'r': 0.585, 'p-val': 0.017371510873890935, 'dof': 14}	{'r': 0.332, 'p-val': 0.2085783171621162, 'dof': 14}	{'r': 0.562, 'p-val': 0.023415654544732607, 'dof': 14}	{'r': 0.232, 'p-val': 0.38811864870806084, 'dof': 14}	{'r': 0.21, 'p-val': 0.434926435959752, 'dof': 14}	{'r': 0.403, 'p-val': 0.12187973798374578, 'dof': 14}	{'r': 0.365, 'p-val': 0.16416004562717096, 'dof': 14}
3-Deoxytetronic acid 3 TMS	{'r': -0.487, 'p-val': 0.055925119312272877, 'dof': 14}	{'r': -0.622, 'p-val': 0.010061705443451478, 'dof': 14}	{'r': -0.146, 'p-val': 0.589123375491352, 'dof': 14}	{'r': 0.086, 'p-val': 0.7505639562902959, 'dof': 14}	{'r': 0.104, 'p-val': 0.70178304804027, 'dof': 14}	{'r': 0.412, 'p-val': 0.11314662649655172, 'dof': 14}	{'r': -0.01, 'p-val': 0.9701529640959292, 'dof': 14}	{'r': 0.085, 'p-val': 0.7544238594929077, 'dof': 14}	{'r': 0.325, 'p-val': 0.2188643960289002, 'dof': 14}	{'r': 0.243, 'p-val': 0.36396115888329356, 'dof': 14}	{'r': -0.365, 'p-val': 0.1644174352363343, 'dof': 14}
3-Hydroxybutyric acid 2 TMS	{'r': -0.184, 'p-val': 0.4957709886671742, 'dof': 14}	{'r': 0.26, 'p-val': 0.33109112325327855, 'dof': 14}	{'r': -0.419, 'p-val': 0.10609270331603209, 'dof': 14}	{'r': 0.042, 'p-val': 0.8768885217249132, 'dof': 14}	{'r': -0.036, 'p-val': 0.8961407307264151, 'dof': 14}	{'r': -0.179, 'p-val': 0.5080784597075456, 'dof': 14}	{'r': -0.163, 'p-val': 0.5470024584693198, 'dof': 14}	{'r': -0.157, 'p-val': 0.5621062486718378, 'dof': 14}	{'r': -0.085, 'p-val': 0.7531075206266424, 'dof': 14}	{'r': -0.442, 'p-val': 0.08622918820912154, 'dof': 14}	{'r': -0.019, 'p-val': 0.9451929286894875, 'dof': 14}
3-Methyladipic acid 2 TMS	{'r': -0.692, 'p-val': 0.0029556690966521036, 'dof': 14}	{'r': -0.288, 'p-val': 0.2785865982229432, 'dof': 14}	{'r': -0.354, 'p-val': 0.17829245307541944, 'dof': 14}	{'r': 0.161, 'p-val': 0.551223068658188, 'dof': 14}	{'r': -0.356, 'p-val': 0.17629480498002714, 'dof': 14}	{'r': -0.223, 'p-val': 0.4069258164522991, 'dof': 14}	{'r': -0.332, 'p-val': 0.209525617188166, 'dof': 14}	{'r': -0.103, 'p-val': 0.7041879554243697, 'dof': 14}	{'r': -0.201, 'p-val': 0.4562367801344446, 'dof': 14}	{'r': -0.317, 'p-val': 0.2311874427848544, 'dof': 14}	{'r': -0.58, 'p-val': 0.018532572636736917, 'dof': 14}
3,4-Dihydroxyphenylacetic acid 3 TMS	{'r': -0.042, 'p-val': 0.8781788797281381, 'dof': 14}	{'r': -0.662, 'p-val': 0.005224583858819193, 'dof': 14}	{'r': 0.407, 'p-val': 0.11724813891752717, 'dof': 14}	{'r': -0.126, 'p-val': 0.6423848784448413, 'dof': 14}	{'r': 0.004, 'p-val': 0.9879250032876582, 'dof': 14}	{'r': 0.311, 'p-val': 0.24107537753665123, 'dof': 14}	{'r': 0.215, 'p-val': 0.4236753780515793, 'dof': 14}	{'r': 0.337, 'p-val': 0.20122264856289268, 'dof': 14}	{'r': 0.235, 'p-val': 0.3812494723274066, 'dof': 14}	{'r': 0.133, 'p-val': 0.6226095476840918, 'dof': 14}	{'r': 0.008, 'p-val': 0.9751401776261764, 'dof': 14}
4-Hydroxy-3-methoxyphenyl ethylene glycol 3 TMS	{'r': -0.567, 'p-val': 0.022034486401400353, 'dof': 14}	{'r': -0.376, 'p-val': 0.1507074427486955, 'dof': 14}	{'r': -0.138, 'p-val': 0.610835809816795, 'dof': 14}	{'r': -0.118, 'p-val': 0.6621189819076976, 'dof': 14}	{'r': -0.534, 'p-val': 0.03327188679939813, 'dof': 14}	{'r': -0.161, 'p-val': 0.5521084456609089, 'dof': 14}	{'r': -0.438, 'p-val': 0.0901273796749312, 'dof': 14}	{'r': -0.374, 'p-val': 0.15326944352024116, 'dof': 14}	{'r': -0.057, 'p-val': 0.8343915618072734, 'dof': 14}	{'r': -0.282, 'p-val': 0.2897069960125004, 'dof': 14}	{'r': -0.564, 'p-val': 0.02285430224259048, 'dof': 14}
4-Hydroxy-Hippuric acid 2 TMS	{'r': -0.053, 'p-val': 0.846632495249032, 'dof': 14}	{'r': -0.568, 'p-val': 0.021675255051752922, 'dof': 14}	{'r': 0.209, 'p-val': 0.4378213562957435, 'dof': 14}	{'r': -0.11, 'p-val': 0.6857703910198751, 'dof': 14}	{'r': 0.537, 'p-val': 0.03208799916757502, 'dof': 14}	{'r': 0.435, 'p-val': 0.09212280841720916, 'dof': 14}	{'r': 0.532, 'p-val': 0.03381373081604105, 'dof': 14}	{'r': 0.264, 'p-val': 0.3224192201318874, 'dof': 14}	{'r': 0.373, 'p-val': 0.15454959127194992, 'dof': 14}	{'r': 0.676, 'p-val': 0.004009730089599827, 'dof': 14}	{'r': 0.103, 'p-val': 0.7038302974687736, 'dof': 14}
4-Hydroxybenzeneacetic acid 2 TMS	{'r': 0.183, 'p-val': 0.4984695767219717, 'dof': 14}	{'r': 0.106, 'p-val': 0.6955635218304013, 'dof': 14}	{'r': 0.222, 'p-val': 0.40846237005956465, 'dof': 14}	{'r': 0.266, 'p-val': 0.32006394922817216, 'dof': 14}	{'r': -0.069, 'p-val': 0.7984338358224295, 'dof': 14}	{'r': -0.077, 'p-val': 0.7775204414377554, 'dof': 14}	{'r': 0.019, 'p-val': 0.9448206758017419, 'dof': 14}	{'r': -0.117, 'p-val': 0.6659646583606273, 'dof': 14}	{'r': -0.068, 'p-val': 0.8035191688375544, 'dof': 14}	{'r': 0.372, 'p-val': 0.15631865955752647, 'dof': 14}	{'r': 0.02, 'p-val': 0.940235679404784, 'dof': 14}
4-Methylcatechol 2 TMS	{'r': 0.229, 'p-val': 0.39262443527567564, 'dof': 14}	{'r': 0.124, 'p-val': 0.6477264631298131, 'dof': 14}	{'r': 0.126, 'p-val': 0.6432514637649557, 'dof': 14}	{'r': 0.377, 'p-val': 0.14955363908235883, 'dof': 14}	{'r': -0.271, 'p-val': 0.3100426901470865, 'dof': 14}	{'r': -0.029, 'p-val': 0.9150962864184029, 'dof': 14}	{'r': -0.066, 'p-val': 0.8095175725720054, 'dof': 14}	{'r': 0.028, 'p-val': 0.9171227704262569, 'dof': 14}	{'r': -0.06, 'p-val': 0.8241945068256964, 'dof': 14}	{'r': 0.1, 'p-val': 0.7116311851423884, 'dof': 14}	{'r': 0.09, 'p-val': 0.7414080110656597, 'dof': 14}
4-O-Feruloylquinic acid 5 TMS	{'r': 0.273, 'p-val': 0.3058924003880288, 'dof': 14}	{'r': -0.351, 'p-val': 0.18188203435210018, 'dof': 14}	{'r': -0.008, 'p-val': 0.9758014834262994, 'dof': 14}	{'r': 0.332, 'p-val': 0.20912493472100982, 'dof': 14}	{'r': 0.669, 'p-val': 0.004564638295109978, 'dof': 14}	{'r': 0.579, 'p-val': 0.018641338955781666, 'dof': 14}	{'r': 0.533, 'p-val': 0.03336657956850644, 'dof': 14}	{'r': 0.622, 'p-val': 0.010098445844792825, 'dof': 14}	{'r': 0.665, 'p-val': 0.004900154670053251, 'dof': 14}	{'r': 0.403, 'p-val': 0.12120768071933054, 'dof': 14}	{'r': 0.363, 'p-val': 0.16646853362567907, 'dof': 14}
5-hydroxymethyl-2-furoic acid 2 TMS	{'r': 0.282, 'p-val': 0.29014176332893077, 'dof': 14}	{'r': 0.196, 'p-val': 0.46680377235183923, 'dof': 14}	{'r': 0.003, 'p-val': 0.9906841528133455, 'dof': 14}	{'r': -0.134, 'p-val': 0.6218876810470633, 'dof': 14}	{'r': 0.456, 'p-val': 0.07618359199891403, 'dof': 14}	{'r': 0.314, 'p-val': 0.2360520333658782, 'dof': 14}	{'r': 0.181, 'p-val': 0.5018479989960873, 'dof': 14}	{'r': 0.124, 'p-val': 0.6475026684612486, 'dof': 14}	{'r': 0.254, 'p-val': 0.34328724337762984, 'dof': 14}	{'r': 0.304, 'p-val': 0.25275754387023835, 'dof': 14}	{'r': 0.275, 'p-val': 0.30231566380834046, 'dof': 14}
5-Hydroxypipecolic acid 3 TMS	{'r': 0.273, 'p-val': 0.3066684944628239, 'dof': 14}	{'r': 0.084, 'p-val': 0.7568569680280333, 'dof': 14}	{'r': 0.472, 'p-val': 0.06466720968115844, 'dof': 14}	{'r': -0.247, 'p-val': 0.3561688025360327, 'dof': 14}	{'r': -0.022, 'p-val': 0.9343701418118493, 'dof': 14}	{'r': -0.48, 'p-val': 0.05968992257322104, 'dof': 14}	{'r': 0.255, 'p-val': 0.3412278387964196, 'dof': 14}	{'r': -0.017, 'p-val': 0.95133506793005, 'dof': 14}	{'r': -0.384, 'p-val': 0.14221067621068384, 'dof': 14}	{'r': 0.381, 'p-val': 0.1457352971979994, 'dof': 14}	{'r': 0.338, 'p-val': 0.19983141215749006, 'dof': 14}
5-O-Feruloylquinic acid 5 TMS	{'r': 0.192, 'p-val': 0.47650195883192814, 'dof': 14}	{'r': -0.039, 'p-val': 0.8862887306053823, 'dof': 14}	{'r': -0.138, 'p-val': 0.6090843962072018, 'dof': 14}	{'r': 0.431, 'p-val': 0.09587558949876751, 'dof': 14}	{'r': 0.559, 'p-val': 0.02441683963642254, 'dof': 14}	{'r': 0.483, 'p-val': 0.05786697458461972, 'dof': 14}	{'r': 0.432, 'p-val': 0.09508703593368566, 'dof': 14}	{'r': 0.468, 'p-val': 0.06721559191799205, 'dof': 14}	{'r': 0.463, 'p-val': 0.07119278135359954, 'dof': 14}	{'r': 0.229, 'p-val': 0.39346482544677674, 'dof': 14}	{'r': 0.336, 'p-val': 0.20378400360817908, 'dof': 14}
6-Biopterin 4 TMS	{'r': -0.593, 'p-val': 0.015523701913456882, 'dof': 14}	{'r': -0.635, 'p-val': 0.008199711023035763, 'dof': 14}	{'r': -0.116, 'p-val': 0.6690156716830621, 'dof': 14}	{'r': 0.217, 'p-val': 0.4190219566025991, 'dof': 14}	{'r': -0.355, 'p-val': 0.17727978901097177, 'dof': 14}	{'r': 0.007, 'p-val': 0.9800276411050942, 'dof': 14}	{'r': -0.213, 'p-val': 0.4284008067291588, 'dof': 14}	{'r': -0.003, 'p-val': 0.9910683955449816, 'dof': 14}	{'r': 0.026, 'p-val': 0.9233489323525599, 'dof': 14}	{'r': 0.008, 'p-val': 0.9752755875060243, 'dof': 14}	{'r': -0.608, 'p-val': 0.01243872467829859, 'dof': 14}
7-Methylguanine 2 TMS	{'r': -0.509, 'p-val': 0.04416440299262237, 'dof': 14}	{'r': -0.835, 'p-val': 5.747686492617562e-05, 'dof': 14}	{'r': 0.084, 'p-val': 0.7577007225469244, 'dof': 14}	{'r': 0.285, 'p-val': 0.28412169184992364, 'dof': 14}	{'r': -0.137, 'p-val': 0.6118972702797758, 'dof': 14}	{'r': 0.082, 'p-val': 0.7620231201400016, 'dof': 14}	{'r': 0.053, 'p-val': 0.8450674862934088, 'dof': 14}	{'r': 0.223, 'p-val': 0.4059487531721693, 'dof': 14}	{'r': 0.151, 'p-val': 0.5763804297395712, 'dof': 14}	{'r': 0.309, 'p-val': 0.24418826938101987, 'dof': 14}	{'r': -0.401, 'p-val': 0.12345253082685564, 'dof': 14}
Acetominophen 2 TMS	{'r': -0.036, 'p-val': 0.8935790652435889, 'dof': 14}	{'r': 0.192, 'p-val': 0.4773993330358808, 'dof': 14}	{'r': -0.057, 'p-val': 0.8335614984353856, 'dof': 14}	{'r': 0.081, 'p-val': 0.7655363390682433, 'dof': 14}	{'r': -0.174, 'p-val': 0.5192509954555513, 'dof': 14}	{'r': -0.202, 'p-val': 0.45353302432753395, 'dof': 14}	{'r': -0.141, 'p-val': 0.6016864167856346, 'dof': 14}	{'r': -0.111, 'p-val': 0.68260120051297, 'dof': 14}	{'r': -0.273, 'p-val': 0.3063343733813281, 'dof': 14}	{'r': -0.209, 'p-val': 0.43812183121762704, 'dof': 14}	{'r': -0.114, 'p-val': 0.6740960784140283, 'dof': 14}
Aconitic acid 3 TMS	{'r': -0.568, 'p-val': 0.021631099195152582, 'dof': 14}	{'r': -0.116, 'p-val': 0.6699302780959355, 'dof': 14}	{'r': -0.087, 'p-val': 0.748042136864258, 'dof': 14}	{'r': -0.173, 'p-val': 0.5206227629860973, 'dof': 14}	{'r': -0.407, 'p-val': 0.11741096373196508, 'dof': 14}	{'r': -0.389, 'p-val': 0.1368214446539162, 'dof': 14}	{'r': -0.349, 'p-val': 0.18488263984698114, 'dof': 14}	{'r': -0.423, 'p-val': 0.1030083834624522, 'dof': 14}	{'r': -0.365, 'p-val': 0.16414308636009603, 'dof': 14}	{'r': -0.255, 'p-val': 0.3395723012405036, 'dof': 14}	{'r': -0.344, 'p-val': 0.19139953577617264, 'dof': 14}
Adenine 2 TMS	{'r': -0.763, 'p-val': 0.0005859602736271812, 'dof': 14}	{'r': -0.552, 'p-val': 0.026686215039952322, 'dof': 14}	{'r': -0.143, 'p-val': 0.5971077845456549, 'dof': 14}	{'r': 0.02, 'p-val': 0.9404150741463796, 'dof': 14}	{'r': -0.378, 'p-val': 0.14840372606725377, 'dof': 14}	{'r': -0.265, 'p-val': 0.3217324021428721, 'dof': 14}	{'r': -0.231, 'p-val': 0.3896763889390197, 'dof': 14}	{'r': -0.136, 'p-val': 0.615381685209329, 'dof': 14}	{'r': -0.201, 'p-val': 0.456309414778696, 'dof': 14}	{'r': -0.202, 'p-val': 0.4523464642083763, 'dof': 14}	{'r': -0.541, 'p-val': 0.030302513413816165, 'dof': 14}
Adenosine 4 TMS	{'r': -0.481, 'p-val': 0.059311686800568766, 'dof': 14}	{'r': -0.686, 'p-val': 0.0033315964689287483, 'dof': 14}	{'r': 0.068, 'p-val': 0.8035745365502004, 'dof': 14}	{'r': -0.013, 'p-val': 0.9613207011698632, 'dof': 14}	{'r': -0.186, 'p-val': 0.48983070338457646, 'dof': 14}	{'r': 0.013, 'p-val': 0.9626191663054586, 'dof': 14}	{'r': -0.064, 'p-val': 0.8140603636078975, 'dof': 14}	{'r': 0.117, 'p-val': 0.6667953830744207, 'dof': 14}	{'r': 0.057, 'p-val': 0.8352819856621605, 'dof': 14}	{'r': 0.161, 'p-val': 0.5526413348696713, 'dof': 14}	{'r': -0.492, 'p-val': 0.05298164805152244, 'dof': 14}
Adenosine 5-s-methyl-5-thio-N 3 TMS	{'r': 0.002, 'p-val': 0.9937017083004223, 'dof': 14}	{'r': -0.56, 'p-val': 0.02406129964534285, 'dof': 14}	{'r': 0.347, 'p-val': 0.18833042210639075, 'dof': 14}	{'r': -0.101, 'p-val': 0.7097494110689041, 'dof': 14}	{'r': 0.33, 'p-val': 0.212282551592451, 'dof': 14}	{'r': 0.316, 'p-val': 0.23246922043154064, 'dof': 14}	{'r': 0.483, 'p-val': 0.05800259123787021, 'dof': 14}	{'r': 0.168, 'p-val': 0.5350921271038938, 'dof': 14}	{'r': 0.3, 'p-val': 0.25961063548886154, 'dof': 14}	{'r': 0.603, 'p-val': 0.013508891947833048, 'dof': 14}	{'r': 0.126, 'p-val': 0.6421008095804058, 'dof': 14}
Allocholic acid 4 TMS	{'r': 0.009, 'p-val': 0.9721698519163794, 'dof': 14}	{'r': -0.494, 'p-val': 0.05159835748804303, 'dof': 14}	{'r': 0.349, 'p-val': 0.18507980957089887, 'dof': 14}	{'r': 0.169, 'p-val': 0.5325572356260995, 'dof': 14}	{'r': -0.126, 'p-val': 0.6412350866971166, 'dof': 14}	{'r': 0.07, 'p-val': 0.7958185203735283, 'dof': 14}	{'r': 0.127, 'p-val': 0.6386007124140285, 'dof': 14}	{'r': 0.195, 'p-val': 0.4697225907700646, 'dof': 14}	{'r': 0.144, 'p-val': 0.5959251618553355, 'dof': 14}	{'r': 0.303, 'p-val': 0.2532658121175707, 'dof': 14}	{'r': -0.149, 'p-val': 0.5813781585186556, 'dof': 14}
Amino levulinic acid 3 TMS	{'r': -0.309, 'p-val': 0.24414347729196267, 'dof': 14}	{'r': -0.683, 'p-val': 0.0035531735978518984, 'dof': 14}	{'r': 0.352, 'p-val': 0.18078569372027878, 'dof': 14}	{'r': 0.094, 'p-val': 0.727849015857257, 'dof': 14}	{'r': -0.261, 'p-val': 0.3284395167623887, 'dof': 14}	{'r': 0.056, 'p-val': 0.837829962321783, 'dof': 14}	{'r': 0.006, 'p-val': 0.9809640041559358, 'dof': 14}	{'r': 0.081, 'p-val': 0.7646272858615414, 'dof': 14}	{'r': -0.003, 'p-val': 0.9898917842760708, 'dof': 14}	{'r': 0.17, 'p-val': 0.5291980130963216, 'dof': 14}	{'r': -0.277, 'p-val': 0.2995352617253453, 'dof': 14}
Aminomalonic acid 3 TMS	{'r': 0.189, 'p-val': 0.48422837245595696, 'dof': 14}	{'r': 0.046, 'p-val': 0.8663218128475364, 'dof': 14}	{'r': -0.118, 'p-val': 0.6632390630885698, 'dof': 14}	{'r': 0.041, 'p-val': 0.8802581533850058, 'dof': 14}	{'r': 0.483, 'p-val': 0.05814720362677422, 'dof': 14}	{'r': 0.428, 'p-val': 0.09844994682646897, 'dof': 14}	{'r': 0.277, 'p-val': 0.2994634205879506, 'dof': 14}	{'r': 0.06, 'p-val': 0.8245770788190501, 'dof': 14}	{'r': 0.398, 'p-val': 0.12709205596265574, 'dof': 14}	{'r': 0.467, 'p-val': 0.06826905043557888, 'dof': 14}	{'r': 0.172, 'p-val': 0.5229265730965487, 'dof': 14}
Arabinose 4 TMS	{'r': -0.139, 'p-val': 0.6069296764070907, 'dof': 14}	{'r': 0.139, 'p-val': 0.6065476476159823, 'dof': 14}	{'r': -0.092, 'p-val': 0.7359472138975507, 'dof': 14}	{'r': -0.186, 'p-val': 0.4892049975868762, 'dof': 14}	{'r': 0.369, 'p-val': 0.1594719127066816, 'dof': 14}	{'r': -0.167, 'p-val': 0.5366169449010632, 'dof': 14}	{'r': 0.252, 'p-val': 0.34611834260741053, 'dof': 14}	{'r': 0.007, 'p-val': 0.9804217367776472, 'dof': 14}	{'r': -0.155, 'p-val': 0.5668053861278837, 'dof': 14}	{'r': 0.141, 'p-val': 0.602216026864045, 'dof': 14}	{'r': 0.302, 'p-val': 0.2560565140271024, 'dof': 14}
Arginine 3 TMS	{'r': -0.086, 'p-val': 0.7521110350328696, 'dof': 14}	{'r': -0.729, 'p-val': 0.001362268325814198, 'dof': 14}	{'r': 0.388, 'p-val': 0.13802140152464715, 'dof': 14}	{'r': -0.007, 'p-val': 0.9790856989061055, 'dof': 14}	{'r': -0.02, 'p-val': 0.9404921512106093, 'dof': 14}	{'r': 0.2, 'p-val': 0.4572289110637765, 'dof': 14}	{'r': 0.106, 'p-val': 0.6972907314212943, 'dof': 14}	{'r': 0.237, 'p-val': 0.3765230659502313, 'dof': 14}	{'r': 0.306, 'p-val': 0.2488394835411666, 'dof': 14}	{'r': 0.207, 'p-val': 0.4426514542411035, 'dof': 14}	{'r': -0.07, 'p-val': 0.7958180650730668, 'dof': 14}
Asparagine 3 TMS	{'r': -0.142, 'p-val': 0.5993816637520858, 'dof': 14}	{'r': -0.482, 'p-val': 0.05882089471539719, 'dof': 14}	{'r': 0.524, 'p-val': 0.03704411481160782, 'dof': 14}	{'r': -0.1, 'p-val': 0.7112530110703268, 'dof': 14}	{'r': 0.177, 'p-val': 0.5120344078499692, 'dof': 14}	{'r': -0.172, 'p-val': 0.5247586599809643, 'dof': 14}	{'r': 0.432, 'p-val': 0.09499131992194514, 'dof': 14}	{'r': 0.133, 'p-val': 0.6230023538392586, 'dof': 14}	{'r': -0.139, 'p-val': 0.607947102055703, 'dof': 14}	{'r': 0.442, 'p-val': 0.08631424771879345, 'dof': 14}	{'r': 0.222, 'p-val': 0.40780477383802216, 'dof': 14}
b-Aminoisobutyric acid 3 TMS	{'r': -0.559, 'p-val': 0.024238416978621235, 'dof': 14}	{'r': -0.409, 'p-val': 0.11529765475141819, 'dof': 14}	{'r': -0.01, 'p-val': 0.9721007451683825, 'dof': 14}	{'r': 0.322, 'p-val': 0.22442410687272898, 'dof': 14}	{'r': -0.436, 'p-val': 0.09164767735066827, 'dof': 14}	{'r': -0.229, 'p-val': 0.39450559050007117, 'dof': 14}	{'r': -0.171, 'p-val': 0.526701178503745, 'dof': 14}	{'r': -0.024, 'p-val': 0.9299318204106662, 'dof': 14}	{'r': -0.294, 'p-val': 0.268637664134217, 'dof': 14}	{'r': 0.033, 'p-val': 0.9026234436053256, 'dof': 14}	{'r': -0.499, 'p-val': 0.04901525013550077, 'dof': 14}
Butanoic acid, 2-{(trimethylsilyl)oxy]	{'r': -0.315, 'p-val': 0.23476423126872506, 'dof': 14}	{'r': -0.356, 'p-val': 0.17548688953866656, 'dof': 14}	{'r': -0.329, 'p-val': 0.2133496781015283, 'dof': 14}	{'r': 0.494, 'p-val': 0.051552955985837264, 'dof': 14}	{'r': -0.289, 'p-val': 0.2776794598424441, 'dof': 14}	{'r': 0.286, 'p-val': 0.28324372042695056, 'dof': 14}	{'r': -0.38, 'p-val': 0.14666056894477084, 'dof': 14}	{'r': 0.077, 'p-val': 0.7765497384315211, 'dof': 14}	{'r': 0.318, 'p-val': 0.23044392873029687, 'dof': 14}	{'r': -0.184, 'p-val': 0.4962751034032341, 'dof': 14}	{'r': -0.5, 'p-val': 0.04861923984429897, 'dof': 14}
Carbohydrate 1	{'r': 0.3, 'p-val': 0.25865837417596416, 'dof': 14}	{'r': 0.129, 'p-val': 0.6338867387092366, 'dof': 14}	{'r': 0.092, 'p-val': 0.7334330459368912, 'dof': 14}	{'r': 0.008, 'p-val': 0.9762926759694299, 'dof': 14}	{'r': 0.516, 'p-val': 0.040610507390733463, 'dof': 14}	{'r': 0.079, 'p-val': 0.7720745579873878, 'dof': 14}	{'r': 0.436, 'p-val': 0.09131582135056678, 'dof': 14}	{'r': 0.137, 'p-val': 0.6126584016644614, 'dof': 14}	{'r': 0.158, 'p-val': 0.5592421049803937, 'dof': 14}	{'r': 0.458, 'p-val': 0.07444137880157276, 'dof': 14}	{'r': 0.514, 'p-val': 0.041651163571770865, 'dof': 14}
Carbohydrate 10	{'r': 0.312, 'p-val': 0.2395069265740043, 'dof': 14}	{'r': 0.293, 'p-val': 0.27024085285528804, 'dof': 14}	{'r': -0.131, 'p-val': 0.6290991521537836, 'dof': 14}	{'r': -0.035, 'p-val': 0.8968015286726468, 'dof': 14}	{'r': -0.105, 'p-val': 0.6981724003439211, 'dof': 14}	{'r': -0.259, 'p-val': 0.33253005814701053, 'dof': 14}	{'r': -0.219, 'p-val': 0.41611626401910373, 'dof': 14}	{'r': -0.26, 'p-val': 0.331271300207752, 'dof': 14}	{'r': -0.023, 'p-val': 0.9318289520977915, 'dof': 14}	{'r': 0.112, 'p-val': 0.6791659652548471, 'dof': 14}	{'r': 0.163, 'p-val': 0.545867960364781, 'dof': 14}
Carbohydrate 11	{'r': 0.107, 'p-val': 0.6928982053575408, 'dof': 14}	{'r': -0.212, 'p-val': 0.430734650017906, 'dof': 14}	{'r': 0.162, 'p-val': 0.5479884182677315, 'dof': 14}	{'r': 0.201, 'p-val': 0.4559107982462459, 'dof': 14}	{'r': -0.011, 'p-val': 0.9683792970148449, 'dof': 14}	{'r': 0.326, 'p-val': 0.21859017213492857, 'dof': 14}	{'r': -0.116, 'p-val': 0.6685204156617393, 'dof': 14}	{'r': -0.072, 'p-val': 0.7908911399008193, 'dof': 14}	{'r': 0.296, 'p-val': 0.2663808182755951, 'dof': 14}	{'r': 0.426, 'p-val': 0.10027196276541221, 'dof': 14}	{'r': -0.099, 'p-val': 0.716024411135608, 'dof': 14}
Carbohydrate 12	{'r': -0.035, 'p-val': 0.8985379742264836, 'dof': 14}	{'r': -0.231, 'p-val': 0.3902209010885165, 'dof': 14}	{'r': 0.21, 'p-val': 0.43541736154209465, 'dof': 14}	{'r': 0.056, 'p-val': 0.8382036027834731, 'dof': 14}	{'r': -0.277, 'p-val': 0.2994771847520378, 'dof': 14}	{'r': 0.034, 'p-val': 0.8992208615824582, 'dof': 14}	{'r': -0.223, 'p-val': 0.4054749559513766, 'dof': 14}	{'r': -0.125, 'p-val': 0.6456461000614668, 'dof': 14}	{'r': -0.01, 'p-val': 0.9699022596315493, 'dof': 14}	{'r': -0.032, 'p-val': 0.906778942380105, 'dof': 14}	{'r': -0.201, 'p-val': 0.4543347281563631, 'dof': 14}
Carbohydrate 13	{'r': 0.164, 'p-val': 0.544171648602138, 'dof': 14}	{'r': 0.362, 'p-val': 0.16843152187442526, 'dof': 14}	{'r': -0.187, 'p-val': 0.48889326040902803, 'dof': 14}	{'r': 0.146, 'p-val': 0.5899361383169652, 'dof': 14}	{'r': 0.022, 'p-val': 0.9367434597843798, 'dof': 14}	{'r': -0.129, 'p-val': 0.6340082792537797, 'dof': 14}	{'r': -0.099, 'p-val': 0.7140938489477522, 'dof': 14}	{'r': -0.367, 'p-val': 0.16178883246365794, 'dof': 14}	{'r': -0.006, 'p-val': 0.9831321876384884, 'dof': 14}	{'r': 0.165, 'p-val': 0.541485724741415, 'dof': 14}	{'r': 0.21, 'p-val': 0.43564667469673646, 'dof': 14}
Carbohydrate 14	{'r': 0.031, 'p-val': 0.910680715296626, 'dof': 14}	{'r': -0.401, 'p-val': 0.12418211656658393, 'dof': 14}	{'r': 0.087, 'p-val': 0.7495027623854424, 'dof': 14}	{'r': 0.436, 'p-val': 0.09175225366461358, 'dof': 14}	{'r': 0.104, 'p-val': 0.7001981218539771, 'dof': 14}	{'r': 0.403, 'p-val': 0.12147906438051652, 'dof': 14}	{'r': 0.033, 'p-val': 0.9032540198378639, 'dof': 14}	{'r': 0.343, 'p-val': 0.1935057376895725, 'dof': 14}	{'r': 0.417, 'p-val': 0.10849993227185066, 'dof': 14}	{'r': 0.192, 'p-val': 0.47665175692684103, 'dof': 14}	{'r': -0.073, 'p-val': 0.789238008069866, 'dof': 14}
Carbohydrate 15	{'r': -0.523, 'p-val': 0.037460672681904394, 'dof': 14}	{'r': -0.47, 'p-val': 0.06600935796437729, 'dof': 14}	{'r': 0.022, 'p-val': 0.9357335416206072, 'dof': 14}	{'r': 0.148, 'p-val': 0.5833795448411367, 'dof': 14}	{'r': -0.478, 'p-val': 0.061306695333888425, 'dof': 14}	{'r': -0.238, 'p-val': 0.3742067164918575, 'dof': 14}	{'r': -0.334, 'p-val': 0.20571034991064513, 'dof': 14}	{'r': -0.132, 'p-val': 0.6272131916503894, 'dof': 14}	{'r': -0.158, 'p-val': 0.5588289662430953, 'dof': 14}	{'r': -0.077, 'p-val': 0.7757932852627846, 'dof': 14}	{'r': -0.469, 'p-val': 0.06686528298529094, 'dof': 14}
Carbohydrate 16	{'r': 0.68, 'p-val': 0.00375615452212977, 'dof': 14}	{'r': -0.149, 'p-val': 0.5821705465967528, 'dof': 14}	{'r': 0.674, 'p-val': 0.00423209373550714, 'dof': 14}	{'r': 0.185, 'p-val': 0.4937933839622479, 'dof': 14}	{'r': 0.346, 'p-val': 0.1896352833954748, 'dof': 14}	{'r': 0.377, 'p-val': 0.1494704166539877, 'dof': 14}	{'r': 0.508, 'p-val': 0.044490919048521926, 'dof': 14}	{'r': 0.453, 'p-val': 0.07828628081345465, 'dof': 14}	{'r': 0.378, 'p-val': 0.14926459299709277, 'dof': 14}	{'r': 0.503, 'p-val': 0.047047791843431955, 'dof': 14}	{'r': 0.579, 'p-val': 0.01887870902468477, 'dof': 14}
Carbohydrate 17	{'r': 0.167, 'p-val': 0.5362334397664301, 'dof': 14}	{'r': -0.035, 'p-val': 0.8966580865889048, 'dof': 14}	{'r': -0.15, 'p-val': 0.5792942301850124, 'dof': 14}	{'r': 0.637, 'p-val': 0.007941802574374084, 'dof': 14}	{'r': -0.095, 'p-val': 0.7272350696355048, 'dof': 14}	{'r': 0.332, 'p-val': 0.20852103753086992, 'dof': 14}	{'r': -0.285, 'p-val': 0.28498497438381987, 'dof': 14}	{'r': 0.109, 'p-val': 0.6889106788659636, 'dof': 14}	{'r': 0.375, 'p-val': 0.1521358574627294, 'dof': 14}	{'r': 0.347, 'p-val': 0.1880447217626843, 'dof': 14}	{'r': -0.114, 'p-val': 0.6747022249548231, 'dof': 14}
Carbohydrate 18	{'r': -0.048, 'p-val': 0.860227786540682, 'dof': 14}	{'r': -0.419, 'p-val': 0.10600302114858058, 'dof': 14}	{'r': 0.098, 'p-val': 0.7176019491800137, 'dof': 14}	{'r': 0.754, 'p-val': 0.0007377376412999913, 'dof': 14}	{'r': 0.011, 'p-val': 0.9675788335735337, 'dof': 14}	{'r': 0.388, 'p-val': 0.13770704743638876, 'dof': 14}	{'r': 0.118, 'p-val': 0.6638641280332536, 'dof': 14}	{'r': 0.426, 'p-val': 0.10025525211439117, 'dof': 14}	{'r': 0.348, 'p-val': 0.1859587929836179, 'dof': 14}	{'r': 0.265, 'p-val': 0.32139563656324466, 'dof': 14}	{'r': -0.056, 'p-val': 0.8359712664364631, 'dof': 14}
Carbohydrate 19	{'r': -0.8, 'p-val': 0.00019770868620957085, 'dof': 14}	{'r': -0.194, 'p-val': 0.47191314885805624, 'dof': 14}	{'r': -0.432, 'p-val': 0.09458512283247114, 'dof': 14}	{'r': 0.22, 'p-val': 0.41217727953119965, 'dof': 14}	{'r': -0.333, 'p-val': 0.20727967017292628, 'dof': 14}	{'r': -0.221, 'p-val': 0.4104548846642234, 'dof': 14}	{'r': -0.387, 'p-val': 0.13906640673427706, 'dof': 14}	{'r': -0.273, 'p-val': 0.3055280368110505, 'dof': 14}	{'r': -0.254, 'p-val': 0.3418946946772491, 'dof': 14}	{'r': -0.134, 'p-val': 0.6207341123803283, 'dof': 14}	{'r': -0.581, 'p-val': 0.01823888433830728, 'dof': 14}
Carbohydrate 2	{'r': -0.18, 'p-val': 0.5053574330349777, 'dof': 14}	{'r': -0.284, 'p-val': 0.285941949848025, 'dof': 14}	{'r': 0.297, 'p-val': 0.2640307046580888, 'dof': 14}	{'r': -0.333, 'p-val': 0.2082135844327273, 'dof': 14}	{'r': 0.013, 'p-val': 0.9617368206114384, 'dof': 14}	{'r': -0.064, 'p-val': 0.8149716020942648, 'dof': 14}	{'r': 0.241, 'p-val': 0.3695449289326905, 'dof': 14}	{'r': -0.04, 'p-val': 0.8833077592806932, 'dof': 14}	{'r': -0.191, 'p-val': 0.47754524265446585, 'dof': 14}	{'r': 0.019, 'p-val': 0.9432264845940913, 'dof': 14}	{'r': -0.026, 'p-val': 0.9233681957965594, 'dof': 14}
Carbohydrate 20	{'r': -0.308, 'p-val': 0.24650457738844475, 'dof': 14}	{'r': -0.661, 'p-val': 0.0053341327876661035, 'dof': 14}	{'r': 0.273, 'p-val': 0.30694559580503256, 'dof': 14}	{'r': -0.085, 'p-val': 0.7552113789463003, 'dof': 14}	{'r': -0.267, 'p-val': 0.31659420422819484, 'dof': 14}	{'r': -0.001, 'p-val': 0.9981653715313982, 'dof': 14}	{'r': -0.036, 'p-val': 0.8954613750001358, 'dof': 14}	{'r': 0.063, 'p-val': 0.8169632188917489, 'dof': 14}	{'r': 0.059, 'p-val': 0.8295891984647886, 'dof': 14}	{'r': -0.107, 'p-val': 0.6927358390569194, 'dof': 14}	{'r': -0.304, 'p-val': 0.25231681170274245, 'dof': 14}
Carbohydrate 21	{'r': -0.151, 'p-val': 0.5769606755386, 'dof': 14}	{'r': -0.3, 'p-val': 0.2596179497067853, 'dof': 14}	{'r': -0.031, 'p-val': 0.9081838181939818, 'dof': 14}	{'r': 0.088, 'p-val': 0.7459113082080547, 'dof': 14}	{'r': 0.259, 'p-val': 0.331992766646404, 'dof': 14}	{'r': 0.14, 'p-val': 0.6058648138592811, 'dof': 14}	{'r': 0.252, 'p-val': 0.3459489167530132, 'dof': 14}	{'r': 0.097, 'p-val': 0.7203573206852658, 'dof': 14}	{'r': 0.185, 'p-val': 0.4933200760820813, 'dof': 14}	{'r': 0.505, 'p-val': 0.04611698646109173, 'dof': 14}	{'r': -0.018, 'p-val': 0.9486770940849854, 'dof': 14}
Carbohydrate 22	{'r': -0.463, 'p-val': 0.07061399853143571, 'dof': 14}	{'r': -0.768, 'p-val': 0.0005168747671833899, 'dof': 14}	{'r': 0.267, 'p-val': 0.3171441777083677, 'dof': 14}	{'r': 0.092, 'p-val': 0.7357466198424272, 'dof': 14}	{'r': -0.127, 'p-val': 0.6389056233102457, 'dof': 14}	{'r': -0.04, 'p-val': 0.8840156653823921, 'dof': 14}	{'r': 0.169, 'p-val': 0.5317637948120791, 'dof': 14}	{'r': 0.251, 'p-val': 0.3493048811698779, 'dof': 14}	{'r': 0.007, 'p-val': 0.9807296945822683, 'dof': 14}	{'r': 0.234, 'p-val': 0.3829481032631483, 'dof': 14}	{'r': -0.336, 'p-val': 0.20290616978537585, 'dof': 14}
Carbohydrate 23	{'r': -0.236, 'p-val': 0.379805104152437, 'dof': 14}	{'r': -0.108, 'p-val': 0.6904631550308247, 'dof': 14}	{'r': 0.042, 'p-val': 0.8761986140847797, 'dof': 14}	{'r': -0.113, 'p-val': 0.6769736299411961, 'dof': 14}	{'r': -0.103, 'p-val': 0.7029715503458469, 'dof': 14}	{'r': -0.12, 'p-val': 0.6581653847650685, 'dof': 14}	{'r': 0.019, 'p-val': 0.9434042930839424, 'dof': 14}	{'r': -0.088, 'p-val': 0.7445631507533148, 'dof': 14}	{'r': -0.218, 'p-val': 0.41822917488100986, 'dof': 14}	{'r': 0.327, 'p-val': 0.2170807084950508, 'dof': 14}	{'r': -0.292, 'p-val': 0.27227499089714285, 'dof': 14}
Carbohydrate 24	{'r': -0.345, 'p-val': 0.1907814224078992, 'dof': 14}	{'r': -0.18, 'p-val': 0.5041154570048308, 'dof': 14}	{'r': -0.02, 'p-val': 0.9412303940586491, 'dof': 14}	{'r': -0.139, 'p-val': 0.6074260324255163, 'dof': 14}	{'r': -0.422, 'p-val': 0.10385495385257491, 'dof': 14}	{'r': -0.101, 'p-val': 0.7108816312107498, 'dof': 14}	{'r': -0.395, 'p-val': 0.13024026961457097, 'dof': 14}	{'r': -0.197, 'p-val': 0.4638974792546863, 'dof': 14}	{'r': -0.198, 'p-val': 0.463128446088539, 'dof': 14}	{'r': -0.096, 'p-val': 0.7227721442201152, 'dof': 14}	{'r': -0.615, 'p-val': 0.011305632461316427, 'dof': 14}
Carbohydrate 3	{'r': 0.197, 'p-val': 0.4653485246678587, 'dof': 14}	{'r': -0.475, 'p-val': 0.0631791785926348, 'dof': 14}	{'r': 0.399, 'p-val': 0.1260747813594101, 'dof': 14}	{'r': 0.216, 'p-val': 0.42197125573475747, 'dof': 14}	{'r': 0.637, 'p-val': 0.007954027197078259, 'dof': 14}	{'r': 0.439, 'p-val': 0.08901669145435159, 'dof': 14}	{'r': 0.749, 'p-val': 0.0008317327627894454, 'dof': 14}	{'r': 0.746, 'p-val': 0.000915330956760871, 'dof': 14}	{'r': 0.401, 'p-val': 0.12385209487654374, 'dof': 14}	{'r': 0.554, 'p-val': 0.02611712563238327, 'dof': 14}	{'r': 0.418, 'p-val': 0.10683442984456887, 'dof': 14}
Carbohydrate 4	{'r': -0.031, 'p-val': 0.9094867317443203, 'dof': 14}	{'r': 0.006, 'p-val': 0.9821122537487638, 'dof': 14}	{'r': 0.061, 'p-val': 0.8220422292202516, 'dof': 14}	{'r': -0.219, 'p-val': 0.4160934574814391, 'dof': 14}	{'r': 0.228, 'p-val': 0.3965629713334613, 'dof': 14}	{'r': 0.041, 'p-val': 0.8789392433577742, 'dof': 14}	{'r': 0.085, 'p-val': 0.7545442078423298, 'dof': 14}	{'r': 0.059, 'p-val': 0.8279102578527711, 'dof': 14}	{'r': -0.005, 'p-val': 0.9855171390542423, 'dof': 14}	{'r': 0.195, 'p-val': 0.4696392768445121, 'dof': 14}	{'r': 0.146, 'p-val': 0.589367113034668, 'dof': 14}
Carbohydrate 5	{'r': -0.422, 'p-val': 0.10329160111951485, 'dof': 14}	{'r': -0.586, 'p-val': 0.016981799544030656, 'dof': 14}	{'r': 0.093, 'p-val': 0.7326407879081074, 'dof': 14}	{'r': 0.094, 'p-val': 0.730147567798983, 'dof': 14}	{'r': -0.366, 'p-val': 0.16315604280867077, 'dof': 14}	{'r': 0.078, 'p-val': 0.7750800266019894, 'dof': 14}	{'r': -0.27, 'p-val': 0.31238884417675006, 'dof': 14}	{'r': -0.015, 'p-val': 0.9559079811174516, 'dof': 14}	{'r': 0.093, 'p-val': 0.7327800496556389, 'dof': 14}	{'r': -0.114, 'p-val': 0.6746143837191849, 'dof': 14}	{'r': -0.436, 'p-val': 0.09170600832738855, 'dof': 14}
Carbohydrate 6	{'r': 0.236, 'p-val': 0.37871865090203666, 'dof': 14}	{'r': 0.812, 'p-val': 0.00013293834474366288, 'dof': 14}	{'r': -0.063, 'p-val': 0.8180441664699412, 'dof': 14}	{'r': -0.064, 'p-val': 0.81473560718622, 'dof': 14}	{'r': -0.144, 'p-val': 0.5938846301761603, 'dof': 14}	{'r': -0.53, 'p-val': 0.03468124182191582, 'dof': 14}	{'r': -0.129, 'p-val': 0.6342246995818226, 'dof': 14}	{'r': -0.19, 'p-val': 0.4817876625280616, 'dof': 14}	{'r': -0.511, 'p-val': 0.04327468264628147, 'dof': 14}	{'r': -0.451, 'p-val': 0.07921530413209928, 'dof': 14}	{'r': 0.319, 'p-val': 0.22876557422340496, 'dof': 14}
Carbohydrate 7	{'r': 0.024, 'p-val': 0.9300579792593664, 'dof': 14}	{'r': -0.328, 'p-val': 0.21456942976536608, 'dof': 14}	{'r': 0.27, 'p-val': 0.3126267510914324, 'dof': 14}	{'r': 0.745, 'p-val': 0.0009297812327926207, 'dof': 14}	{'r': -0.026, 'p-val': 0.9232575872043228, 'dof': 14}	{'r': 0.165, 'p-val': 0.5421576616395715, 'dof': 14}	{'r': 0.242, 'p-val': 0.36704277282172804, 'dof': 14}	{'r': 0.363, 'p-val': 0.1670106746428864, 'dof': 14}	{'r': 0.178, 'p-val': 0.5103773544641474, 'dof': 14}	{'r': 0.437, 'p-val': 0.0906062790652673, 'dof': 14}	{'r': 0.009, 'p-val': 0.9732408289235323, 'dof': 14}
Carbohydrate 8	{'r': 0.075, 'p-val': 0.7823652336449047, 'dof': 14}	{'r': -0.065, 'p-val': 0.8116035056714184, 'dof': 14}	{'r': 0.127, 'p-val': 0.6385226481459731, 'dof': 14}	{'r': 0.438, 'p-val': 0.08932638626317571, 'dof': 14}	{'r': 0.29, 'p-val': 0.2763638988987725, 'dof': 14}	{'r': 0.121, 'p-val': 0.654077783541533, 'dof': 14}	{'r': 0.247, 'p-val': 0.3561422411693043, 'dof': 14}	{'r': 0.062, 'p-val': 0.81909607165673, 'dof': 14}	{'r': 0.148, 'p-val': 0.5839378374266041, 'dof': 14}	{'r': 0.705, 'p-val': 0.002308406860168422, 'dof': 14}	{'r': 0.19, 'p-val': 0.4808199219910694, 'dof': 14}
Carbohydrate 9	{'r': -0.202, 'p-val': 0.45205743182105806, 'dof': 14}	{'r': -0.264, 'p-val': 0.32398147123938587, 'dof': 14}	{'r': -0.22, 'p-val': 0.4136935614257695, 'dof': 14}	{'r': 0.174, 'p-val': 0.5184752237159068, 'dof': 14}	{'r': -0.056, 'p-val': 0.8372893608686205, 'dof': 14}	{'r': 0.22, 'p-val': 0.41293178024484667, 'dof': 14}	{'r': -0.174, 'p-val': 0.5201402799371533, 'dof': 14}	{'r': -0.06, 'p-val': 0.8246853029164496, 'dof': 14}	{'r': 0.313, 'p-val': 0.23832758618884126, 'dof': 14}	{'r': 0.277, 'p-val': 0.2995509311622473, 'dof': 14}	{'r': -0.285, 'p-val': 0.284755967143133, 'dof': 14}
Catechine 5 TMS	{'r': 0.108, 'p-val': 0.6909259941573968, 'dof': 14}	{'r': -0.512, 'p-val': 0.042569117912600644, 'dof': 14}	{'r': 0.459, 'p-val': 0.07383452480878434, 'dof': 14}	{'r': -0.039, 'p-val': 0.8858543724169958, 'dof': 14}	{'r': 0.516, 'p-val': 0.040645206824524514, 'dof': 14}	{'r': 0.297, 'p-val': 0.26464405998581536, 'dof': 14}	{'r': 0.717, 'p-val': 0.0017541352217612081, 'dof': 14}	{'r': 0.715, 'p-val': 0.0018528727980877053, 'dof': 14}	{'r': 0.226, 'p-val': 0.40060433969939624, 'dof': 14}	{'r': 0.298, 'p-val': 0.2618106439008036, 'dof': 14}	{'r': 0.379, 'p-val': 0.1478968758510784, 'dof': 14}
Citric acid 3 TMS	{'r': 0.023, 'p-val': 0.9316458117248125, 'dof': 14}	{'r': 0.072, 'p-val': 0.7910365376023877, 'dof': 14}	{'r': -0.324, 'p-val': 0.22089016420907504, 'dof': 14}	{'r': 0.479, 'p-val': 0.06059439005650017, 'dof': 14}	{'r': 0.115, 'p-val': 0.6720572628981394, 'dof': 14}	{'r': 0.179, 'p-val': 0.5081222882279364, 'dof': 14}	{'r': -0.074, 'p-val': 0.7848853425811295, 'dof': 14}	{'r': -0.105, 'p-val': 0.6991416973320711, 'dof': 14}	{'r': 0.28, 'p-val': 0.29369727430071385, 'dof': 14}	{'r': 0.365, 'p-val': 0.1642661184902736, 'dof': 14}	{'r': 0.069, 'p-val': 0.799868586911145, 'dof': 14}
Citric acid 4 TMS	{'r': 0.233, 'p-val': 0.3851850363624248, 'dof': 14}	{'r': -0.016, 'p-val': 0.9523682408017438, 'dof': 14}	{'r': 0.04, 'p-val': 0.8838000231474858, 'dof': 14}	{'r': -0.452, 'p-val': 0.07848883450059752, 'dof': 14}	{'r': 0.23, 'p-val': 0.39200531399460686, 'dof': 14}	{'r': 0.117, 'p-val': 0.6664053910254242, 'dof': 14}	{'r': 0.249, 'p-val': 0.3529302892019166, 'dof': 14}	{'r': 0.074, 'p-val': 0.7866041263568767, 'dof': 14}	{'r': 0.207, 'p-val': 0.4416974663974055, 'dof': 14}	{'r': -0.242, 'p-val': 0.3660560935674993, 'dof': 14}	{'r': 0.315, 'p-val': 0.23455740626835275, 'dof': 14}
Creatinine 3 TMS	{'r': -0.076, 'p-val': 0.7787299158747933, 'dof': 14}	{'r': 0.291, 'p-val': 0.2745705863803648, 'dof': 14}	{'r': -0.049, 'p-val': 0.8563571683859206, 'dof': 14}	{'r': -0.516, 'p-val': 0.04094671034079897, 'dof': 14}	{'r': 0.048, 'p-val': 0.858894485542187, 'dof': 14}	{'r': -0.336, 'p-val': 0.20313699436078814, 'dof': 14}	{'r': 0.065, 'p-val': 0.8101516255656479, 'dof': 14}	{'r': -0.298, 'p-val': 0.2614790123610518, 'dof': 14}	{'r': -0.398, 'p-val': 0.12669850308408398, 'dof': 14}	{'r': -0.082, 'p-val': 0.7637165676647774, 'dof': 14}	{'r': 0.096, 'p-val': 0.7242071989591523, 'dof': 14}
Cystine 4 TMS	{'r': -0.617, 'p-val': 0.010966728174570041, 'dof': 14}	{'r': -0.509, 'p-val': 0.04424033204038236, 'dof': 14}	{'r': -0.157, 'p-val': 0.5610322801959737, 'dof': 14}	{'r': 0.033, 'p-val': 0.9020028417886313, 'dof': 14}	{'r': -0.243, 'p-val': 0.3638668635361429, 'dof': 14}	{'r': -0.117, 'p-val': 0.6666111167357066, 'dof': 14}	{'r': -0.248, 'p-val': 0.3545304610905091, 'dof': 14}	{'r': -0.11, 'p-val': 0.6851885853837109, 'dof': 14}	{'r': -0.012, 'p-val': 0.9636213470073871, 'dof': 14}	{'r': -0.031, 'p-val': 0.9081229866143432, 'dof': 14}	{'r': -0.448, 'p-val': 0.08174418983527457, 'dof': 14}
Dihydroferulic acid 2 TMS	{'r': 0.406, 'p-val': 0.11882736076591065, 'dof': 14}	{'r': -0.002, 'p-val': 0.9929220868204023, 'dof': 14}	{'r': 0.118, 'p-val': 0.6634794000526126, 'dof': 14}	{'r': 0.08, 'p-val': 0.7687083031562768, 'dof': 14}	{'r': 0.803, 'p-val': 0.00018002614571884553, 'dof': 14}	{'r': 0.425, 'p-val': 0.1007963328035167, 'dof': 14}	{'r': 0.653, 'p-val': 0.00612215970952622, 'dof': 14}	{'r': 0.463, 'p-val': 0.07082615021451857, 'dof': 14}	{'r': 0.397, 'p-val': 0.12762357539496097, 'dof': 14}	{'r': 0.227, 'p-val': 0.3984110309298854, 'dof': 14}	{'r': 0.594, 'p-val': 0.015336850876835713, 'dof': 14}
Ephedrine 2 TMS	{'r': 0.307, 'p-val': 0.24687767004195546, 'dof': 14}	{'r': -0.066, 'p-val': 0.808856674637362, 'dof': 14}	{'r': 0.54, 'p-val': 0.03085617194707943, 'dof': 14}	{'r': 0.005, 'p-val': 0.985133321404128, 'dof': 14}	{'r': -0.071, 'p-val': 0.7941095317816776, 'dof': 14}	{'r': -0.15, 'p-val': 0.5794788661200359, 'dof': 14}	{'r': 0.303, 'p-val': 0.2533879953590872, 'dof': 14}	{'r': 0.263, 'p-val': 0.32566642136369184, 'dof': 14}	{'r': -0.236, 'p-val': 0.3785791352746246, 'dof': 14}	{'r': 0.375, 'p-val': 0.15282993141215842, 'dof': 14}	{'r': 0.091, 'p-val': 0.7361092089681092, 'dof': 14}
ethyldiethanolamine 2 TMS*	{'r': -0.489, 'p-val': 0.05429561308943935, 'dof': 14}	{'r': -0.569, 'p-val': 0.021307265354208484, 'dof': 14}	{'r': 0.233, 'p-val': 0.3853200959643911, 'dof': 14}	{'r': 0.133, 'p-val': 0.6233477833090442, 'dof': 14}	{'r': -0.412, 'p-val': 0.1126576154978219, 'dof': 14}	{'r': -0.228, 'p-val': 0.3962762797243779, 'dof': 14}	{'r': -0.081, 'p-val': 0.7659407694443736, 'dof': 14}	{'r': 0.048, 'p-val': 0.8598385607623185, 'dof': 14}	{'r': -0.237, 'p-val': 0.37746717319678813, 'dof': 14}	{'r': -0.122, 'p-val': 0.6531438432000963, 'dof': 14}	{'r': -0.335, 'p-val': 0.20406664101401056, 'dof': 14}
Eugenol TMS	{'r': 0.134, 'p-val': 0.6197356575896847, 'dof': 14}	{'r': 0.095, 'p-val': 0.7269549387761585, 'dof': 14}	{'r': -0.008, 'p-val': 0.9758402488944404, 'dof': 14}	{'r': 0.029, 'p-val': 0.9147266311210205, 'dof': 14}	{'r': 0.07, 'p-val': 0.7962651888955476, 'dof': 14}	{'r': -0.027, 'p-val': 0.9212451673343098, 'dof': 14}	{'r': 0.027, 'p-val': 0.9207951564194599, 'dof': 14}	{'r': -0.128, 'p-val': 0.6376492015348888, 'dof': 14}	{'r': -0.04, 'p-val': 0.8834136615694879, 'dof': 14}	{'r': 0.546, 'p-val': 0.028803169704414204, 'dof': 14}	{'r': -0.119, 'p-val': 0.660385696650614, 'dof': 14}
Fructose 5 TMS	{'r': 0.04, 'p-val': 0.8828514549926343, 'dof': 14}	{'r': -0.192, 'p-val': 0.47542688124639343, 'dof': 14}	{'r': -0.071, 'p-val': 0.7945686132564704, 'dof': 14}	{'r': 0.402, 'p-val': 0.1222748481748499, 'dof': 14}	{'r': -0.213, 'p-val': 0.42935189981299815, 'dof': 14}	{'r': 0.297, 'p-val': 0.2639527390718135, 'dof': 14}	{'r': -0.349, 'p-val': 0.18490783822609386, 'dof': 14}	{'r': -0.084, 'p-val': 0.7564636333248242, 'dof': 14}	{'r': 0.353, 'p-val': 0.1798109764686319, 'dof': 14}	{'r': 0.286, 'p-val': 0.28299720150671054, 'dof': 14}	{'r': -0.279, 'p-val': 0.296106278655487, 'dof': 14}
Furoylglycine TMS	{'r': 0.202, 'p-val': 0.45240041221292693, 'dof': 14}	{'r': -0.386, 'p-val': 0.13986042796840584, 'dof': 14}	{'r': -0.023, 'p-val': 0.9334370086680175, 'dof': 14}	{'r': 0.467, 'p-val': 0.06793889193904697, 'dof': 14}	{'r': 0.617, 'p-val': 0.010827798374830937, 'dof': 14}	{'r': 0.724, 'p-val': 0.0015295210040190093, 'dof': 14}	{'r': 0.44, 'p-val': 0.08780818514596846, 'dof': 14}	{'r': 0.618, 'p-val': 0.010721819242607842, 'dof': 14}	{'r': 0.721, 'p-val': 0.00161478324236552, 'dof': 14}	{'r': 0.327, 'p-val': 0.21661885646285575, 'dof': 14}	{'r': 0.266, 'p-val': 0.320162951740888, 'dof': 14}
Galactose 5 TMS	{'r': 0.246, 'p-val': 0.357887827017221, 'dof': 14}	{'r': -0.289, 'p-val': 0.2773913567497533, 'dof': 14}	{'r': -0.067, 'p-val': 0.8057654709891874, 'dof': 14}	{'r': 0.216, 'p-val': 0.42274303539633795, 'dof': 14}	{'r': 0.512, 'p-val': 0.042515277370248114, 'dof': 14}	{'r': 0.679, 'p-val': 0.0038181889563588456, 'dof': 14}	{'r': 0.351, 'p-val': 0.18254974720072906, 'dof': 14}	{'r': 0.426, 'p-val': 0.10029316307960383, 'dof': 14}	{'r': 0.695, 'p-val': 0.0028290849402801536, 'dof': 14}	{'r': 0.004, 'p-val': 0.9895873144664993, 'dof': 14}	{'r': 0.323, 'p-val': 0.2224762524984467, 'dof': 14}
Galacturonic acid 5 TMS	{'r': -0.315, 'p-val': 0.23418482584945735, 'dof': 14}	{'r': -0.336, 'p-val': 0.20289478149803064, 'dof': 14}	{'r': -0.131, 'p-val': 0.6278653111464584, 'dof': 14}	{'r': 0.098, 'p-val': 0.717159427180027, 'dof': 14}	{'r': -0.493, 'p-val': 0.05258123173880606, 'dof': 14}	{'r': 0.021, 'p-val': 0.9378195591661893, 'dof': 14}	{'r': -0.425, 'p-val': 0.10039010080593105, 'dof': 14}	{'r': 0.03, 'p-val': 0.9116627372811555, 'dof': 14}	{'r': 0.069, 'p-val': 0.8007655589502124, 'dof': 14}	{'r': -0.561, 'p-val': 0.02390729332105271, 'dof': 14}	{'r': -0.472, 'p-val': 0.06497978652173292, 'dof': 14}
Gallic acid 4 TMS	{'r': 0.234, 'p-val': 0.3826006069125246, 'dof': 14}	{'r': 0.085, 'p-val': 0.7546178742178176, 'dof': 14}	{'r': -0.025, 'p-val': 0.9267471169105229, 'dof': 14}	{'r': 0.14, 'p-val': 0.6042351125907117, 'dof': 14}	{'r': 0.295, 'p-val': 0.2667617108816476, 'dof': 14}	{'r': 0.209, 'p-val': 0.43710085565013745, 'dof': 14}	{'r': 0.187, 'p-val': 0.4890970116998534, 'dof': 14}	{'r': 0.068, 'p-val': 0.8014135355716603, 'dof': 14}	{'r': 0.273, 'p-val': 0.30641235460409305, 'dof': 14}	{'r': 0.266, 'p-val': 0.3197100698966333, 'dof': 14}	{'r': 0.42, 'p-val': 0.10501124548523934, 'dof': 14}
Gamma Aminobutyric acid 3 TMS	{'r': -0.771, 'p-val': 0.0004688403683966589, 'dof': 14}	{'r': -0.393, 'p-val': 0.13206301934010903, 'dof': 14}	{'r': -0.148, 'p-val': 0.5842078520000993, 'dof': 14}	{'r': 0.301, 'p-val': 0.25782713565106974, 'dof': 14}	{'r': -0.452, 'p-val': 0.07870394358578627, 'dof': 14}	{'r': -0.198, 'p-val': 0.4615959981144421, 'dof': 14}	{'r': -0.31, 'p-val': 0.24327353734723664, 'dof': 14}	{'r': -0.183, 'p-val': 0.49639898844849195, 'dof': 14}	{'r': -0.287, 'p-val': 0.281204421178497, 'dof': 14}	{'r': -0.035, 'p-val': 0.8970059659160772, 'dof': 14}	{'r': -0.628, 'p-val': 0.009188005685081336, 'dof': 14}
Gluconic acid 6 TMS	{'r': 0.164, 'p-val': 0.5446486408537001, 'dof': 14}	{'r': 0.13, 'p-val': 0.6315830678248706, 'dof': 14}	{'r': -0.157, 'p-val': 0.5609518722510103, 'dof': 14}	{'r': 0.1, 'p-val': 0.7129609677813316, 'dof': 14}	{'r': 0.412, 'p-val': 0.11235498425872001, 'dof': 14}	{'r': 0.105, 'p-val': 0.699965107054145, 'dof': 14}	{'r': 0.26, 'p-val': 0.3305997695185879, 'dof': 14}	{'r': 0.122, 'p-val': 0.6529188925225646, 'dof': 14}	{'r': 0.212, 'p-val': 0.43011804733609493, 'dof': 14}	{'r': 0.29, 'p-val': 0.27542958485279206, 'dof': 14}	{'r': 0.349, 'p-val': 0.18571959026807805, 'dof': 14}
Glutamine 3 TMS	{'r': 0.155, 'p-val': 0.5672095354877361, 'dof': 14}	{'r': -0.524, 'p-val': 0.03718540519264988, 'dof': 14}	{'r': 0.648, 'p-val': 0.006684511162392242, 'dof': 14}	{'r': -0.266, 'p-val': 0.31964687799938846, 'dof': 14}	{'r': 0.463, 'p-val': 0.070607215470446, 'dof': 14}	{'r': 0.176, 'p-val': 0.5145286750883056, 'dof': 14}	{'r': 0.651, 'p-val': 0.006261385043406632, 'dof': 14}	{'r': 0.352, 'p-val': 0.18175175649369282, 'dof': 14}	{'r': 0.138, 'p-val': 0.6097745578687633, 'dof': 14}	{'r': 0.563, 'p-val': 0.023023608420551196, 'dof': 14}	{'r': 0.37, 'p-val': 0.15875279271075257, 'dof': 14}
Glycerol 3-Phosphate 4 TMS	{'r': -0.47, 'p-val': 0.06630271729271271, 'dof': 14}	{'r': -0.41, 'p-val': 0.11451110722011122, 'dof': 14}	{'r': -0.111, 'p-val': 0.6832258164318611, 'dof': 14}	{'r': 0.313, 'p-val': 0.23737266239641205, 'dof': 14}	{'r': 0.127, 'p-val': 0.6405259495519389, 'dof': 14}	{'r': 0.117, 'p-val': 0.6650638004166841, 'dof': 14}	{'r': 0.007, 'p-val': 0.9805320892266802, 'dof': 14}	{'r': -0.011, 'p-val': 0.9690674127940955, 'dof': 14}	{'r': 0.03, 'p-val': 0.9111712423664753, 'dof': 14}	{'r': 0.572, 'p-val': 0.02071050841794743, 'dof': 14}	{'r': -0.382, 'p-val': 0.14458900555036716, 'dof': 14}
Glycine 3 TMS	{'r': -0.403, 'p-val': 0.12170331117015422, 'dof': 14}	{'r': -0.488, 'p-val': 0.05489214374727037, 'dof': 14}	{'r': 0.321, 'p-val': 0.22579329360201514, 'dof': 14}	{'r': -0.115, 'p-val': 0.6706551195577315, 'dof': 14}	{'r': -0.079, 'p-val': 0.7719695121097041, 'dof': 14}	{'r': -0.206, 'p-val': 0.4438794657427356, 'dof': 14}	{'r': 0.302, 'p-val': 0.25557887052110123, 'dof': 14}	{'r': 0.028, 'p-val': 0.9184220234703193, 'dof': 14}	{'r': -0.287, 'p-val': 0.28201144102937764, 'dof': 14}	{'r': 0.129, 'p-val': 0.6344036876375757, 'dof': 14}	{'r': -0.124, 'p-val': 0.6470343580991309, 'dof': 14}
Glycolic acid 2 TMS	{'r': -0.022, 'p-val': 0.9342077522004402, 'dof': 14}	{'r': -0.602, 'p-val': 0.013617598410571275, 'dof': 14}	{'r': 0.194, 'p-val': 0.47100182134558566, 'dof': 14}	{'r': 0.317, 'p-val': 0.23120160189779998, 'dof': 14}	{'r': -0.344, 'p-val': 0.19200053026242986, 'dof': 14}	{'r': 0.278, 'p-val': 0.2967667286212488, 'dof': 14}	{'r': -0.094, 'p-val': 0.7289496431462263, 'dof': 14}	{'r': 0.26, 'p-val': 0.33023996208522055, 'dof': 14}	{'r': 0.374, 'p-val': 0.15403961383427345, 'dof': 14}	{'r': -0.164, 'p-val': 0.5428413265161953, 'dof': 14}	{'r': -0.228, 'p-val': 0.39494929250018385, 'dof': 14}
Guanine 3 TMS	{'r': -0.685, 'p-val': 0.0033925676658281244, 'dof': 14}	{'r': -0.505, 'p-val': 0.04596220046273669, 'dof': 14}	{'r': -0.3, 'p-val': 0.2587895740333603, 'dof': 14}	{'r': 0.055, 'p-val': 0.8406504462521037, 'dof': 14}	{'r': -0.322, 'p-val': 0.22384338381318844, 'dof': 14}	{'r': -0.033, 'p-val': 0.903000692319639, 'dof': 14}	{'r': -0.34, 'p-val': 0.1975408291504047, 'dof': 14}	{'r': -0.237, 'p-val': 0.37711719943458527, 'dof': 14}	{'r': 0.079, 'p-val': 0.7705496654913371, 'dof': 14}	{'r': -0.225, 'p-val': 0.4015858702539699, 'dof': 14}	{'r': -0.522, 'p-val': 0.03797270068513409, 'dof': 14}
Hippuric acid TMS	{'r': -0.259, 'p-val': 0.3324386481571827, 'dof': 14}	{'r': 0.238, 'p-val': 0.3746107592087855, 'dof': 14}	{'r': 0.054, 'p-val': 0.8432153349173217, 'dof': 14}	{'r': -0.073, 'p-val': 0.7889653063552862, 'dof': 14}	{'r': 0.211, 'p-val': 0.4335146391425079, 'dof': 14}	{'r': -0.438, 'p-val': 0.0893925818589894, 'dof': 14}	{'r': 0.311, 'p-val': 0.2411031784172435, 'dof': 14}	{'r': 0.028, 'p-val': 0.9170179818750852, 'dof': 14}	{'r': -0.524, 'p-val': 0.0370036512759601, 'dof': 14}	{'r': 0.102, 'p-val': 0.7079156734962881, 'dof': 14}	{'r': 0.013, 'p-val': 0.9609783160510024, 'dof': 14}
Histidine 3 TMS	{'r': -0.021, 'p-val': 0.9381020493815627, 'dof': 14}	{'r': -0.561, 'p-val': 0.02373335662562235, 'dof': 14}	{'r': 0.498, 'p-val': 0.049574387498232994, 'dof': 14}	{'r': 0.197, 'p-val': 0.46452153990849177, 'dof': 14}	{'r': 0.221, 'p-val': 0.4113489016861238, 'dof': 14}	{'r': 0.241, 'p-val': 0.36883293716340254, 'dof': 14}	{'r': 0.37, 'p-val': 0.15817660335906136, 'dof': 14}	{'r': 0.261, 'p-val': 0.3297129869349108, 'dof': 14}	{'r': 0.147, 'p-val': 0.5865191458760972, 'dof': 14}	{'r': 0.502, 'p-val': 0.04747432725197374, 'dof': 14}	{'r': 0.112, 'p-val': 0.6809854252980668, 'dof': 14}
Hydracrylic acid 2 TMS	{'r': -0.103, 'p-val': 0.7042013201371332, 'dof': 14}	{'r': -0.098, 'p-val': 0.7173536878979911, 'dof': 14}	{'r': -0.062, 'p-val': 0.8189561728308075, 'dof': 14}	{'r': 0.33, 'p-val': 0.2125548745979912, 'dof': 14}	{'r': 0.24, 'p-val': 0.37138611018376216, 'dof': 14}	{'r': 0.198, 'p-val': 0.46240595951068986, 'dof': 14}	{'r': 0.097, 'p-val': 0.7214483492482624, 'dof': 14}	{'r': 0.061, 'p-val': 0.8222080584446463, 'dof': 14}	{'r': 0.186, 'p-val': 0.4911870919575668, 'dof': 14}	{'r': 0.187, 'p-val': 0.4871610347877178, 'dof': 14}	{'r': -0.042, 'p-val': 0.8766083756949405, 'dof': 14}
Hydrocaffeic acid 3 TMS	{'r': 0.59, 'p-val': 0.01607759566930868, 'dof': 14}	{'r': 0.048, 'p-val': 0.8602379581714199, 'dof': 14}	{'r': 0.102, 'p-val': 0.7072166292206675, 'dof': 14}	{'r': 0.115, 'p-val': 0.6714375972432416, 'dof': 14}	{'r': 0.582, 'p-val': 0.018066110961105053, 'dof': 14}	{'r': 0.597, 'p-val': 0.014600093619971246, 'dof': 14}	{'r': 0.378, 'p-val': 0.1493138339632566, 'dof': 14}	{'r': 0.411, 'p-val': 0.11410304907404005, 'dof': 14}	{'r': 0.562, 'p-val': 0.023526717493532176, 'dof': 14}	{'r': 0.144, 'p-val': 0.5955954583206122, 'dof': 14}	{'r': 0.494, 'p-val': 0.05195098078522152, 'dof': 14}
Hydrocinnamic acid 3 TMS	{'r': -0.087, 'p-val': 0.747425405967735, 'dof': 14}	{'r': -0.359, 'p-val': 0.17172639498250805, 'dof': 14}	{'r': 0.113, 'p-val': 0.6773771875909476, 'dof': 14}	{'r': 0.328, 'p-val': 0.2156032838377369, 'dof': 14}	{'r': 0.188, 'p-val': 0.4845730299680131, 'dof': 14}	{'r': 0.447, 'p-val': 0.08231709089111466, 'dof': 14}	{'r': 0.118, 'p-val': 0.6633905218483458, 'dof': 14}	{'r': 0.066, 'p-val': 0.8079937335750533, 'dof': 14}	{'r': 0.36, 'p-val': 0.1708880015305426, 'dof': 14}	{'r': 0.431, 'p-val': 0.09597114506403794, 'dof': 14}	{'r': -0.114, 'p-val': 0.6741161175767358, 'dof': 14}
Hydroxy-methylglutaric acid 3 TMS	{'r': 0.033, 'p-val': 0.9032990187944906, 'dof': 14}	{'r': -0.46, 'p-val': 0.07299760795437585, 'dof': 14}	{'r': 0.449, 'p-val': 0.0808382416357038, 'dof': 14}	{'r': 0.284, 'p-val': 0.28668774388446394, 'dof': 14}	{'r': 0.636, 'p-val': 0.008074364050968178, 'dof': 14}	{'r': 0.292, 'p-val': 0.2723859638104312, 'dof': 14}	{'r': 0.733, 'p-val': 0.0012252703094558727, 'dof': 14}	{'r': 0.693, 'p-val': 0.002933111503394872, 'dof': 14}	{'r': 0.175, 'p-val': 0.5161318192701199, 'dof': 14}	{'r': 0.616, 'p-val': 0.011057879835335368, 'dof': 14}	{'r': 0.274, 'p-val': 0.3045160968158936, 'dof': 14}
Hypoxanthine 2 TMS	{'r': -0.437, 'p-val': 0.09048340407867235, 'dof': 14}	{'r': -0.38, 'p-val': 0.14648104819402208, 'dof': 14}	{'r': -0.032, 'p-val': 0.906512554514978, 'dof': 14}	{'r': -0.075, 'p-val': 0.7825764954882246, 'dof': 14}	{'r': -0.278, 'p-val': 0.29759869984323445, 'dof': 14}	{'r': -0.109, 'p-val': 0.6878348238059552, 'dof': 14}	{'r': -0.177, 'p-val': 0.5128492112206475, 'dof': 14}	{'r': -0.378, 'p-val': 0.14938665944237642, 'dof': 14}	{'r': 0.052, 'p-val': 0.8492078847705357, 'dof': 14}	{'r': -0.177, 'p-val': 0.5112414376368715, 'dof': 14}	{'r': -0.162, 'p-val': 0.5479592554140061, 'dof': 14}
Lactose 8 TMS	{'r': 0.014, 'p-val': 0.9598217714795951, 'dof': 14}	{'r': -0.593, 'p-val': 0.015440306135642332, 'dof': 14}	{'r': 0.066, 'p-val': 0.8075940327078985, 'dof': 14}	{'r': 0.329, 'p-val': 0.21410523338460538, 'dof': 14}	{'r': 0.324, 'p-val': 0.22070662528175702, 'dof': 14}	{'r': 0.496, 'p-val': 0.05081155390540681, 'dof': 14}	{'r': 0.362, 'p-val': 0.168833282608229, 'dof': 14}	{'r': 0.603, 'p-val': 0.01332373025650014, 'dof': 14}	{'r': 0.563, 'p-val': 0.02311064313816846, 'dof': 14}	{'r': 0.034, 'p-val': 0.9001286803390491, 'dof': 14}	{'r': 0.119, 'p-val': 0.660369695984994, 'dof': 14}
Lanthionine 4 TMS*	{'r': -0.381, 'p-val': 0.14516388896600912, 'dof': 14}	{'r': -0.804, 'p-val': 0.00017407670326823212, 'dof': 14}	{'r': 0.373, 'p-val': 0.1547080665747473, 'dof': 14}	{'r': 0.032, 'p-val': 0.9065146886565572, 'dof': 14}	{'r': -0.031, 'p-val': 0.9105060058831351, 'dof': 14}	{'r': 0.046, 'p-val': 0.8660674585650358, 'dof': 14}	{'r': 0.17, 'p-val': 0.5286703329975705, 'dof': 14}	{'r': 0.222, 'p-val': 0.4084104123926069, 'dof': 14}	{'r': 0.048, 'p-val': 0.8599365504607294, 'dof': 14}	{'r': 0.333, 'p-val': 0.2070552222464599, 'dof': 14}	{'r': -0.223, 'p-val': 0.4055519312218797, 'dof': 14}
Lyxopyranose 4 TMS	{'r': -0.454, 'p-val': 0.07746200146097819, 'dof': 14}	{'r': -0.056, 'p-val': 0.8366715041470149, 'dof': 14}	{'r': -0.163, 'p-val': 0.5472953851704219, 'dof': 14}	{'r': 0.054, 'p-val': 0.8417071448506798, 'dof': 14}	{'r': -0.116, 'p-val': 0.6693048366482115, 'dof': 14}	{'r': -0.053, 'p-val': 0.8465898123491677, 'dof': 14}	{'r': -0.166, 'p-val': 0.5395728243652241, 'dof': 14}	{'r': -0.357, 'p-val': 0.17415383155748113, 'dof': 14}	{'r': -0.095, 'p-val': 0.7260212172957694, 'dof': 14}	{'r': -0.163, 'p-val': 0.5460717861932484, 'dof': 14}	{'r': -0.21, 'p-val': 0.4350959336196287, 'dof': 14}
meso-Erythritol 4 TMS	{'r': -0.407, 'p-val': 0.11767638849944338, 'dof': 14}	{'r': -0.107, 'p-val': 0.6940710014312137, 'dof': 14}	{'r': -0.245, 'p-val': 0.36045992701351803, 'dof': 14}	{'r': 0.334, 'p-val': 0.20585732034096987, 'dof': 14}	{'r': -0.114, 'p-val': 0.6755562890493853, 'dof': 14}	{'r': 0.152, 'p-val': 0.5745648051995234, 'dof': 14}	{'r': -0.259, 'p-val': 0.3322381904439825, 'dof': 14}	{'r': -0.226, 'p-val': 0.39928157834993555, 'dof': 14}	{'r': 0.057, 'p-val': 0.8351796590810542, 'dof': 14}	{'r': 0.326, 'p-val': 0.21737283445335362, 'dof': 14}	{'r': -0.385, 'p-val': 0.14128770468996926, 'dof': 14}
Methionine 2 TMS	{'r': -0.646, 'p-val': 0.006861989490088738, 'dof': 14}	{'r': -0.718, 'p-val': 0.001718473268874115, 'dof': 14}	{'r': 0.035, 'p-val': 0.8977337119802486, 'dof': 14}	{'r': 0.237, 'p-val': 0.37780090169803593, 'dof': 14}	{'r': -0.148, 'p-val': 0.5853465451770317, 'dof': 14}	{'r': -0.008, 'p-val': 0.9764923675811118, 'dof': 14}	{'r': 0.014, 'p-val': 0.9594904041518657, 'dof': 14}	{'r': -0.022, 'p-val': 0.9351055088924412, 'dof': 14}	{'r': -0.006, 'p-val': 0.9824161736405919, 'dof': 14}	{'r': 0.263, 'p-val': 0.3241880422632006, 'dof': 14}	{'r': -0.365, 'p-val': 0.16478586428054265, 'dof': 14}
Methyl-Cysteine 2 TMS	{'r': 0.026, 'p-val': 0.9238981944992493, 'dof': 14}	{'r': -0.176, 'p-val': 0.5154189302272243, 'dof': 14}	{'r': 0.17, 'p-val': 0.5282884510751302, 'dof': 14}	{'r': -0.158, 'p-val': 0.558053097233685, 'dof': 14}	{'r': 0.534, 'p-val': 0.03312043828490113, 'dof': 14}	{'r': 0.282, 'p-val': 0.2907913660806184, 'dof': 14}	{'r': 0.549, 'p-val': 0.02759845545667581, 'dof': 14}	{'r': 0.117, 'p-val': 0.665292670702262, 'dof': 14}	{'r': 0.203, 'p-val': 0.45044986071773174, 'dof': 14}	{'r': 0.452, 'p-val': 0.07873874199395953, 'dof': 14}	{'r': 0.28, 'p-val': 0.29413092047875405, 'dof': 14}
Methylmaleic acid 2 TMS*	{'r': 0.122, 'p-val': 0.6518472974909126, 'dof': 14}	{'r': -0.337, 'p-val': 0.201127849331063, 'dof': 14}	{'r': -0.122, 'p-val': 0.6529925706630495, 'dof': 14}	{'r': 0.7, 'p-val': 0.002526177947904143, 'dof': 14}	{'r': 0.444, 'p-val': 0.08479245751927907, 'dof': 14}	{'r': 0.689, 'p-val': 0.0031555667383217274, 'dof': 14}	{'r': 0.272, 'p-val': 0.30829836973601704, 'dof': 14}	{'r': 0.511, 'p-val': 0.04316203434938346, 'dof': 14}	{'r': 0.681, 'p-val': 0.0037050290068339356, 'dof': 14}	{'r': 0.354, 'p-val': 0.1784290134142795, 'dof': 14}	{'r': 0.139, 'p-val': 0.606958814353776, 'dof': 14}
Myo-Inositol 6 TMS	{'r': -0.312, 'p-val': 0.23872833505138555, 'dof': 14}	{'r': -0.587, 'p-val': 0.016916925000208187, 'dof': 14}	{'r': 0.048, 'p-val': 0.8611337159599716, 'dof': 14}	{'r': 0.355, 'p-val': 0.17714635761824954, 'dof': 14}	{'r': -0.126, 'p-val': 0.6423739202865151, 'dof': 14}	{'r': 0.214, 'p-val': 0.4265715929814293, 'dof': 14}	{'r': -0.094, 'p-val': 0.7277840460137612, 'dof': 14}	{'r': 0.028, 'p-val': 0.9178924379022947, 'dof': 14}	{'r': 0.217, 'p-val': 0.42011668211069897, 'dof': 14}	{'r': 0.259, 'p-val': 0.33292501431943794, 'dof': 14}	{'r': -0.461, 'p-val': 0.07237534579371949, 'dof': 14}
N-Acetyltyrosine 2 TMS	{'r': 0.273, 'p-val': 0.3059419006674578, 'dof': 14}	{'r': 0.175, 'p-val': 0.5179614232254743, 'dof': 14}	{'r': -0.078, 'p-val': 0.7732744747958602, 'dof': 14}	{'r': 0.073, 'p-val': 0.7886450428769542, 'dof': 14}	{'r': 0.431, 'p-val': 0.09540736340280713, 'dof': 14}	{'r': 0.372, 'p-val': 0.15540262192116086, 'dof': 14}	{'r': 0.267, 'p-val': 0.3181708871839319, 'dof': 14}	{'r': 0.018, 'p-val': 0.9461752952644854, 'dof': 14}	{'r': 0.339, 'p-val': 0.19944160176927409, 'dof': 14}	{'r': 0.364, 'p-val': 0.1656418954543216, 'dof': 14}	{'r': 0.226, 'p-val': 0.40043715788508594, 'dof': 14}
Orotic acid 3 TMS	{'r': -0.642, 'p-val': 0.007383832449908944, 'dof': 14}	{'r': -0.463, 'p-val': 0.07113300676305076, 'dof': 14}	{'r': -0.247, 'p-val': 0.3554790893074651, 'dof': 14}	{'r': -0.063, 'p-val': 0.8166638359548275, 'dof': 14}	{'r': -0.199, 'p-val': 0.45962451546777305, 'dof': 14}	{'r': -0.112, 'p-val': 0.6798719959725117, 'dof': 14}	{'r': -0.153, 'p-val': 0.5720560542718709, 'dof': 14}	{'r': -0.027, 'p-val': 0.9220760557756175, 'dof': 14}	{'r': -0.05, 'p-val': 0.8551350083336748, 'dof': 14}	{'r': -0.171, 'p-val': 0.5272059906425166, 'dof': 14}	{'r': -0.39, 'p-val': 0.13515214666630554, 'dof': 14}
Oxalic acid 2 TMS	{'r': -0.053, 'p-val': 0.8455777724704399, 'dof': 14}	{'r': -0.507, 'p-val': 0.04499271277278595, 'dof': 14}	{'r': 0.08, 'p-val': 0.7692548540752634, 'dof': 14}	{'r': 0.016, 'p-val': 0.9530751173824791, 'dof': 14}	{'r': -0.039, 'p-val': 0.8859481386873914, 'dof': 14}	{'r': 0.307, 'p-val': 0.24744671926348716, 'dof': 14}	{'r': 0.019, 'p-val': 0.9446645676699066, 'dof': 14}	{'r': 0.126, 'p-val': 0.6417471866504068, 'dof': 14}	{'r': 0.452, 'p-val': 0.07865385466088257, 'dof': 14}	{'r': -0.223, 'p-val': 0.4061533950188967, 'dof': 14}	{'r': 0.033, 'p-val': 0.9034064101542748, 'dof': 14}
Phenoxyacetic acid TMS	{'r': -0.317, 'p-val': 0.23221840348705441, 'dof': 14}	{'r': -0.536, 'p-val': 0.03245258617897418, 'dof': 14}	{'r': -0.085, 'p-val': 0.7535952989957473, 'dof': 14}	{'r': 0.102, 'p-val': 0.7061330076759578, 'dof': 14}	{'r': 0.107, 'p-val': 0.6927137264180351, 'dof': 14}	{'r': 0.29, 'p-val': 0.2760503129549082, 'dof': 14}	{'r': 0.193, 'p-val': 0.4736524627195907, 'dof': 14}	{'r': 0.322, 'p-val': 0.2232611437301066, 'dof': 14}	{'r': 0.204, 'p-val': 0.4495174814078272, 'dof': 14}	{'r': -0.095, 'p-val': 0.7254994518358728, 'dof': 14}	{'r': -0.14, 'p-val': 0.606122049339166, 'dof': 14}
Phenylalanine 2 TMS	{'r': -0.501, 'p-val': 0.047898970492586346, 'dof': 14}	{'r': -0.782, 'p-val': 0.00034604641294405447, 'dof': 14}	{'r': 0.262, 'p-val': 0.3267005969074257, 'dof': 14}	{'r': 0.037, 'p-val': 0.8919686057300158, 'dof': 14}	{'r': -0.13, 'p-val': 0.6318874588735206, 'dof': 14}	{'r': 0.053, 'p-val': 0.8455796584186283, 'dof': 14}	{'r': 0.07, 'p-val': 0.7959078341144167, 'dof': 14}	{'r': 0.055, 'p-val': 0.8410685108629092, 'dof': 14}	{'r': 0.02, 'p-val': 0.9416644701673563, 'dof': 14}	{'r': 0.272, 'p-val': 0.3077918725874259, 'dof': 14}	{'r': -0.336, 'p-val': 0.2026110801716031, 'dof': 14}
Phosphoric acid	{'r': -0.609, 'p-val': 0.012336816944903996, 'dof': 14}	{'r': -0.276, 'p-val': 0.30002032635049164, 'dof': 14}	{'r': -0.008, 'p-val': 0.9758975530852109, 'dof': 14}	{'r': 0.023, 'p-val': 0.9324778748869785, 'dof': 14}	{'r': -0.056, 'p-val': 0.836797593412046, 'dof': 14}	{'r': -0.259, 'p-val': 0.3331369906224936, 'dof': 14}	{'r': -0.012, 'p-val': 0.9661501297493132, 'dof': 14}	{'r': -0.055, 'p-val': 0.8403908503143036, 'dof': 14}	{'r': -0.414, 'p-val': 0.11076342917735343, 'dof': 14}	{'r': 0.201, 'p-val': 0.45512135928016817, 'dof': 14}	{'r': -0.411, 'p-val': 0.11345087018415005, 'dof': 14}
Pyrogallol 3 TMS	{'r': 0.321, 'p-val': 0.22542584349904654, 'dof': 14}	{'r': -0.319, 'p-val': 0.2288287449880248, 'dof': 14}	{'r': 0.052, 'p-val': 0.8492360512950247, 'dof': 14}	{'r': 0.354, 'p-val': 0.1788342319262651, 'dof': 14}	{'r': 0.724, 'p-val': 0.0015081295697524726, 'dof': 14}	{'r': 0.773, 'p-val': 0.0004484386964843403, 'dof': 14}	{'r': 0.548, 'p-val': 0.027941184871772617, 'dof': 14}	{'r': 0.604, 'p-val': 0.013230911248044165, 'dof': 14}	{'r': 0.727, 'p-val': 0.0014041500770076824, 'dof': 14}	{'r': 0.527, 'p-val': 0.03602582129402509, 'dof': 14}	{'r': 0.342, 'p-val': 0.19410973036443338, 'dof': 14}
Quininic acid 5 TMS	{'r': 0.257, 'p-val': 0.33740970008377347, 'dof': 14}	{'r': -0.12, 'p-val': 0.6569005108610689, 'dof': 14}	{'r': 0.045, 'p-val': 0.8673219299524038, 'dof': 14}	{'r': 0.28, 'p-val': 0.2926701738761104, 'dof': 14}	{'r': 0.787, 'p-val': 0.00029331947309707476, 'dof': 14}	{'r': 0.479, 'p-val': 0.06037386152436172, 'dof': 14}	{'r': 0.631, 'p-val': 0.008812638950052364, 'dof': 14}	{'r': 0.46, 'p-val': 0.07292726604965524, 'dof': 14}	{'r': 0.479, 'p-val': 0.06067820950653014, 'dof': 14}	{'r': 0.488, 'p-val': 0.055147922620565025, 'dof': 14}	{'r': 0.478, 'p-val': 0.06139481143256745, 'dof': 14}
Quinolinic acid 2 TMS	{'r': -0.63, 'p-val': 0.008948322024405249, 'dof': 14}	{'r': -0.282, 'p-val': 0.2893371787109524, 'dof': 14}	{'r': -0.217, 'p-val': 0.4187193463092044, 'dof': 14}	{'r': -0.001, 'p-val': 0.9973947189168076, 'dof': 14}	{'r': -0.208, 'p-val': 0.439881450416047, 'dof': 14}	{'r': -0.062, 'p-val': 0.8201512700491136, 'dof': 14}	{'r': -0.348, 'p-val': 0.18640067921246295, 'dof': 14}	{'r': -0.463, 'p-val': 0.0712529362405513, 'dof': 14}	{'r': -0.091, 'p-val': 0.7382674131537117, 'dof': 14}	{'r': 0.099, 'p-val': 0.7154152787140572, 'dof': 14}	{'r': -0.495, 'p-val': 0.051283568382811964, 'dof': 14}
Ritalinic acid 2 TMS*	{'r': -0.119, 'p-val': 0.6616960059422463, 'dof': 14}	{'r': -0.599, 'p-val': 0.014287157249544324, 'dof': 14}	{'r': 0.285, 'p-val': 0.284228220328013, 'dof': 14}	{'r': 0.254, 'p-val': 0.34283056796354866, 'dof': 14}	{'r': -0.292, 'p-val': 0.27306542813612733, 'dof': 14}	{'r': 0.344, 'p-val': 0.1919927914317706, 'dof': 14}	{'r': -0.085, 'p-val': 0.7533899625464218, 'dof': 14}	{'r': 0.232, 'p-val': 0.3868686971318805, 'dof': 14}	{'r': 0.325, 'p-val': 0.21874546503928757, 'dof': 14}	{'r': -0.131, 'p-val': 0.629401793176854, 'dof': 14}	{'r': -0.22, 'p-val': 0.4127643491436841, 'dof': 14}
Scyllo-Inositol 6 TMS	{'r': -0.459, 'p-val': 0.07402741440464576, 'dof': 14}	{'r': -0.742, 'p-val': 0.0009907564755646733, 'dof': 14}	{'r': 0.215, 'p-val': 0.42479434202908906, 'dof': 14}	{'r': -0.242, 'p-val': 0.3667771800163247, 'dof': 14}	{'r': 0.173, 'p-val': 0.5213603981289353, 'dof': 14}	{'r': 0.137, 'p-val': 0.6122293098614859, 'dof': 14}	{'r': 0.276, 'p-val': 0.3012623465044619, 'dof': 14}	{'r': 0.237, 'p-val': 0.3758208982611822, 'dof': 14}	{'r': 0.116, 'p-val': 0.668928267187249, 'dof': 14}	{'r': 0.152, 'p-val': 0.574723716673905, 'dof': 14}	{'r': -0.178, 'p-val': 0.5084282264569447, 'dof': 14}
Serine 3 TMS	{'r': -0.562, 'p-val': 0.023372846160741288, 'dof': 14}	{'r': -0.68, 'p-val': 0.0037564664401535048, 'dof': 14}	{'r': 0.165, 'p-val': 0.5409544011051481, 'dof': 14}	{'r': 0.217, 'p-val': 0.42027103656183595, 'dof': 14}	{'r': -0.189, 'p-val': 0.4826717163947476, 'dof': 14}	{'r': -0.079, 'p-val': 0.7724731259752089, 'dof': 14}	{'r': 0.061, 'p-val': 0.8225975150529581, 'dof': 14}	{'r': 0.029, 'p-val': 0.9143271355380023, 'dof': 14}	{'r': -0.117, 'p-val': 0.6657447044303945, 'dof': 14}	{'r': 0.298, 'p-val': 0.2631165227238855, 'dof': 14}	{'r': -0.368, 'p-val': 0.1609963739078468, 'dof': 14}
Sucrose 8 TMS	{'r': 0.305, 'p-val': 0.25140748187314993, 'dof': 14}	{'r': -0.257, 'p-val': 0.3372036474456538, 'dof': 14}	{'r': 0.39, 'p-val': 0.13519911461890385, 'dof': 14}	{'r': -0.236, 'p-val': 0.37934925728927493, 'dof': 14}	{'r': 0.411, 'p-val': 0.11354337857556679, 'dof': 14}	{'r': 0.201, 'p-val': 0.4547827617280188, 'dof': 14}	{'r': 0.54, 'p-val': 0.03078573109996747, 'dof': 14}	{'r': 0.644, 'p-val': 0.007086039109629788, 'dof': 14}	{'r': 0.14, 'p-val': 0.6039899691718544, 'dof': 14}	{'r': 0.267, 'p-val': 0.31818070405665644, 'dof': 14}	{'r': 0.307, 'p-val': 0.2473650870233197, 'dof': 14}
Threonic acid 3 TMS	{'r': -0.692, 'p-val': 0.002972378881962295, 'dof': 14}	{'r': -0.653, 'p-val': 0.006075567939842494, 'dof': 14}	{'r': -0.148, 'p-val': 0.5855229012134362, 'dof': 14}	{'r': 0.147, 'p-val': 0.5873805556862624, 'dof': 14}	{'r': 0.024, 'p-val': 0.9293317436921955, 'dof': 14}	{'r': 0.153, 'p-val': 0.570941588673276, 'dof': 14}	{'r': 0.023, 'p-val': 0.9319896159037623, 'dof': 14}	{'r': 0.135, 'p-val': 0.6188750698270886, 'dof': 14}	{'r': 0.082, 'p-val': 0.762846388011624, 'dof': 14}	{'r': 0.266, 'p-val': 0.31861860396890734, 'dof': 14}	{'r': -0.47, 'p-val': 0.06625615939150353, 'dof': 14}
Threonine 3 TMS	{'r': 0.16, 'p-val': 0.5534504472919426, 'dof': 14}	{'r': 0.204, 'p-val': 0.44823803028610976, 'dof': 14}	{'r': 0.483, 'p-val': 0.0579462090700342, 'dof': 14}	{'r': -0.33, 'p-val': 0.21266969172827208, 'dof': 14}	{'r': 0.225, 'p-val': 0.4031151118081443, 'dof': 14}	{'r': -0.336, 'p-val': 0.20369185383045477, 'dof': 14}	{'r': 0.332, 'p-val': 0.20966533749562646, 'dof': 14}	{'r': 0.134, 'p-val': 0.6200830909117279, 'dof': 14}	{'r': -0.447, 'p-val': 0.08222554940894466, 'dof': 14}	{'r': 0.11, 'p-val': 0.6849873917094875, 'dof': 14}	{'r': 0.31, 'p-val': 0.24273893184128906, 'dof': 14}
Thymine 2 TMS	{'r': -0.841, 'p-val': 4.426011822939489e-05, 'dof': 14}	{'r': -0.47, 'p-val': 0.0659791047803165, 'dof': 14}	{'r': -0.304, 'p-val': 0.252146714980819, 'dof': 14}	{'r': 0.068, 'p-val': 0.8016273876365361, 'dof': 14}	{'r': -0.348, 'p-val': 0.18673241173751187, 'dof': 14}	{'r': -0.071, 'p-val': 0.79473865184388, 'dof': 14}	{'r': -0.337, 'p-val': 0.2022677558263922, 'dof': 14}	{'r': -0.335, 'p-val': 0.20462617055077842, 'dof': 14}	{'r': -0.127, 'p-val': 0.6393226216701724, 'dof': 14}	{'r': -0.012, 'p-val': 0.9659708018706697, 'dof': 14}	{'r': -0.726, 'p-val': 0.001439523668852411, 'dof': 14}
Tiglylglycine TMS	{'r': 0.14, 'p-val': 0.6063043620967477, 'dof': 14}	{'r': 0.381, 'p-val': 0.14504411004300843, 'dof': 14}	{'r': -0.209, 'p-val': 0.4379844815218582, 'dof': 14}	{'r': -0.112, 'p-val': 0.6786440099994815, 'dof': 14}	{'r': -0.111, 'p-val': 0.6811782310906878, 'dof': 14}	{'r': -0.173, 'p-val': 0.5213121477312663, 'dof': 14}	{'r': -0.191, 'p-val': 0.4789445861991741, 'dof': 14}	{'r': -0.244, 'p-val': 0.361816900737789, 'dof': 14}	{'r': -0.104, 'p-val': 0.7008238834335736, 'dof': 14}	{'r': -0.177, 'p-val': 0.5118031870298556, 'dof': 14}	{'r': 0.164, 'p-val': 0.5434492521623907, 'dof': 14}
Trehalose 8 TMS	{'r': -0.566, 'p-val': 0.022243213485866546, 'dof': 14}	{'r': -0.253, 'p-val': 0.34358206995530627, 'dof': 14}	{'r': -0.202, 'p-val': 0.45301018648969826, 'dof': 14}	{'r': -0.046, 'p-val': 0.8654764963628279, 'dof': 14}	{'r': -0.286, 'p-val': 0.28241100990079676, 'dof': 14}	{'r': -0.112, 'p-val': 0.6784212076161638, 'dof': 14}	{'r': -0.246, 'p-val': 0.3575399759891214, 'dof': 14}	{'r': 0.075, 'p-val': 0.7822162007386511, 'dof': 14}	{'r': -0.172, 'p-val': 0.5239996504614951, 'dof': 14}	{'r': -0.465, 'p-val': 0.0698752055886387, 'dof': 14}	{'r': -0.539, 'p-val': 0.031093445318049737, 'dof': 14}
Tromethamine 3 TMS	{'r': 0.008, 'p-val': 0.9754863636642281, 'dof': 14}	{'r': -0.47, 'p-val': 0.06634100071482095, 'dof': 14}	{'r': 0.495, 'p-val': 0.05120520985884607, 'dof': 14}	{'r': -0.204, 'p-val': 0.44944388243847866, 'dof': 14}	{'r': 0.041, 'p-val': 0.8794223940897026, 'dof': 14}	{'r': 0.201, 'p-val': 0.4551854548327199, 'dof': 14}	{'r': 0.208, 'p-val': 0.4385530960733892, 'dof': 14}	{'r': 0.154, 'p-val': 0.5694181225330968, 'dof': 14}	{'r': 0.125, 'p-val': 0.6449168752924803, 'dof': 14}	{'r': 0.01, 'p-val': 0.9693096274528996, 'dof': 14}	{'r': 0.011, 'p-val': 0.9673876778101516, 'dof': 14}
Tryptophan 3 TMS	{'r': -0.496, 'p-val': 0.05087455637471463, 'dof': 14}	{'r': -0.811, 'p-val': 0.0001394840745825032, 'dof': 14}	{'r': 0.234, 'p-val': 0.38324484093098427, 'dof': 14}	{'r': 0.089, 'p-val': 0.7429976090639674, 'dof': 14}	{'r': -0.138, 'p-val': 0.6095178104276564, 'dof': 14}	{'r': 0.05, 'p-val': 0.8535838627161408, 'dof': 14}	{'r': 0.046, 'p-val': 0.8644511609028511, 'dof': 14}	{'r': 0.122, 'p-val': 0.6521926811109511, 'dof': 14}	{'r': 0.058, 'p-val': 0.8312956828388736, 'dof': 14}	{'r': 0.272, 'p-val': 0.30776180860729113, 'dof': 14}	{'r': -0.397, 'p-val': 0.1280529585188505, 'dof': 14}
Tyrosine 3 TMS	{'r': -0.357, 'p-val': 0.17406877702966392, 'dof': 14}	{'r': -0.719, 'p-val': 0.0016802016397022231, 'dof': 14}	{'r': 0.32, 'p-val': 0.22671471955655667, 'dof': 14}	{'r': -0.042, 'p-val': 0.876551260626407, 'dof': 14}	{'r': -0.066, 'p-val': 0.8087698881799736, 'dof': 14}	{'r': 0.082, 'p-val': 0.7638837281891605, 'dof': 14}	{'r': 0.118, 'p-val': 0.6628165431449335, 'dof': 14}	{'r': 0.059, 'p-val': 0.8275915394104025, 'dof': 14}	{'r': 0.087, 'p-val': 0.7493261298391116, 'dof': 14}	{'r': 0.104, 'p-val': 0.7005943838418558, 'dof': 14}	{'r': -0.178, 'p-val': 0.5090871215111453, 'dof': 14}
unknown RT 13.138746	{'r': -0.12, 'p-val': 0.6582502996293847, 'dof': 14}	{'r': -0.149, 'p-val': 0.5809316000292067, 'dof': 14}	{'r': -0.147, 'p-val': 0.5877170787377157, 'dof': 14}	{'r': 0.272, 'p-val': 0.3073479439810768, 'dof': 14}	{'r': -0.141, 'p-val': 0.6027100846158047, 'dof': 14}	{'r': 0.256, 'p-val': 0.33900758467833547, 'dof': 14}	{'r': -0.376, 'p-val': 0.15140417167011255, 'dof': 14}	{'r': -0.152, 'p-val': 0.5752314935147915, 'dof': 14}	{'r': 0.242, 'p-val': 0.3672101623095228, 'dof': 14}	{'r': 0.292, 'p-val': 0.27216768824210563, 'dof': 14}	{'r': -0.362, 'p-val': 0.16851908745681166, 'dof': 14}
unknown RT 10.02501	{'r': 0.076, 'p-val': 0.7801927677004022, 'dof': 14}	{'r': 0.201, 'p-val': 0.45471942819718847, 'dof': 14}	{'r': -0.197, 'p-val': 0.46410758424241094, 'dof': 14}	{'r': -0.228, 'p-val': 0.39541958179120473, 'dof': 14}	{'r': 0.521, 'p-val': 0.03834674810724589, 'dof': 14}	{'r': 0.116, 'p-val': 0.6688978806140913, 'dof': 14}	{'r': 0.194, 'p-val': 0.4722956622825075, 'dof': 14}	{'r': -0.127, 'p-val': 0.6379786510118917, 'dof': 14}	{'r': 0.113, 'p-val': 0.6777732314419154, 'dof': 14}	{'r': 0.496, 'p-val': 0.05052398266192532, 'dof': 14}	{'r': 0.137, 'p-val': 0.6140790741241142, 'dof': 14}
unknown RT 10.035823	{'r': -0.423, 'p-val': 0.10287305386031785, 'dof': 14}	{'r': -0.005, 'p-val': 0.9847080652175645, 'dof': 14}	{'r': -0.416, 'p-val': 0.10899218739065225, 'dof': 14}	{'r': 0.087, 'p-val': 0.7499189417831342, 'dof': 14}	{'r': 0.13, 'p-val': 0.6321001823103405, 'dof': 14}	{'r': -0.13, 'p-val': 0.6308412840528149, 'dof': 14}	{'r': 0.011, 'p-val': 0.9683153848399328, 'dof': 14}	{'r': -0.12, 'p-val': 0.6569459765320815, 'dof': 14}	{'r': -0.141, 'p-val': 0.6023749407329394, 'dof': 14}	{'r': 0.138, 'p-val': 0.6107224501025272, 'dof': 14}	{'r': -0.111, 'p-val': 0.6812000487051173, 'dof': 14}
unknown RT 10.102517	{'r': 0.22, 'p-val': 0.41231004566733775, 'dof': 14}	{'r': -0.362, 'p-val': 0.16856328467953716, 'dof': 14}	{'r': 0.23, 'p-val': 0.3907917411679609, 'dof': 14}	{'r': 0.049, 'p-val': 0.8562210229957756, 'dof': 14}	{'r': 0.284, 'p-val': 0.2860006523973913, 'dof': 14}	{'r': 0.186, 'p-val': 0.4898376573999689, 'dof': 14}	{'r': 0.439, 'p-val': 0.08912914811092561, 'dof': 14}	{'r': 0.483, 'p-val': 0.05783667020893226, 'dof': 14}	{'r': 0.26, 'p-val': 0.33106015998879557, 'dof': 14}	{'r': 0.26, 'p-val': 0.3317051754560526, 'dof': 14}	{'r': 0.239, 'p-val': 0.37335852222590493, 'dof': 14}
unknown RT 10.172028	{'r': 0.498, 'p-val': 0.04982593658210289, 'dof': 14}	{'r': 0.206, 'p-val': 0.443513021956088, 'dof': 14}	{'r': 0.064, 'p-val': 0.8144736134424724, 'dof': 14}	{'r': 0.163, 'p-val': 0.5465405626620699, 'dof': 14}	{'r': 0.24, 'p-val': 0.3703219901293928, 'dof': 14}	{'r': 0.344, 'p-val': 0.19153609497476998, 'dof': 14}	{'r': 0.294, 'p-val': 0.2688616727595002, 'dof': 14}	{'r': 0.342, 'p-val': 0.19506581818944485, 'dof': 14}	{'r': 0.309, 'p-val': 0.2439816597584429, 'dof': 14}	{'r': 0.112, 'p-val': 0.6785508220828649, 'dof': 14}	{'r': 0.321, 'p-val': 0.22587472049354196, 'dof': 14}
unknown RT 10.224741	{'r': 0.281, 'p-val': 0.29226910931093814, 'dof': 14}	{'r': -0.074, 'p-val': 0.7846035773721852, 'dof': 14}	{'r': 0.334, 'p-val': 0.20653717035667302, 'dof': 14}	{'r': -0.214, 'p-val': 0.42575266747072915, 'dof': 14}	{'r': -0.094, 'p-val': 0.7289896277122818, 'dof': 14}	{'r': 0.009, 'p-val': 0.9725253088422687, 'dof': 14}	{'r': 0.011, 'p-val': 0.9685972246916889, 'dof': 14}	{'r': -0.129, 'p-val': 0.6336069010361911, 'dof': 14}	{'r': -0.012, 'p-val': 0.9658969664547314, 'dof': 14}	{'r': 0.186, 'p-val': 0.49005202115101376, 'dof': 14}	{'r': 0.086, 'p-val': 0.7508610114043033, 'dof': 14}
unknown RT 10.25427	{'r': 0.041, 'p-val': 0.8797069539985731, 'dof': 14}	{'r': -0.097, 'p-val': 0.7200683488532831, 'dof': 14}	{'r': 0.196, 'p-val': 0.46610264581953054, 'dof': 14}	{'r': -0.211, 'p-val': 0.4334537050489623, 'dof': 14}	{'r': 0.002, 'p-val': 0.9951826553467679, 'dof': 14}	{'r': 0.162, 'p-val': 0.5490450976616424, 'dof': 14}	{'r': -0.083, 'p-val': 0.7586535887244362, 'dof': 14}	{'r': 0.011, 'p-val': 0.9662996387985272, 'dof': 14}	{'r': 0.063, 'p-val': 0.8165656408839058, 'dof': 14}	{'r': 0.152, 'p-val': 0.5737237282053715, 'dof': 14}	{'r': -0.073, 'p-val': 0.7869750586109125, 'dof': 14}
unknown RT 10.264649	{'r': -0.223, 'p-val': 0.40706098409552927, 'dof': 14}	{'r': 0.061, 'p-val': 0.8218390638714771, 'dof': 14}	{'r': -0.114, 'p-val': 0.6737421709994763, 'dof': 14}	{'r': -0.163, 'p-val': 0.5463636513899355, 'dof': 14}	{'r': -0.083, 'p-val': 0.7604612782981726, 'dof': 14}	{'r': -0.308, 'p-val': 0.24531134876274652, 'dof': 14}	{'r': -0.039, 'p-val': 0.8849414835048168, 'dof': 14}	{'r': -0.006, 'p-val': 0.9813604368431803, 'dof': 14}	{'r': -0.24, 'p-val': 0.3698960225634546, 'dof': 14}	{'r': -0.329, 'p-val': 0.21276943979522434, 'dof': 14}	{'r': 0.047, 'p-val': 0.862787912877358, 'dof': 14}
unknown RT 10.297933	{'r': -0.522, 'p-val': 0.03789236383860216, 'dof': 14}	{'r': -0.223, 'p-val': 0.406918760757668, 'dof': 14}	{'r': -0.398, 'p-val': 0.12676805045050502, 'dof': 14}	{'r': 0.508, 'p-val': 0.0443003744929021, 'dof': 14}	{'r': -0.446, 'p-val': 0.08340549310644944, 'dof': 14}	{'r': -0.043, 'p-val': 0.874170207663064, 'dof': 14}	{'r': -0.435, 'p-val': 0.09192226842689408, 'dof': 14}	{'r': 0.063, 'p-val': 0.8173247521438253, 'dof': 14}	{'r': -0.036, 'p-val': 0.894299875804519, 'dof': 14}	{'r': -0.344, 'p-val': 0.19253772331674876, 'dof': 14}	{'r': -0.535, 'p-val': 0.0327700922385702, 'dof': 14}
unknown RT 10.311729	{'r': -0.667, 'p-val': 0.004768445568764827, 'dof': 14}	{'r': -0.267, 'p-val': 0.31752014605450035, 'dof': 14}	{'r': -0.32, 'p-val': 0.2268742792409323, 'dof': 14}	{'r': 0.244, 'p-val': 0.36270930775000215, 'dof': 14}	{'r': -0.487, 'p-val': 0.055867040134491605, 'dof': 14}	{'r': -0.275, 'p-val': 0.30189838371669914, 'dof': 14}	{'r': -0.449, 'p-val': 0.08075288604765819, 'dof': 14}	{'r': -0.219, 'p-val': 0.41458312021491883, 'dof': 14}	{'r': -0.217, 'p-val': 0.4186185587353034, 'dof': 14}	{'r': -0.15, 'p-val': 0.5796708278910145, 'dof': 14}	{'r': -0.572, 'p-val': 0.020636735913633013, 'dof': 14}
unknown RT 10.337359	{'r': -0.582, 'p-val': 0.017993855257401763, 'dof': 14}	{'r': -0.298, 'p-val': 0.2621903994607038, 'dof': 14}	{'r': -0.301, 'p-val': 0.25683709462809834, 'dof': 14}	{'r': -0.285, 'p-val': 0.2840543875982314, 'dof': 14}	{'r': -0.215, 'p-val': 0.42497280009691674, 'dof': 14}	{'r': -0.061, 'p-val': 0.8227231675279658, 'dof': 14}	{'r': -0.274, 'p-val': 0.3041888271682942, 'dof': 14}	{'r': -0.221, 'p-val': 0.41142610513986266, 'dof': 14}	{'r': -0.176, 'p-val': 0.5148969207997369, 'dof': 14}	{'r': -0.082, 'p-val': 0.7615011724124318, 'dof': 14}	{'r': -0.691, 'p-val': 0.003024384277211649, 'dof': 14}
unknown RT 10.366991	{'r': -0.18, 'p-val': 0.5043299476593084, 'dof': 14}	{'r': -0.477, 'p-val': 0.06180726563047701, 'dof': 14}	{'r': -0.012, 'p-val': 0.9649383804415961, 'dof': 14}	{'r': 0.322, 'p-val': 0.22464995529496518, 'dof': 14}	{'r': 0.461, 'p-val': 0.07225235641494264, 'dof': 14}	{'r': 0.508, 'p-val': 0.044526899644411845, 'dof': 14}	{'r': 0.369, 'p-val': 0.16001076716754103, 'dof': 14}	{'r': 0.477, 'p-val': 0.06184946468744955, 'dof': 14}	{'r': 0.447, 'p-val': 0.08296660855512047, 'dof': 14}	{'r': 0.28, 'p-val': 0.2932092539990165, 'dof': 14}	{'r': 0.087, 'p-val': 0.74912307143407, 'dof': 14}
unknown RT 10.367138	{'r': -0.628, 'p-val': 0.009136149319756214, 'dof': 14}	{'r': -0.6, 'p-val': 0.01405644558712138, 'dof': 14}	{'r': -0.164, 'p-val': 0.5442835628381667, 'dof': 14}	{'r': 0.313, 'p-val': 0.2374341299048269, 'dof': 14}	{'r': -0.244, 'p-val': 0.3628053578429392, 'dof': 14}	{'r': 0.038, 'p-val': 0.8891271485762128, 'dof': 14}	{'r': -0.223, 'p-val': 0.40648917228523185, 'dof': 14}	{'r': -0.106, 'p-val': 0.6973088384206328, 'dof': 14}	{'r': 0.119, 'p-val': 0.6595740149770655, 'dof': 14}	{'r': 0.192, 'p-val': 0.47673548172489333, 'dof': 14}	{'r': -0.489, 'p-val': 0.054331780294625515, 'dof': 14}
unknown RT 10.43031	{'r': 0.16, 'p-val': 0.5538703611975411, 'dof': 14}	{'r': 0.206, 'p-val': 0.4451378507630098, 'dof': 14}	{'r': 0.246, 'p-val': 0.3582497371652366, 'dof': 14}	{'r': -0.131, 'p-val': 0.6278634249697361, 'dof': 14}	{'r': 0.446, 'p-val': 0.08353707656045432, 'dof': 14}	{'r': -0.149, 'p-val': 0.5822454370880883, 'dof': 14}	{'r': 0.479, 'p-val': 0.06059274451779267, 'dof': 14}	{'r': 0.094, 'p-val': 0.7283173260807889, 'dof': 14}	{'r': -0.178, 'p-val': 0.5089849011132035, 'dof': 14}	{'r': 0.351, 'p-val': 0.18307784847027764, 'dof': 14}	{'r': 0.554, 'p-val': 0.026128706461376182, 'dof': 14}
unknown RT 10.450584	{'r': -0.135, 'p-val': 0.6184850811685205, 'dof': 14}	{'r': 0.38, 'p-val': 0.1463556958729226, 'dof': 14}	{'r': -0.404, 'p-val': 0.12109135296747521, 'dof': 14}	{'r': -0.275, 'p-val': 0.3030301007045921, 'dof': 14}	{'r': 0.26, 'p-val': 0.33164783295875844, 'dof': 14}	{'r': 0.032, 'p-val': 0.9064934804466481, 'dof': 14}	{'r': -0.068, 'p-val': 0.8010692578719663, 'dof': 14}	{'r': -0.293, 'p-val': 0.26992263077723005, 'dof': 14}	{'r': -0.094, 'p-val': 0.728503534787709, 'dof': 14}	{'r': 0.086, 'p-val': 0.7511939983565542, 'dof': 14}	{'r': -0.173, 'p-val': 0.522345772984576, 'dof': 14}
unknown RT 10.514856	{'r': 0.0, 'p-val': 0.9987714818770564, 'dof': 14}	{'r': -0.233, 'p-val': 0.384694208328705, 'dof': 14}	{'r': 0.28, 'p-val': 0.29278049767045883, 'dof': 14}	{'r': -0.163, 'p-val': 0.54580662386047, 'dof': 14}	{'r': 0.191, 'p-val': 0.4787745509521364, 'dof': 14}	{'r': 0.082, 'p-val': 0.7639173000552029, 'dof': 14}	{'r': 0.282, 'p-val': 0.2904730413257593, 'dof': 14}	{'r': 0.052, 'p-val': 0.8469423815378285, 'dof': 14}	{'r': 0.104, 'p-val': 0.7022336503054681, 'dof': 14}	{'r': 0.002, 'p-val': 0.9927894631196496, 'dof': 14}	{'r': 0.123, 'p-val': 0.6502544515986663, 'dof': 14}
unknown RT 10.540365	{'r': -0.221, 'p-val': 0.41167851847301684, 'dof': 14}	{'r': -0.655, 'p-val': 0.005936316340283365, 'dof': 14}	{'r': 0.428, 'p-val': 0.09850533349361167, 'dof': 14}	{'r': 0.05, 'p-val': 0.8549305985676974, 'dof': 14}	{'r': -0.322, 'p-val': 0.22454907013929956, 'dof': 14}	{'r': 0.073, 'p-val': 0.7894606976905405, 'dof': 14}	{'r': 0.004, 'p-val': 0.9869602467012186, 'dof': 14}	{'r': 0.102, 'p-val': 0.7070962749585321, 'dof': 14}	{'r': -0.001, 'p-val': 0.9972414962145953, 'dof': 14}	{'r': 0.129, 'p-val': 0.6329043378828313, 'dof': 14}	{'r': -0.32, 'p-val': 0.22743651907711343, 'dof': 14}
unknown RT 10.608782	{'r': -0.335, 'p-val': 0.20534879732798975, 'dof': 14}	{'r': -0.521, 'p-val': 0.03853138202477862, 'dof': 14}	{'r': 0.324, 'p-val': 0.220444391121293, 'dof': 14}	{'r': -0.157, 'p-val': 0.5606391574927154, 'dof': 14}	{'r': -0.311, 'p-val': 0.24158554424756878, 'dof': 14}	{'r': -0.119, 'p-val': 0.6619994482726757, 'dof': 14}	{'r': -0.054, 'p-val': 0.8422574167966095, 'dof': 14}	{'r': -0.097, 'p-val': 0.7205835322732381, 'dof': 14}	{'r': -0.171, 'p-val': 0.5275912229339825, 'dof': 14}	{'r': 0.092, 'p-val': 0.7340568548143914, 'dof': 14}	{'r': -0.277, 'p-val': 0.29938699046359446, 'dof': 14}
unknown RT 10.664388	{'r': 0.195, 'p-val': 0.46935941739653864, 'dof': 14}	{'r': -0.084, 'p-val': 0.7565089037598396, 'dof': 14}	{'r': 0.153, 'p-val': 0.5719587407746483, 'dof': 14}	{'r': -0.261, 'p-val': 0.32967470504954954, 'dof': 14}	{'r': 0.269, 'p-val': 0.31283028292197224, 'dof': 14}	{'r': 0.398, 'p-val': 0.126708463759302, 'dof': 14}	{'r': 0.086, 'p-val': 0.7521374725362626, 'dof': 14}	{'r': 0.05, 'p-val': 0.8541606476303578, 'dof': 14}	{'r': 0.291, 'p-val': 0.273999950084751, 'dof': 14}	{'r': 0.186, 'p-val': 0.4904447204656658, 'dof': 14}	{'r': 0.003, 'p-val': 0.9919099283876438, 'dof': 14}
unknown RT 10.70456	{'r': 0.037, 'p-val': 0.893036853334797, 'dof': 14}	{'r': -0.151, 'p-val': 0.5767480535953045, 'dof': 14}	{'r': -0.106, 'p-val': 0.6967306943422595, 'dof': 14}	{'r': 0.018, 'p-val': 0.9472875997868182, 'dof': 14}	{'r': 0.208, 'p-val': 0.43877773785586893, 'dof': 14}	{'r': 0.198, 'p-val': 0.462677291560041, 'dof': 14}	{'r': 0.074, 'p-val': 0.7857324144099809, 'dof': 14}	{'r': 0.04, 'p-val': 0.8827440060124081, 'dof': 14}	{'r': 0.229, 'p-val': 0.39439549856519873, 'dof': 14}	{'r': 0.327, 'p-val': 0.2169668910339678, 'dof': 14}	{'r': -0.15, 'p-val': 0.5802891541985258, 'dof': 14}
unknown RT 10.734147	{'r': -0.116, 'p-val': 0.6683965685413589, 'dof': 14}	{'r': -0.247, 'p-val': 0.35608047066487747, 'dof': 14}	{'r': 0.372, 'p-val': 0.1557820351996148, 'dof': 14}	{'r': -0.477, 'p-val': 0.06201843541617931, 'dof': 14}	{'r': 0.439, 'p-val': 0.08889435874453117, 'dof': 14}	{'r': 0.093, 'p-val': 0.7325969029577539, 'dof': 14}	{'r': 0.446, 'p-val': 0.08346031956083995, 'dof': 14}	{'r': 0.045, 'p-val': 0.8680552615087935, 'dof': 14}	{'r': -0.041, 'p-val': 0.8790434864757757, 'dof': 14}	{'r': 0.3, 'p-val': 0.25851530533332323, 'dof': 14}	{'r': 0.166, 'p-val': 0.5383247935608859, 'dof': 14}
unknown RT 10.761204	{'r': -0.242, 'p-val': 0.36722253268202654, 'dof': 14}	{'r': 0.07, 'p-val': 0.7969789554676404, 'dof': 14}	{'r': -0.007, 'p-val': 0.9781320366291962, 'dof': 14}	{'r': 0.063, 'p-val': 0.8177497858807502, 'dof': 14}	{'r': -0.353, 'p-val': 0.17931467281160757, 'dof': 14}	{'r': -0.186, 'p-val': 0.4896410016701922, 'dof': 14}	{'r': -0.375, 'p-val': 0.15261436459711883, 'dof': 14}	{'r': -0.319, 'p-val': 0.22789361599017166, 'dof': 14}	{'r': -0.243, 'p-val': 0.36447986333697197, 'dof': 14}	{'r': -0.071, 'p-val': 0.7939532636915323, 'dof': 14}	{'r': -0.317, 'p-val': 0.23104796833635846, 'dof': 14}
unknown RT 10.796402	{'r': 0.213, 'p-val': 0.4284709874770237, 'dof': 14}	{'r': 0.247, 'p-val': 0.3573194321155147, 'dof': 14}	{'r': 0.08, 'p-val': 0.7673703557840467, 'dof': 14}	{'r': -0.423, 'p-val': 0.10243738009436443, 'dof': 14}	{'r': 0.303, 'p-val': 0.2534400682228493, 'dof': 14}	{'r': -0.153, 'p-val': 0.5727616836501537, 'dof': 14}	{'r': 0.355, 'p-val': 0.17761403340675985, 'dof': 14}	{'r': 0.026, 'p-val': 0.9233727184720997, 'dof': 14}	{'r': -0.1, 'p-val': 0.7126950139606001, 'dof': 14}	{'r': -0.011, 'p-val': 0.9674752473121343, 'dof': 14}	{'r': 0.363, 'p-val': 0.16707149592276385, 'dof': 14}
unknown RT 10.797935	{'r': -0.632, 'p-val': 0.008577501563463957, 'dof': 14}	{'r': -0.749, 'p-val': 0.000849112213332637, 'dof': 14}	{'r': 0.07, 'p-val': 0.7963022903884818, 'dof': 14}	{'r': 0.125, 'p-val': 0.6457523334001019, 'dof': 14}	{'r': -0.195, 'p-val': 0.4684244021270113, 'dof': 14}	{'r': 0.018, 'p-val': 0.9461532814999076, 'dof': 14}	{'r': -0.041, 'p-val': 0.8797159722104617, 'dof': 14}	{'r': -0.042, 'p-val': 0.8773040694960081, 'dof': 14}	{'r': 0.046, 'p-val': 0.8662076054252713, 'dof': 14}	{'r': 0.329, 'p-val': 0.2130355891954346, 'dof': 14}	{'r': -0.493, 'p-val': 0.05231646088878302, 'dof': 14}
unknown RT 10.896843	{'r': 0.078, 'p-val': 0.7733434617697903, 'dof': 14}	{'r': 0.447, 'p-val': 0.08289660000358831, 'dof': 14}	{'r': -0.062, 'p-val': 0.8188032846091652, 'dof': 14}	{'r': -0.391, 'p-val': 0.13430849568045675, 'dof': 14}	{'r': -0.05, 'p-val': 0.8553045291371297, 'dof': 14}	{'r': -0.445, 'p-val': 0.08437633309294303, 'dof': 14}	{'r': -0.122, 'p-val': 0.6513691072451815, 'dof': 14}	{'r': -0.298, 'p-val': 0.2616909105673201, 'dof': 14}	{'r': -0.314, 'p-val': 0.23672193415457352, 'dof': 14}	{'r': -0.177, 'p-val': 0.5115407966907264, 'dof': 14}	{'r': 0.279, 'p-val': 0.29576269576241304, 'dof': 14}
unknown RT 10.908248	{'r': 0.199, 'p-val': 0.4600891026128421, 'dof': 14}	{'r': -0.367, 'p-val': 0.16170471427134714, 'dof': 14}	{'r': -0.009, 'p-val': 0.9733345567847387, 'dof': 14}	{'r': 0.466, 'p-val': 0.06915986645993497, 'dof': 14}	{'r': 0.642, 'p-val': 0.007388538918174875, 'dof': 14}	{'r': 0.706, 'p-val': 0.0022584622554657615, 'dof': 14}	{'r': 0.476, 'p-val': 0.062189486757959045, 'dof': 14}	{'r': 0.602, 'p-val': 0.013666513713265138, 'dof': 14}	{'r': 0.7, 'p-val': 0.002512304336587542, 'dof': 14}	{'r': 0.36, 'p-val': 0.17042005075212485, 'dof': 14}	{'r': 0.309, 'p-val': 0.2443820038230747, 'dof': 14}
unknown RT 10.984203	{'r': -0.103, 'p-val': 0.7045903153646136, 'dof': 14}	{'r': -0.421, 'p-val': 0.10481545135591598, 'dof': 14}	{'r': 0.269, 'p-val': 0.3134939057680305, 'dof': 14}	{'r': -0.098, 'p-val': 0.7190660605139889, 'dof': 14}	{'r': -0.162, 'p-val': 0.5493256273856668, 'dof': 14}	{'r': 0.13, 'p-val': 0.6319113410287674, 'dof': 14}	{'r': 0.062, 'p-val': 0.8202037690915581, 'dof': 14}	{'r': 0.216, 'p-val': 0.4215126291466019, 'dof': 14}	{'r': 0.062, 'p-val': 0.8189118752106441, 'dof': 14}	{'r': -0.192, 'p-val': 0.47579695853207793, 'dof': 14}	{'r': -0.16, 'p-val': 0.5534983555242113, 'dof': 14}
unknown RT 11.004876	{'r': -0.041, 'p-val': 0.8813020304201348, 'dof': 14}	{'r': -0.007, 'p-val': 0.9793352282606084, 'dof': 14}	{'r': -0.026, 'p-val': 0.9235796138557973, 'dof': 14}	{'r': -0.244, 'p-val': 0.3631317836304164, 'dof': 14}	{'r': 0.34, 'p-val': 0.19762147130833885, 'dof': 14}	{'r': -0.125, 'p-val': 0.6442086446086482, 'dof': 14}	{'r': 0.265, 'p-val': 0.3220317915566195, 'dof': 14}	{'r': -0.221, 'p-val': 0.40968871211427693, 'dof': 14}	{'r': -0.022, 'p-val': 0.9369403130854195, 'dof': 14}	{'r': 0.185, 'p-val': 0.4919246860302555, 'dof': 14}	{'r': 0.321, 'p-val': 0.22583725234852722, 'dof': 14}
unknown RT 11.044779	{'r': -0.114, 'p-val': 0.673284715719572, 'dof': 14}	{'r': -0.142, 'p-val': 0.599469317889188, 'dof': 14}	{'r': 0.143, 'p-val': 0.5972880287056921, 'dof': 14}	{'r': -0.287, 'p-val': 0.28199020914339223, 'dof': 14}	{'r': 0.023, 'p-val': 0.9338555318052462, 'dof': 14}	{'r': -0.075, 'p-val': 0.7814498221841893, 'dof': 14}	{'r': 0.014, 'p-val': 0.958139192546479, 'dof': 14}	{'r': -0.144, 'p-val': 0.5941692373766725, 'dof': 14}	{'r': -0.157, 'p-val': 0.561876700819777, 'dof': 14}	{'r': -0.06, 'p-val': 0.8263292259981757, 'dof': 14}	{'r': -0.008, 'p-val': 0.9777861424452398, 'dof': 14}
unknown RT 11.04976	{'r': -0.312, 'p-val': 0.23872674729765112, 'dof': 14}	{'r': -0.796, 'p-val': 0.0002262055875892705, 'dof': 14}	{'r': 0.145, 'p-val': 0.5931176350255409, 'dof': 14}	{'r': 0.295, 'p-val': 0.26815086132988863, 'dof': 14}	{'r': -0.164, 'p-val': 0.544306852227977, 'dof': 14}	{'r': 0.178, 'p-val': 0.5090999372156781, 'dof': 14}	{'r': 0.089, 'p-val': 0.7440409361892745, 'dof': 14}	{'r': 0.316, 'p-val': 0.23298835089913658, 'dof': 14}	{'r': 0.221, 'p-val': 0.41181403186887144, 'dof': 14}	{'r': -0.005, 'p-val': 0.9866564867628254, 'dof': 14}	{'r': -0.23, 'p-val': 0.3908316139951964, 'dof': 14}
unknown RT 11.086058	{'r': 0.426, 'p-val': 0.09964597089384637, 'dof': 14}	{'r': 0.18, 'p-val': 0.5049996696473584, 'dof': 14}	{'r': 0.058, 'p-val': 0.8324818779212713, 'dof': 14}	{'r': 0.053, 'p-val': 0.844795111731558, 'dof': 14}	{'r': 0.494, 'p-val': 0.051626054014120515, 'dof': 14}	{'r': 0.382, 'p-val': 0.1441182305440029, 'dof': 14}	{'r': 0.39, 'p-val': 0.13563545181568346, 'dof': 14}	{'r': 0.156, 'p-val': 0.5652307157030639, 'dof': 14}	{'r': 0.344, 'p-val': 0.1918532514885642, 'dof': 14}	{'r': 0.388, 'p-val': 0.13709450992580252, 'dof': 14}	{'r': 0.366, 'p-val': 0.16280238355104265, 'dof': 14}
unknown RT 11.098425	{'r': -0.693, 'p-val': 0.002899658058891302, 'dof': 14}	{'r': -0.07, 'p-val': 0.7970064683782768, 'dof': 14}	{'r': -0.214, 'p-val': 0.42563372044259584, 'dof': 14}	{'r': 0.152, 'p-val': 0.5752174539637276, 'dof': 14}	{'r': -0.504, 'p-val': 0.04675062545258791, 'dof': 14}	{'r': -0.491, 'p-val': 0.053433918839866444, 'dof': 14}	{'r': -0.397, 'p-val': 0.1283072066222437, 'dof': 14}	{'r': -0.314, 'p-val': 0.23617179377554523, 'dof': 14}	{'r': -0.498, 'p-val': 0.04980028245890357, 'dof': 14}	{'r': -0.227, 'p-val': 0.398465061644147, 'dof': 14}	{'r': -0.542, 'p-val': 0.03001186652135493, 'dof': 14}
unknown RT 11.114923	{'r': -0.559, 'p-val': 0.02452886169652463, 'dof': 14}	{'r': -0.362, 'p-val': 0.16773262704117783, 'dof': 14}	{'r': -0.144, 'p-val': 0.5938190161245281, 'dof': 14}	{'r': 0.23, 'p-val': 0.391034913901629, 'dof': 14}	{'r': -0.052, 'p-val': 0.8477465216714223, 'dof': 14}	{'r': 0.102, 'p-val': 0.7060969045411531, 'dof': 14}	{'r': -0.077, 'p-val': 0.7776110091444995, 'dof': 14}	{'r': -0.056, 'p-val': 0.8381126343870541, 'dof': 14}	{'r': 0.028, 'p-val': 0.9174595456821715, 'dof': 14}	{'r': 0.1, 'p-val': 0.7137123175904028, 'dof': 14}	{'r': -0.312, 'p-val': 0.23895548682830015, 'dof': 14}
unknown RT 11.152289	{'r': -0.658, 'p-val': 0.005556333005491425, 'dof': 14}	{'r': -0.022, 'p-val': 0.9346249705896619, 'dof': 14}	{'r': -0.472, 'p-val': 0.06497183918796308, 'dof': 14}	{'r': 0.02, 'p-val': 0.9417927240227356, 'dof': 14}	{'r': -0.233, 'p-val': 0.3852122897613082, 'dof': 14}	{'r': -0.329, 'p-val': 0.21275621762505523, 'dof': 14}	{'r': -0.28, 'p-val': 0.29368265158252743, 'dof': 14}	{'r': -0.216, 'p-val': 0.4224883601965761, 'dof': 14}	{'r': -0.331, 'p-val': 0.21050715706550854, 'dof': 14}	{'r': -0.301, 'p-val': 0.25677444428443014, 'dof': 14}	{'r': -0.524, 'p-val': 0.037318644115234896, 'dof': 14}
unknown RT 11.185023	{'r': -0.498, 'p-val': 0.04972326958141439, 'dof': 14}	{'r': -0.759, 'p-val': 0.0006458369021008482, 'dof': 14}	{'r': 0.283, 'p-val': 0.287902994571279, 'dof': 14}	{'r': -0.089, 'p-val': 0.7422628466901506, 'dof': 14}	{'r': -0.191, 'p-val': 0.4796896860739287, 'dof': 14}	{'r': 0.014, 'p-val': 0.9584985331324035, 'dof': 14}	{'r': 0.094, 'p-val': 0.7297390229570908, 'dof': 14}	{'r': 0.05, 'p-val': 0.8543740865510627, 'dof': 14}	{'r': -0.044, 'p-val': 0.8719348643432014, 'dof': 14}	{'r': 0.141, 'p-val': 0.6035878917567381, 'dof': 14}	{'r': -0.413, 'p-val': 0.11188637398744423, 'dof': 14}
unknown RT 11.185438	{'r': -0.014, 'p-val': 0.958471868378072, 'dof': 14}	{'r': -0.001, 'p-val': 0.9969544009119465, 'dof': 14}	{'r': 0.061, 'p-val': 0.8228630276628588, 'dof': 14}	{'r': -0.037, 'p-val': 0.8922302134546944, 'dof': 14}	{'r': -0.185, 'p-val': 0.49238986593353007, 'dof': 14}	{'r': 0.016, 'p-val': 0.9527726203943964, 'dof': 14}	{'r': -0.282, 'p-val': 0.29046331414266774, 'dof': 14}	{'r': -0.316, 'p-val': 0.23299029881547573, 'dof': 14}	{'r': 0.004, 'p-val': 0.9895385359031954, 'dof': 14}	{'r': 0.025, 'p-val': 0.9265348718935689, 'dof': 14}	{'r': -0.162, 'p-val': 0.5488098152248446, 'dof': 14}
unknown RT 11.247807	{'r': 0.363, 'p-val': 0.16649129827857848, 'dof': 14}	{'r': 0.002, 'p-val': 0.9950403879948474, 'dof': 14}	{'r': -0.093, 'p-val': 0.732093922000927, 'dof': 14}	{'r': 0.29, 'p-val': 0.2751957407248585, 'dof': 14}	{'r': 0.031, 'p-val': 0.9106224175764981, 'dof': 14}	{'r': 0.278, 'p-val': 0.2970343788102243, 'dof': 14}	{'r': -0.036, 'p-val': 0.8947628103496069, 'dof': 14}	{'r': 0.153, 'p-val': 0.5709829369843908, 'dof': 14}	{'r': 0.46, 'p-val': 0.07306073357200692, 'dof': 14}	{'r': 0.099, 'p-val': 0.7149043885995121, 'dof': 14}	{'r': 0.116, 'p-val': 0.6692882955025468, 'dof': 14}
unknown RT 11.259213	{'r': -0.28, 'p-val': 0.294265989610063, 'dof': 14}	{'r': -0.387, 'p-val': 0.1382741381847578, 'dof': 14}	{'r': 0.246, 'p-val': 0.3587083146087578, 'dof': 14}	{'r': -0.074, 'p-val': 0.7848137992190872, 'dof': 14}	{'r': -0.424, 'p-val': 0.10192523998846131, 'dof': 14}	{'r': -0.362, 'p-val': 0.16777364581727328, 'dof': 14}	{'r': -0.126, 'p-val': 0.6413096940466071, 'dof': 14}	{'r': -0.08, 'p-val': 0.7693794789516613, 'dof': 14}	{'r': -0.266, 'p-val': 0.3190591408963663, 'dof': 14}	{'r': -0.093, 'p-val': 0.732932672361615, 'dof': 14}	{'r': -0.181, 'p-val': 0.5031343471556948, 'dof': 14}
unknown RT 11.261522	{'r': 0.191, 'p-val': 0.47752469126860253, 'dof': 14}	{'r': 0.0, 'p-val': 0.9985920303465718, 'dof': 14}	{'r': 0.248, 'p-val': 0.3536824072081617, 'dof': 14}	{'r': -0.225, 'p-val': 0.40318605729888946, 'dof': 14}	{'r': 0.374, 'p-val': 0.1535986286197691, 'dof': 14}	{'r': 0.139, 'p-val': 0.606717220930708, 'dof': 14}	{'r': 0.299, 'p-val': 0.26013952813871927, 'dof': 14}	{'r': -0.144, 'p-val': 0.5947101142905277, 'dof': 14}	{'r': 0.118, 'p-val': 0.6623531936710294, 'dof': 14}	{'r': 0.42, 'p-val': 0.10523386680095553, 'dof': 14}	{'r': 0.237, 'p-val': 0.3771668634856277, 'dof': 14}
unknown RT 11.286722	{'r': 0.226, 'p-val': 0.4003936869820972, 'dof': 14}	{'r': -0.546, 'p-val': 0.02865924491060257, 'dof': 14}	{'r': 0.455, 'p-val': 0.07685428505534822, 'dof': 14}	{'r': 0.395, 'p-val': 0.12955125315985172, 'dof': 14}	{'r': 0.552, 'p-val': 0.026483837299696004, 'dof': 14}	{'r': 0.416, 'p-val': 0.1093336091374542, 'dof': 14}	{'r': 0.723, 'p-val': 0.0015571582614703993, 'dof': 14}	{'r': 0.689, 'p-val': 0.003170536310831546, 'dof': 14}	{'r': 0.435, 'p-val': 0.09203651889984857, 'dof': 14}	{'r': 0.6, 'p-val': 0.013937447358929515, 'dof': 14}	{'r': 0.418, 'p-val': 0.10716702024398322, 'dof': 14}
unknown RT 11.326398	{'r': -0.113, 'p-val': 0.6779504723960209, 'dof': 14}	{'r': -0.322, 'p-val': 0.2241540375207967, 'dof': 14}	{'r': 0.118, 'p-val': 0.664637578498819, 'dof': 14}	{'r': 0.047, 'p-val': 0.8640385575415079, 'dof': 14}	{'r': -0.322, 'p-val': 0.22435099614869586, 'dof': 14}	{'r': 0.145, 'p-val': 0.5930679100794229, 'dof': 14}	{'r': -0.317, 'p-val': 0.23212200625077353, 'dof': 14}	{'r': -0.036, 'p-val': 0.8936814235522206, 'dof': 14}	{'r': 0.074, 'p-val': 0.7853651960031842, 'dof': 14}	{'r': -0.042, 'p-val': 0.8773049880711076, 'dof': 14}	{'r': -0.388, 'p-val': 0.13709158104885055, 'dof': 14}
unknown RT 11.342731	{'r': 0.237, 'p-val': 0.37610427292385595, 'dof': 14}	{'r': -0.281, 'p-val': 0.2922520103437438, 'dof': 14}	{'r': -0.011, 'p-val': 0.9671115588537357, 'dof': 14}	{'r': 0.223, 'p-val': 0.40627373008742107, 'dof': 14}	{'r': 0.682, 'p-val': 0.0035931443504424437, 'dof': 14}	{'r': 0.516, 'p-val': 0.040714955940930796, 'dof': 14}	{'r': 0.529, 'p-val': 0.03493538271538371, 'dof': 14}	{'r': 0.503, 'p-val': 0.04719008116415712, 'dof': 14}	{'r': 0.601, 'p-val': 0.013775254870522112, 'dof': 14}	{'r': 0.417, 'p-val': 0.10801355558626888, 'dof': 14}	{'r': 0.381, 'p-val': 0.1453310447960176, 'dof': 14}
unknown RT 11.366132	{'r': -0.429, 'p-val': 0.09740272852441809, 'dof': 14}	{'r': -0.565, 'p-val': 0.02263519567142202, 'dof': 14}	{'r': -0.176, 'p-val': 0.515430006439625, 'dof': 14}	{'r': -0.126, 'p-val': 0.6430970814070402, 'dof': 14}	{'r': 0.221, 'p-val': 0.41010582803663, 'dof': 14}	{'r': 0.108, 'p-val': 0.6911277389892836, 'dof': 14}	{'r': 0.194, 'p-val': 0.4709498231985223, 'dof': 14}	{'r': 0.158, 'p-val': 0.5577013293193076, 'dof': 14}	{'r': 0.14, 'p-val': 0.6056189565106469, 'dof': 14}	{'r': 0.215, 'p-val': 0.423419792986794, 'dof': 14}	{'r': -0.295, 'p-val': 0.2677445743175446, 'dof': 14}
unknown RT 11.3766	{'r': -0.685, 'p-val': 0.003379434186728309, 'dof': 14}	{'r': -0.768, 'p-val': 0.0005116982507077499, 'dof': 14}	{'r': -0.05, 'p-val': 0.8534766891271417, 'dof': 14}	{'r': 0.136, 'p-val': 0.6151160797684354, 'dof': 14}	{'r': -0.269, 'p-val': 0.3141684516260216, 'dof': 14}	{'r': 0.109, 'p-val': 0.6877772727568259, 'dof': 14}	{'r': -0.173, 'p-val': 0.5211692029395993, 'dof': 14}	{'r': -0.063, 'p-val': 0.8157039863063482, 'dof': 14}	{'r': 0.12, 'p-val': 0.6574628349669864, 'dof': 14}	{'r': 0.109, 'p-val': 0.6889070249592646, 'dof': 14}	{'r': -0.615, 'p-val': 0.011212657197212254, 'dof': 14}
unknown RT 11.386471	{'r': 0.064, 'p-val': 0.8135581054468908, 'dof': 14}	{'r': -0.212, 'p-val': 0.43038051131415644, 'dof': 14}	{'r': -0.129, 'p-val': 0.6332304150727639, 'dof': 14}	{'r': 0.177, 'p-val': 0.5114779953318288, 'dof': 14}	{'r': 0.652, 'p-val': 0.006163796185265444, 'dof': 14}	{'r': 0.605, 'p-val': 0.012991992459347184, 'dof': 14}	{'r': 0.334, 'p-val': 0.2062791755086738, 'dof': 14}	{'r': 0.492, 'p-val': 0.05293378040072754, 'dof': 14}	{'r': 0.501, 'p-val': 0.04799074490288138, 'dof': 14}	{'r': 0.29, 'p-val': 0.2761182476349946, 'dof': 14}	{'r': 0.129, 'p-val': 0.6342952969313709, 'dof': 14}
unknown RT 11.407495	{'r': 0.07, 'p-val': 0.7964687541905962, 'dof': 14}	{'r': -0.551, 'p-val': 0.02687195797371661, 'dof': 14}	{'r': 0.407, 'p-val': 0.11797531967704517, 'dof': 14}	{'r': 0.171, 'p-val': 0.526444855150485, 'dof': 14}	{'r': 0.238, 'p-val': 0.37383509981475405, 'dof': 14}	{'r': 0.296, 'p-val': 0.2651625016137244, 'dof': 14}	{'r': 0.579, 'p-val': 0.018671249316864556, 'dof': 14}	{'r': 0.426, 'p-val': 0.09968315693558714, 'dof': 14}	{'r': 0.326, 'p-val': 0.2181538527129034, 'dof': 14}	{'r': 0.157, 'p-val': 0.5610137474049914, 'dof': 14}	{'r': 0.406, 'p-val': 0.11908560590630514, 'dof': 14}
unknown RT 11.440631	{'r': -0.283, 'p-val': 0.28896358171393244, 'dof': 14}	{'r': -0.238, 'p-val': 0.37539175554508397, 'dof': 14}	{'r': -0.197, 'p-val': 0.46348281117660073, 'dof': 14}	{'r': -0.453, 'p-val': 0.07811516429654544, 'dof': 14}	{'r': 0.032, 'p-val': 0.9060741178272543, 'dof': 14}	{'r': 0.078, 'p-val': 0.7743811319966283, 'dof': 14}	{'r': -0.205, 'p-val': 0.4465614545831327, 'dof': 14}	{'r': -0.287, 'p-val': 0.2808849796052717, 'dof': 14}	{'r': 0.079, 'p-val': 0.7709492325971382, 'dof': 14}	{'r': -0.179, 'p-val': 0.5077766110578046, 'dof': 14}	{'r': -0.21, 'p-val': 0.4343693261616448, 'dof': 14}
unknown RT 11.464433	{'r': -0.228, 'p-val': 0.39548060938808566, 'dof': 14}	{'r': -0.473, 'p-val': 0.06446003019604907, 'dof': 14}	{'r': 0.288, 'p-val': 0.2793035425253004, 'dof': 14}	{'r': -0.065, 'p-val': 0.8120198673138666, 'dof': 14}	{'r': -0.262, 'p-val': 0.32600690910778946, 'dof': 14}	{'r': -0.018, 'p-val': 0.948040267345217, 'dof': 14}	{'r': -0.045, 'p-val': 0.8673984118866684, 'dof': 14}	{'r': -0.008, 'p-val': 0.9777955109119919, 'dof': 14}	{'r': -0.063, 'p-val': 0.8163311324836761, 'dof': 14}	{'r': -0.083, 'p-val': 0.7590904986392325, 'dof': 14}	{'r': -0.2, 'p-val': 0.4583489781925443, 'dof': 14}
unknown RT 11.50557	{'r': -0.559, 'p-val': 0.02437979209849293, 'dof': 14}	{'r': -0.12, 'p-val': 0.6580347855962569, 'dof': 14}	{'r': -0.129, 'p-val': 0.6352585699931583, 'dof': 14}	{'r': 0.008, 'p-val': 0.9764294424212518, 'dof': 14}	{'r': -0.28, 'p-val': 0.2934736817024912, 'dof': 14}	{'r': -0.121, 'p-val': 0.6544745333026583, 'dof': 14}	{'r': -0.27, 'p-val': 0.31249073035368946, 'dof': 14}	{'r': -0.348, 'p-val': 0.18692169484026228, 'dof': 14}	{'r': -0.182, 'p-val': 0.5009295955363072, 'dof': 14}	{'r': -0.21, 'p-val': 0.43502079043029185, 'dof': 14}	{'r': -0.341, 'p-val': 0.1957529176653475, 'dof': 14}
unknown RT 11.534604	{'r': -0.175, 'p-val': 0.5176306383462425, 'dof': 14}	{'r': -0.398, 'p-val': 0.12692567861475715, 'dof': 14}	{'r': -0.17, 'p-val': 0.5298980680163083, 'dof': 14}	{'r': 0.446, 'p-val': 0.0835412629864029, 'dof': 14}	{'r': 0.473, 'p-val': 0.06406580036591544, 'dof': 14}	{'r': 0.553, 'p-val': 0.02631508581120791, 'dof': 14}	{'r': 0.343, 'p-val': 0.1936800763331382, 'dof': 14}	{'r': 0.339, 'p-val': 0.19940523106281047, 'dof': 14}	{'r': 0.492, 'p-val': 0.052988969499905725, 'dof': 14}	{'r': 0.484, 'p-val': 0.057442760644244535, 'dof': 14}	{'r': -0.041, 'p-val': 0.8794641375071476, 'dof': 14}
unknown RT 11.639306	{'r': -0.066, 'p-val': 0.8076943741235817, 'dof': 14}	{'r': -0.545, 'p-val': 0.029135042421907564, 'dof': 14}	{'r': 0.266, 'p-val': 0.3195490920787792, 'dof': 14}	{'r': 0.374, 'p-val': 0.1533647637820016, 'dof': 14}	{'r': 0.116, 'p-val': 0.6693490241173663, 'dof': 14}	{'r': 0.312, 'p-val': 0.23947089761426496, 'dof': 14}	{'r': 0.265, 'p-val': 0.32119358814839033, 'dof': 14}	{'r': 0.232, 'p-val': 0.38722485707240467, 'dof': 14}	{'r': 0.301, 'p-val': 0.2565729349259619, 'dof': 14}	{'r': 0.254, 'p-val': 0.3420263106627548, 'dof': 14}	{'r': 0.052, 'p-val': 0.8475589058578762, 'dof': 14}
unknown RT 11.653456	{'r': -0.419, 'p-val': 0.10612536887932146, 'dof': 14}	{'r': -0.598, 'p-val': 0.014494960601271565, 'dof': 14}	{'r': 0.266, 'p-val': 0.3190580810592343, 'dof': 14}	{'r': -0.182, 'p-val': 0.4992057638392373, 'dof': 14}	{'r': 0.349, 'p-val': 0.18473980081094582, 'dof': 14}	{'r': 0.092, 'p-val': 0.7360082617927002, 'dof': 14}	{'r': 0.429, 'p-val': 0.0971390986846314, 'dof': 14}	{'r': 0.101, 'p-val': 0.7089760172940336, 'dof': 14}	{'r': 0.027, 'p-val': 0.9197937839825582, 'dof': 14}	{'r': 0.504, 'p-val': 0.04633678771348119, 'dof': 14}	{'r': -0.015, 'p-val': 0.9552690173915906, 'dof': 14}
unknown RT 11.674866	{'r': -0.389, 'p-val': 0.13683505137499824, 'dof': 14}	{'r': 0.022, 'p-val': 0.9366356797316142, 'dof': 14}	{'r': -0.113, 'p-val': 0.6782160184334729, 'dof': 14}	{'r': -0.034, 'p-val': 0.9004444009720727, 'dof': 14}	{'r': 0.076, 'p-val': 0.7782816165835725, 'dof': 14}	{'r': -0.237, 'p-val': 0.3778401973149497, 'dof': 14}	{'r': 0.003, 'p-val': 0.9920101904702672, 'dof': 14}	{'r': 0.023, 'p-val': 0.9321701592900957, 'dof': 14}	{'r': -0.276, 'p-val': 0.3005855241919002, 'dof': 14}	{'r': 0.234, 'p-val': 0.3823192684581887, 'dof': 14}	{'r': -0.286, 'p-val': 0.28224098115783447, 'dof': 14}
unknown RT 11.711547	{'r': 0.394, 'p-val': 0.13085104407476525, 'dof': 14}	{'r': 0.156, 'p-val': 0.5645172414578832, 'dof': 14}	{'r': 0.345, 'p-val': 0.19025805976684657, 'dof': 14}	{'r': -0.22, 'p-val': 0.412616982060623, 'dof': 14}	{'r': 0.278, 'p-val': 0.2969304317175057, 'dof': 14}	{'r': -0.125, 'p-val': 0.6435488258281207, 'dof': 14}	{'r': 0.266, 'p-val': 0.31991227265766087, 'dof': 14}	{'r': 0.01, 'p-val': 0.9700588856685666, 'dof': 14}	{'r': -0.11, 'p-val': 0.6838839172972135, 'dof': 14}	{'r': 0.179, 'p-val': 0.5081565068348347, 'dof': 14}	{'r': 0.429, 'p-val': 0.09721922075435524, 'dof': 14}
unknown RT 11.747741	{'r': -0.68, 'p-val': 0.0037630441990094184, 'dof': 14}	{'r': -0.652, 'p-val': 0.006231213974590329, 'dof': 14}	{'r': 0.026, 'p-val': 0.9239846312971149, 'dof': 14}	{'r': 0.055, 'p-val': 0.8391291043415722, 'dof': 14}	{'r': -0.364, 'p-val': 0.16553535648524545, 'dof': 14}	{'r': -0.15, 'p-val': 0.5780089690817933, 'dof': 14}	{'r': -0.144, 'p-val': 0.5934039171246315, 'dof': 14}	{'r': -0.16, 'p-val': 0.5550029360668309, 'dof': 14}	{'r': -0.153, 'p-val': 0.5710025189666248, 'dof': 14}	{'r': 0.094, 'p-val': 0.7283758465193558, 'dof': 14}	{'r': -0.569, 'p-val': 0.02142739657864938, 'dof': 14}
unknown RT 11.77584	{'r': -0.256, 'p-val': 0.33779799741737027, 'dof': 14}	{'r': -0.547, 'p-val': 0.028272393934801104, 'dof': 14}	{'r': -0.007, 'p-val': 0.9791951032440157, 'dof': 14}	{'r': 0.662, 'p-val': 0.005188410042179333, 'dof': 14}	{'r': 0.048, 'p-val': 0.8604187778241357, 'dof': 14}	{'r': 0.192, 'p-val': 0.4764345148069413, 'dof': 14}	{'r': 0.153, 'p-val': 0.5705131731765198, 'dof': 14}	{'r': 0.307, 'p-val': 0.24730768124186606, 'dof': 14}	{'r': 0.256, 'p-val': 0.33811728405990166, 'dof': 14}	{'r': 0.369, 'p-val': 0.1601321925851625, 'dof': 14}	{'r': -0.243, 'p-val': 0.3638951981531504, 'dof': 14}
unknown RT 11.832347	{'r': 0.274, 'p-val': 0.3048548688876305, 'dof': 14}	{'r': 0.343, 'p-val': 0.19394135086768743, 'dof': 14}	{'r': -0.172, 'p-val': 0.5242425692267194, 'dof': 14}	{'r': 0.098, 'p-val': 0.7183100318065119, 'dof': 14}	{'r': 0.288, 'p-val': 0.2796879110678753, 'dof': 14}	{'r': -0.078, 'p-val': 0.7746602852070528, 'dof': 14}	{'r': 0.123, 'p-val': 0.6507797915385876, 'dof': 14}	{'r': -0.036, 'p-val': 0.8942931317440448, 'dof': 14}	{'r': 0.055, 'p-val': 0.840236315117677, 'dof': 14}	{'r': 0.313, 'p-val': 0.23781133211840513, 'dof': 14}	{'r': 0.295, 'p-val': 0.26693873427938775, 'dof': 14}
unknown RT 11.851605	{'r': -0.377, 'p-val': 0.15023554250800086, 'dof': 14}	{'r': -0.629, 'p-val': 0.009090080567932769, 'dof': 14}	{'r': 0.124, 'p-val': 0.6470966403800716, 'dof': 14}	{'r': 0.334, 'p-val': 0.20552943735280949, 'dof': 14}	{'r': -0.242, 'p-val': 0.36714390434273886, 'dof': 14}	{'r': 0.29, 'p-val': 0.27628517680671955, 'dof': 14}	{'r': -0.16, 'p-val': 0.55396937772984, 'dof': 14}	{'r': -0.028, 'p-val': 0.917106529460125, 'dof': 14}	{'r': 0.225, 'p-val': 0.401542603591411, 'dof': 14}	{'r': 0.213, 'p-val': 0.42798536638803775, 'dof': 14}	{'r': -0.406, 'p-val': 0.11880187775990536, 'dof': 14}
unknown RT 11.858004	{'r': 0.118, 'p-val': 0.6621421107170575, 'dof': 14}	{'r': -0.171, 'p-val': 0.5267295692684676, 'dof': 14}	{'r': 0.074, 'p-val': 0.7843129070403076, 'dof': 14}	{'r': -0.126, 'p-val': 0.6422723651234026, 'dof': 14}	{'r': -0.144, 'p-val': 0.59418258360814, 'dof': 14}	{'r': 0.15, 'p-val': 0.5805004321824765, 'dof': 14}	{'r': -0.139, 'p-val': 0.6065814192779218, 'dof': 14}	{'r': 0.223, 'p-val': 0.40642509970742025, 'dof': 14}	{'r': 0.125, 'p-val': 0.6457638122676315, 'dof': 14}	{'r': -0.315, 'p-val': 0.23430846825151697, 'dof': 14}	{'r': -0.157, 'p-val': 0.5606058876634488, 'dof': 14}
unknown RT 11.876813	{'r': 0.145, 'p-val': 0.5909724647504164, 'dof': 14}	{'r': 0.054, 'p-val': 0.8421750583415439, 'dof': 14}	{'r': -0.027, 'p-val': 0.9208030565968013, 'dof': 14}	{'r': -0.007, 'p-val': 0.9790160056185089, 'dof': 14}	{'r': -0.318, 'p-val': 0.23042969118396808, 'dof': 14}	{'r': 0.027, 'p-val': 0.9222451818609256, 'dof': 14}	{'r': -0.256, 'p-val': 0.3382071431523122, 'dof': 14}	{'r': 0.219, 'p-val': 0.4155401988353009, 'dof': 14}	{'r': 0.081, 'p-val': 0.76627079501682, 'dof': 14}	{'r': -0.681, 'p-val': 0.003661293112599515, 'dof': 14}	{'r': -0.066, 'p-val': 0.8087704449752845, 'dof': 14}
unknown RT 11.907992	{'r': 0.091, 'p-val': 0.7388248085279326, 'dof': 14}	{'r': 0.31, 'p-val': 0.24252883545673365, 'dof': 14}	{'r': -0.178, 'p-val': 0.5091465847974745, 'dof': 14}	{'r': -0.047, 'p-val': 0.8623325141981796, 'dof': 14}	{'r': 0.046, 'p-val': 0.8647345559814384, 'dof': 14}	{'r': -0.028, 'p-val': 0.9185260968574112, 'dof': 14}	{'r': -0.188, 'p-val': 0.48488777711551256, 'dof': 14}	{'r': -0.197, 'p-val': 0.4636352397674005, 'dof': 14}	{'r': 0.012, 'p-val': 0.9649475894428103, 'dof': 14}	{'r': -0.187, 'p-val': 0.48745081162029036, 'dof': 14}	{'r': -0.02, 'p-val': 0.9423572830670053, 'dof': 14}
unknown RT 11.944381	{'r': -0.082, 'p-val': 0.7617235937744283, 'dof': 14}	{'r': 0.243, 'p-val': 0.3651587007524434, 'dof': 14}	{'r': -0.354, 'p-val': 0.1782182357897785, 'dof': 14}	{'r': -0.239, 'p-val': 0.3730267162480843, 'dof': 14}	{'r': -0.061, 'p-val': 0.823657743768611, 'dof': 14}	{'r': -0.131, 'p-val': 0.6298437087029907, 'dof': 14}	{'r': -0.401, 'p-val': 0.12387784592224779, 'dof': 14}	{'r': -0.431, 'p-val': 0.09572079126776084, 'dof': 14}	{'r': -0.018, 'p-val': 0.9486241872553395, 'dof': 14}	{'r': -0.071, 'p-val': 0.7933187022475093, 'dof': 14}	{'r': -0.106, 'p-val': 0.6951890751088176, 'dof': 14}
unknown RT 12.039417	{'r': -0.426, 'p-val': 0.09977244452247071, 'dof': 14}	{'r': 0.182, 'p-val': 0.4997206018422373, 'dof': 14}	{'r': -0.342, 'p-val': 0.19448379358924814, 'dof': 14}	{'r': 0.167, 'p-val': 0.5359928193913179, 'dof': 14}	{'r': -0.038, 'p-val': 0.8897756420144531, 'dof': 14}	{'r': -0.275, 'p-val': 0.3033316009351954, 'dof': 14}	{'r': -0.106, 'p-val': 0.6956155077378668, 'dof': 14}	{'r': -0.142, 'p-val': 0.6008561050290298, 'dof': 14}	{'r': -0.292, 'p-val': 0.2722205157035517, 'dof': 14}	{'r': 0.012, 'p-val': 0.9651755819612711, 'dof': 14}	{'r': -0.146, 'p-val': 0.5890981090017606, 'dof': 14}
unknown RT 12.058409	{'r': -0.514, 'p-val': 0.041454071195842865, 'dof': 14}	{'r': -0.587, 'p-val': 0.016739644075683808, 'dof': 14}	{'r': 0.01, 'p-val': 0.9721211855955304, 'dof': 14}	{'r': 0.288, 'p-val': 0.2786495301301904, 'dof': 14}	{'r': -0.345, 'p-val': 0.19031035031849222, 'dof': 14}	{'r': 0.173, 'p-val': 0.5211905616114094, 'dof': 14}	{'r': -0.277, 'p-val': 0.2998672469353769, 'dof': 14}	{'r': -0.138, 'p-val': 0.6109642711920052, 'dof': 14}	{'r': 0.121, 'p-val': 0.6565724539099286, 'dof': 14}	{'r': 0.089, 'p-val': 0.7438204867511762, 'dof': 14}	{'r': -0.508, 'p-val': 0.04444255732178785, 'dof': 14}
unknown RT 12.094886	{'r': -0.74, 'p-val': 0.0010497156488656217, 'dof': 14}	{'r': -0.107, 'p-val': 0.6936182439879497, 'dof': 14}	{'r': -0.349, 'p-val': 0.18503018526143722, 'dof': 14}	{'r': 0.199, 'p-val': 0.46017616400247563, 'dof': 14}	{'r': -0.322, 'p-val': 0.22367888579715253, 'dof': 14}	{'r': -0.27, 'p-val': 0.3114063290129508, 'dof': 14}	{'r': -0.326, 'p-val': 0.21769410766268882, 'dof': 14}	{'r': -0.299, 'p-val': 0.2611733036131894, 'dof': 14}	{'r': -0.315, 'p-val': 0.23412980377239165, 'dof': 14}	{'r': -0.191, 'p-val': 0.4784953587795825, 'dof': 14}	{'r': -0.497, 'p-val': 0.04997074722532553, 'dof': 14}
unknown RT 12.162423	{'r': -0.28, 'p-val': 0.29399037897663755, 'dof': 14}	{'r': -0.484, 'p-val': 0.05768544496817066, 'dof': 14}	{'r': 0.253, 'p-val': 0.3438286750355576, 'dof': 14}	{'r': 0.119, 'p-val': 0.6595062076305802, 'dof': 14}	{'r': 0.274, 'p-val': 0.304592977909632, 'dof': 14}	{'r': 0.17, 'p-val': 0.5282844269294888, 'dof': 14}	{'r': 0.356, 'p-val': 0.17618275600113117, 'dof': 14}	{'r': 0.183, 'p-val': 0.4971982659297385, 'dof': 14}	{'r': 0.152, 'p-val': 0.5734947344507673, 'dof': 14}	{'r': 0.457, 'p-val': 0.07526218161341351, 'dof': 14}	{'r': 0.028, 'p-val': 0.9173468735090211, 'dof': 14}
unknown RT 12.184231	{'r': -0.296, 'p-val': 0.265342891448391, 'dof': 14}	{'r': 0.225, 'p-val': 0.401144357109552, 'dof': 14}	{'r': -0.537, 'p-val': 0.031853992872693915, 'dof': 14}	{'r': 0.054, 'p-val': 0.8432363348029144, 'dof': 14}	{'r': -0.226, 'p-val': 0.3998355352022267, 'dof': 14}	{'r': -0.011, 'p-val': 0.9686320817580335, 'dof': 14}	{'r': -0.365, 'p-val': 0.1650591488358462, 'dof': 14}	{'r': -0.186, 'p-val': 0.4894527300886915, 'dof': 14}	{'r': -0.089, 'p-val': 0.7419427083659327, 'dof': 14}	{'r': -0.191, 'p-val': 0.4780935962938877, 'dof': 14}	{'r': -0.368, 'p-val': 0.1611296892294617, 'dof': 14}
unknown RT 12.222077	{'r': -0.643, 'p-val': 0.007232012649595576, 'dof': 14}	{'r': -0.495, 'p-val': 0.051099122364589966, 'dof': 14}	{'r': -0.142, 'p-val': 0.5994215055117296, 'dof': 14}	{'r': 0.25, 'p-val': 0.35052367202857904, 'dof': 14}	{'r': 0.009, 'p-val': 0.9722484391750448, 'dof': 14}	{'r': -0.01, 'p-val': 0.9713128471359614, 'dof': 14}	{'r': 0.055, 'p-val': 0.8409853256582092, 'dof': 14}	{'r': 0.086, 'p-val': 0.7518784237979018, 'dof': 14}	{'r': 0.012, 'p-val': 0.9657698130979757, 'dof': 14}	{'r': 0.209, 'p-val': 0.4362326617898522, 'dof': 14}	{'r': -0.34, 'p-val': 0.19756931836602706, 'dof': 14}
unknown RT 12.227197	{'r': -0.03, 'p-val': 0.913171300303615, 'dof': 14}	{'r': -0.687, 'p-val': 0.0032746137486301986, 'dof': 14}	{'r': 0.391, 'p-val': 0.1341191175498644, 'dof': 14}	{'r': 0.001, 'p-val': 0.9959329855516033, 'dof': 14}	{'r': 0.078, 'p-val': 0.7739807460789844, 'dof': 14}	{'r': 0.272, 'p-val': 0.30827805449452284, 'dof': 14}	{'r': 0.227, 'p-val': 0.3975500308349806, 'dof': 14}	{'r': 0.2, 'p-val': 0.45791665714943874, 'dof': 14}	{'r': 0.293, 'p-val': 0.2713755670355514, 'dof': 14}	{'r': 0.507, 'p-val': 0.044845756512495914, 'dof': 14}	{'r': 0.032, 'p-val': 0.9062869084631606, 'dof': 14}
unknown RT 12.267913	{'r': -0.322, 'p-val': 0.22385948590440305, 'dof': 14}	{'r': -0.803, 'p-val': 0.00018054929584171195, 'dof': 14}	{'r': 0.26, 'p-val': 0.331574153901345, 'dof': 14}	{'r': 0.039, 'p-val': 0.8866259611089303, 'dof': 14}	{'r': -0.134, 'p-val': 0.6209980539897634, 'dof': 14}	{'r': 0.256, 'p-val': 0.3381935709223659, 'dof': 14}	{'r': 0.053, 'p-val': 0.8464881344850096, 'dof': 14}	{'r': 0.245, 'p-val': 0.36063128349846824, 'dof': 14}	{'r': 0.233, 'p-val': 0.38558592659971025, 'dof': 14}	{'r': 0.118, 'p-val': 0.6622762302286289, 'dof': 14}	{'r': -0.221, 'p-val': 0.4113260224263472, 'dof': 14}
unknown RT 12.276204	{'r': -0.459, 'p-val': 0.07403606070639075, 'dof': 14}	{'r': -0.278, 'p-val': 0.2970609046810471, 'dof': 14}	{'r': -0.019, 'p-val': 0.9441958923706288, 'dof': 14}	{'r': 0.12, 'p-val': 0.6588917359217084, 'dof': 14}	{'r': -0.288, 'p-val': 0.2793913341582748, 'dof': 14}	{'r': 0.092, 'p-val': 0.7360147283375831, 'dof': 14}	{'r': -0.287, 'p-val': 0.28033810501615536, 'dof': 14}	{'r': -0.26, 'p-val': 0.3310036644892372, 'dof': 14}	{'r': 0.009, 'p-val': 0.9746824705188961, 'dof': 14}	{'r': -0.094, 'p-val': 0.7304823704078365, 'dof': 14}	{'r': -0.42, 'p-val': 0.10529175036279433, 'dof': 14}
unknown RT 12.343541	{'r': -0.132, 'p-val': 0.6270146510174927, 'dof': 14}	{'r': 0.025, 'p-val': 0.926997538435486, 'dof': 14}	{'r': 0.171, 'p-val': 0.52685531352492, 'dof': 14}	{'r': -0.311, 'p-val': 0.24087101941625796, 'dof': 14}	{'r': -0.239, 'p-val': 0.3725759432835867, 'dof': 14}	{'r': -0.575, 'p-val': 0.01973621317206639, 'dof': 14}	{'r': -0.005, 'p-val': 0.9839389902889, 'dof': 14}	{'r': -0.259, 'p-val': 0.3327235360392339, 'dof': 14}	{'r': -0.489, 'p-val': 0.05451990418217199, 'dof': 14}	{'r': 0.041, 'p-val': 0.8809359311471023, 'dof': 14}	{'r': -0.007, 'p-val': 0.9797298885323461, 'dof': 14}
unknown RT 12.368192	{'r': -0.345, 'p-val': 0.19021675511386774, 'dof': 14}	{'r': -0.597, 'p-val': 0.014652643252591949, 'dof': 14}	{'r': 0.075, 'p-val': 0.7833985367375973, 'dof': 14}	{'r': 0.22, 'p-val': 0.41387716863905555, 'dof': 14}	{'r': -0.136, 'p-val': 0.614946315291433, 'dof': 14}	{'r': 0.374, 'p-val': 0.1532680771557764, 'dof': 14}	{'r': -0.126, 'p-val': 0.642884239173506, 'dof': 14}	{'r': 0.001, 'p-val': 0.9962321848084359, 'dof': 14}	{'r': 0.293, 'p-val': 0.2710067247201629, 'dof': 14}	{'r': 0.16, 'p-val': 0.5546933505598914, 'dof': 14}	{'r': -0.338, 'p-val': 0.20042152663604695, 'dof': 14}
unknown RT 12.377649	{'r': -0.129, 'p-val': 0.6338454039980024, 'dof': 14}	{'r': -0.244, 'p-val': 0.36196213514501413, 'dof': 14}	{'r': 0.076, 'p-val': 0.7786791478610543, 'dof': 14}	{'r': 0.083, 'p-val': 0.7605521428316796, 'dof': 14}	{'r': 0.363, 'p-val': 0.16758537264961562, 'dof': 14}	{'r': 0.19, 'p-val': 0.4800743614113733, 'dof': 14}	{'r': 0.394, 'p-val': 0.13084640978954007, 'dof': 14}	{'r': 0.198, 'p-val': 0.4627953248241954, 'dof': 14}	{'r': 0.206, 'p-val': 0.4441307877290642, 'dof': 14}	{'r': 0.387, 'p-val': 0.138699455177009, 'dof': 14}	{'r': 0.182, 'p-val': 0.49875074872412783, 'dof': 14}
unknown RT 12.460399	{'r': 0.303, 'p-val': 0.2536465274542039, 'dof': 14}	{'r': 0.275, 'p-val': 0.30286988944996623, 'dof': 14}	{'r': 0.181, 'p-val': 0.5029666529853875, 'dof': 14}	{'r': -0.214, 'p-val': 0.42519792861954175, 'dof': 14}	{'r': 0.002, 'p-val': 0.995395169502196, 'dof': 14}	{'r': -0.141, 'p-val': 0.6029337665534057, 'dof': 14}	{'r': -0.122, 'p-val': 0.6528110372921188, 'dof': 14}	{'r': -0.054, 'p-val': 0.8425921377351816, 'dof': 14}	{'r': -0.039, 'p-val': 0.8850221625678502, 'dof': 14}	{'r': 0.057, 'p-val': 0.833486192406526, 'dof': 14}	{'r': 0.177, 'p-val': 0.5131064090469313, 'dof': 14}
unknown RT 12.475201	{'r': -0.666, 'p-val': 0.0048506352751151, 'dof': 14}	{'r': -0.185, 'p-val': 0.4935546871005232, 'dof': 14}	{'r': -0.224, 'p-val': 0.40521184245313047, 'dof': 14}	{'r': -0.139, 'p-val': 0.6088876374455601, 'dof': 14}	{'r': 0.051, 'p-val': 0.8512669886999666, 'dof': 14}	{'r': -0.379, 'p-val': 0.14764993762011205, 'dof': 14}	{'r': 0.083, 'p-val': 0.7596546039988855, 'dof': 14}	{'r': -0.205, 'p-val': 0.44632630997465406, 'dof': 14}	{'r': -0.391, 'p-val': 0.13435044701206825, 'dof': 14}	{'r': 0.068, 'p-val': 0.8022514637156535, 'dof': 14}	{'r': -0.271, 'p-val': 0.3105243084585001, 'dof': 14}
unknown RT 12.506553	{'r': 0.283, 'p-val': 0.287564188985906, 'dof': 14}	{'r': -0.265, 'p-val': 0.32116328249920156, 'dof': 14}	{'r': -0.025, 'p-val': 0.9272454213987942, 'dof': 14}	{'r': 0.474, 'p-val': 0.06334813857538943, 'dof': 14}	{'r': 0.684, 'p-val': 0.0034489759267542952, 'dof': 14}	{'r': 0.686, 'p-val': 0.0033461539600920993, 'dof': 14}	{'r': 0.47, 'p-val': 0.06620326916407561, 'dof': 14}	{'r': 0.534, 'p-val': 0.03326537907568091, 'dof': 14}	{'r': 0.658, 'p-val': 0.005568021155463588, 'dof': 14}	{'r': 0.547, 'p-val': 0.02821132112461389, 'dof': 14}	{'r': 0.337, 'p-val': 0.2012581501144866, 'dof': 14}
unknown RT 12.54183	{'r': 0.263, 'p-val': 0.3251494605237701, 'dof': 14}	{'r': -0.172, 'p-val': 0.5229666034682119, 'dof': 14}	{'r': -0.035, 'p-val': 0.8961838472138373, 'dof': 14}	{'r': 0.417, 'p-val': 0.10818839050943614, 'dof': 14}	{'r': 0.709, 'p-val': 0.002100051931633727, 'dof': 14}	{'r': 0.615, 'p-val': 0.011176172516101545, 'dof': 14}	{'r': 0.526, 'p-val': 0.036364381307654264, 'dof': 14}	{'r': 0.553, 'p-val': 0.026332995553894505, 'dof': 14}	{'r': 0.59, 'p-val': 0.016137789161896825, 'dof': 14}	{'r': 0.361, 'p-val': 0.16961506560355635, 'dof': 14}	{'r': 0.403, 'p-val': 0.12142762322569624, 'dof': 14}
unknown RT 12.560862	{'r': -0.433, 'p-val': 0.09413349859261974, 'dof': 14}	{'r': -0.396, 'p-val': 0.12858977367361446, 'dof': 14}	{'r': 0.103, 'p-val': 0.7047228244078051, 'dof': 14}	{'r': -0.152, 'p-val': 0.5753589802920079, 'dof': 14}	{'r': -0.134, 'p-val': 0.6203806604934603, 'dof': 14}	{'r': -0.386, 'p-val': 0.1395089063844142, 'dof': 14}	{'r': 0.069, 'p-val': 0.7991610288628878, 'dof': 14}	{'r': -0.059, 'p-val': 0.8279126231497153, 'dof': 14}	{'r': -0.317, 'p-val': 0.23090763177968895, 'dof': 14}	{'r': 0.177, 'p-val': 0.5131223323392203, 'dof': 14}	{'r': -0.153, 'p-val': 0.5709364580120753, 'dof': 14}
unknown RT 12.567474	{'r': 0.414, 'p-val': 0.11076280019499567, 'dof': 14}	{'r': -0.027, 'p-val': 0.9218532855468594, 'dof': 14}	{'r': 0.334, 'p-val': 0.206159145975302, 'dof': 14}	{'r': 0.029, 'p-val': 0.9137320260042102, 'dof': 14}	{'r': 0.605, 'p-val': 0.013030431330153289, 'dof': 14}	{'r': 0.281, 'p-val': 0.2914407599980474, 'dof': 14}	{'r': 0.652, 'p-val': 0.006169735853325771, 'dof': 14}	{'r': 0.368, 'p-val': 0.16095295362720702, 'dof': 14}	{'r': 0.265, 'p-val': 0.32067366479741316, 'dof': 14}	{'r': 0.556, 'p-val': 0.0254396584346447, 'dof': 14}	{'r': 0.498, 'p-val': 0.04962746108708186, 'dof': 14}
unknown RT 12.591212	{'r': -0.152, 'p-val': 0.5730258391475231, 'dof': 14}	{'r': -0.034, 'p-val': 0.9003156185015794, 'dof': 14}	{'r': -0.004, 'p-val': 0.9875231315365494, 'dof': 14}	{'r': -0.136, 'p-val': 0.6146564209249137, 'dof': 14}	{'r': 0.326, 'p-val': 0.21833880306506165, 'dof': 14}	{'r': -0.2, 'p-val': 0.4570324351230355, 'dof': 14}	{'r': 0.401, 'p-val': 0.1237636510711895, 'dof': 14}	{'r': -0.046, 'p-val': 0.8656463282698376, 'dof': 14}	{'r': -0.153, 'p-val': 0.5708039478926077, 'dof': 14}	{'r': 0.202, 'p-val': 0.4533381961727476, 'dof': 14}	{'r': 0.308, 'p-val': 0.24587900029734558, 'dof': 14}
unknown RT 12.648984	{'r': -0.199, 'p-val': 0.4591118479751699, 'dof': 14}	{'r': -0.25, 'p-val': 0.3499087580028842, 'dof': 14}	{'r': -0.129, 'p-val': 0.6344882162309715, 'dof': 14}	{'r': 0.472, 'p-val': 0.0647592316937019, 'dof': 14}	{'r': -0.547, 'p-val': 0.02831104209798032, 'dof': 14}	{'r': 0.065, 'p-val': 0.812257258352104, 'dof': 14}	{'r': -0.56, 'p-val': 0.023966429477804873, 'dof': 14}	{'r': -0.069, 'p-val': 0.8005285815542234, 'dof': 14}	{'r': 0.119, 'p-val': 0.6603785641944024, 'dof': 14}	{'r': 0.012, 'p-val': 0.9645017676184413, 'dof': 14}	{'r': -0.501, 'p-val': 0.04791066999036896, 'dof': 14}
unknown RT 12.701935	{'r': -0.498, 'p-val': 0.049520358633839835, 'dof': 14}	{'r': -0.525, 'p-val': 0.036823429524206086, 'dof': 14}	{'r': 0.185, 'p-val': 0.4937529285655712, 'dof': 14}	{'r': -0.054, 'p-val': 0.8420456751946235, 'dof': 14}	{'r': -0.062, 'p-val': 0.8187734046735656, 'dof': 14}	{'r': -0.11, 'p-val': 0.6859011414912081, 'dof': 14}	{'r': 0.089, 'p-val': 0.7419329285694141, 'dof': 14}	{'r': 0.006, 'p-val': 0.9825526753026407, 'dof': 14}	{'r': -0.249, 'p-val': 0.35151052303822733, 'dof': 14}	{'r': 0.422, 'p-val': 0.10369286346662372, 'dof': 14}	{'r': -0.42, 'p-val': 0.10495186740921875, 'dof': 14}
unknown RT 12.735976	{'r': -0.245, 'p-val': 0.36054269481015977, 'dof': 14}	{'r': -0.074, 'p-val': 0.786384404188061, 'dof': 14}	{'r': -0.1, 'p-val': 0.712569123590291, 'dof': 14}	{'r': -0.053, 'p-val': 0.8461025223230967, 'dof': 14}	{'r': 0.281, 'p-val': 0.29197779167552046, 'dof': 14}	{'r': -0.146, 'p-val': 0.5895330764161246, 'dof': 14}	{'r': 0.325, 'p-val': 0.21989823703157027, 'dof': 14}	{'r': -0.03, 'p-val': 0.9116637516238977, 'dof': 14}	{'r': -0.095, 'p-val': 0.7276025546785615, 'dof': 14}	{'r': 0.258, 'p-val': 0.33373723427502755, 'dof': 14}	{'r': 0.162, 'p-val': 0.5477605754058654, 'dof': 14}
unknown RT 12.759786	{'r': -0.004, 'p-val': 0.9869971677688556, 'dof': 14}	{'r': -0.232, 'p-val': 0.38755500841028395, 'dof': 14}	{'r': -0.015, 'p-val': 0.9567512158699629, 'dof': 14}	{'r': 0.116, 'p-val': 0.6683152873151428, 'dof': 14}	{'r': 0.709, 'p-val': 0.0021080108671370284, 'dof': 14}	{'r': 0.249, 'p-val': 0.3532304917806918, 'dof': 14}	{'r': 0.633, 'p-val': 0.008434122438494817, 'dof': 14}	{'r': 0.362, 'p-val': 0.16885739537345265, 'dof': 14}	{'r': 0.272, 'p-val': 0.3081418660921893, 'dof': 14}	{'r': 0.45, 'p-val': 0.08030105316590389, 'dof': 14}	{'r': 0.415, 'p-val': 0.11017722567594894, 'dof': 14}
unknown RT 12.801507	{'r': -0.253, 'p-val': 0.34346611167117247, 'dof': 14}	{'r': -0.489, 'p-val': 0.05468663013602472, 'dof': 14}	{'r': 0.136, 'p-val': 0.6142403458114111, 'dof': 14}	{'r': 0.5, 'p-val': 0.04876922881195084, 'dof': 14}	{'r': -0.311, 'p-val': 0.24061149040638136, 'dof': 14}	{'r': 0.161, 'p-val': 0.5508474346567793, 'dof': 14}	{'r': -0.205, 'p-val': 0.44605285196539823, 'dof': 14}	{'r': 0.034, 'p-val': 0.9009069476304435, 'dof': 14}	{'r': 0.161, 'p-val': 0.5513590690202586, 'dof': 14}	{'r': 0.333, 'p-val': 0.20737807448051399, 'dof': 14}	{'r': -0.395, 'p-val': 0.1295154761104521, 'dof': 14}
unknown RT 12.807854	{'r': 0.1, 'p-val': 0.7112473864402693, 'dof': 14}	{'r': 0.264, 'p-val': 0.3226905359734793, 'dof': 14}	{'r': 0.178, 'p-val': 0.509227009143284, 'dof': 14}	{'r': -0.157, 'p-val': 0.5618101174380041, 'dof': 14}	{'r': -0.107, 'p-val': 0.6943533981876655, 'dof': 14}	{'r': -0.518, 'p-val': 0.039905247625362336, 'dof': 14}	{'r': 0.067, 'p-val': 0.8047605224429143, 'dof': 14}	{'r': -0.264, 'p-val': 0.3230309473612639, 'dof': 14}	{'r': -0.457, 'p-val': 0.07509524975706136, 'dof': 14}	{'r': 0.343, 'p-val': 0.19321021779621603, 'dof': 14}	{'r': 0.053, 'p-val': 0.8445796592241298, 'dof': 14}
unknown RT 12.828502	{'r': 0.135, 'p-val': 0.6171419500232782, 'dof': 14}	{'r': 0.552, 'p-val': 0.026531748807128296, 'dof': 14}	{'r': -0.338, 'p-val': 0.20068048570977204, 'dof': 14}	{'r': 0.129, 'p-val': 0.6331817560006552, 'dof': 14}	{'r': 0.061, 'p-val': 0.822971630733617, 'dof': 14}	{'r': -0.08, 'p-val': 0.7680526335288568, 'dof': 14}	{'r': -0.223, 'p-val': 0.4073393311427581, 'dof': 14}	{'r': -0.331, 'p-val': 0.20977446320352935, 'dof': 14}	{'r': -0.015, 'p-val': 0.9566451636243413, 'dof': 14}	{'r': -0.073, 'p-val': 0.7878289097600377, 'dof': 14}	{'r': 0.114, 'p-val': 0.6755065657304187, 'dof': 14}
unknown RT 12.860607	{'r': -0.082, 'p-val': 0.7637353060382474, 'dof': 14}	{'r': -0.306, 'p-val': 0.2487941322553015, 'dof': 14}	{'r': 0.193, 'p-val': 0.47378816107083155, 'dof': 14}	{'r': -0.402, 'p-val': 0.12260774735344712, 'dof': 14}	{'r': 0.077, 'p-val': 0.7781548703655565, 'dof': 14}	{'r': -0.017, 'p-val': 0.9496533541005848, 'dof': 14}	{'r': 0.156, 'p-val': 0.5634666553664989, 'dof': 14}	{'r': 0.006, 'p-val': 0.9809969248051347, 'dof': 14}	{'r': -0.031, 'p-val': 0.908861177804461, 'dof': 14}	{'r': -0.11, 'p-val': 0.6842598262458714, 'dof': 14}	{'r': -0.024, 'p-val': 0.9283772432417516, 'dof': 14}
unknown RT 12.887683	{'r': -0.2, 'p-val': 0.4585982463930004, 'dof': 14}	{'r': 0.162, 'p-val': 0.5486427082152578, 'dof': 14}	{'r': -0.199, 'p-val': 0.45885762832546273, 'dof': 14}	{'r': -0.079, 'p-val': 0.7715169574478462, 'dof': 14}	{'r': -0.598, 'p-val': 0.01434880200215147, 'dof': 14}	{'r': -0.379, 'p-val': 0.14717652630911773, 'dof': 14}	{'r': -0.503, 'p-val': 0.04713616663200762, 'dof': 14}	{'r': -0.345, 'p-val': 0.1907161971809442, 'dof': 14}	{'r': -0.308, 'p-val': 0.24599031766110516, 'dof': 14}	{'r': -0.55, 'p-val': 0.02714058774021073, 'dof': 14}	{'r': -0.304, 'p-val': 0.2521118670820172, 'dof': 14}
unknown RT 12.930744	{'r': 0.217, 'p-val': 0.41884612504361196, 'dof': 14}	{'r': -0.01, 'p-val': 0.9699140921695066, 'dof': 14}	{'r': 0.135, 'p-val': 0.6172333434591744, 'dof': 14}	{'r': 0.381, 'p-val': 0.14545534049376635, 'dof': 14}	{'r': 0.449, 'p-val': 0.08092259754879186, 'dof': 14}	{'r': 0.198, 'p-val': 0.46122313926677616, 'dof': 14}	{'r': 0.405, 'p-val': 0.119754156859019, 'dof': 14}	{'r': 0.201, 'p-val': 0.45490570153476284, 'dof': 14}	{'r': 0.235, 'p-val': 0.3808053054243648, 'dof': 14}	{'r': 0.645, 'p-val': 0.00695999970423234, 'dof': 14}	{'r': 0.361, 'p-val': 0.17000463431015725, 'dof': 14}
unknown RT 12.932592	{'r': 0.1, 'p-val': 0.7114432101764432, 'dof': 14}	{'r': -0.126, 'p-val': 0.6413403191112124, 'dof': 14}	{'r': 0.181, 'p-val': 0.5011658070815979, 'dof': 14}	{'r': 0.525, 'p-val': 0.03668882697631509, 'dof': 14}	{'r': 0.188, 'p-val': 0.4862048671913156, 'dof': 14}	{'r': 0.137, 'p-val': 0.6120480075852008, 'dof': 14}	{'r': 0.235, 'p-val': 0.3799664523455161, 'dof': 14}	{'r': 0.102, 'p-val': 0.7070792107576673, 'dof': 14}	{'r': 0.195, 'p-val': 0.46932012371510146, 'dof': 14}	{'r': 0.619, 'p-val': 0.010583794340650692, 'dof': 14}	{'r': 0.151, 'p-val': 0.5755589100757541, 'dof': 14}
unknown RT 12.999872	{'r': 0.16, 'p-val': 0.5541109016992707, 'dof': 14}	{'r': -0.441, 'p-val': 0.08752017145191342, 'dof': 14}	{'r': 0.177, 'p-val': 0.5130058297408446, 'dof': 14}	{'r': 0.043, 'p-val': 0.8732602818648472, 'dof': 14}	{'r': 0.04, 'p-val': 0.8830835276404089, 'dof': 14}	{'r': 0.488, 'p-val': 0.055207251511087435, 'dof': 14}	{'r': -0.027, 'p-val': 0.9205498252265416, 'dof': 14}	{'r': 0.127, 'p-val': 0.6381186917498398, 'dof': 14}	{'r': 0.467, 'p-val': 0.06788188752985867, 'dof': 14}	{'r': 0.215, 'p-val': 0.42483515278501094, 'dof': 14}	{'r': -0.151, 'p-val': 0.575494956802515, 'dof': 14}
unknown RT 13.079749	{'r': -0.151, 'p-val': 0.5757414536060734, 'dof': 14}	{'r': 0.237, 'p-val': 0.3778076063381765, 'dof': 14}	{'r': -0.116, 'p-val': 0.6677056419445875, 'dof': 14}	{'r': 0.022, 'p-val': 0.9352724064566244, 'dof': 14}	{'r': -0.11, 'p-val': 0.6851335176579215, 'dof': 14}	{'r': -0.252, 'p-val': 0.34662355769182, 'dof': 14}	{'r': -0.19, 'p-val': 0.48049200860828634, 'dof': 14}	{'r': -0.571, 'p-val': 0.020848839065112774, 'dof': 14}	{'r': -0.219, 'p-val': 0.4161349947149451, 'dof': 14}	{'r': 0.313, 'p-val': 0.2373749297803946, 'dof': 14}	{'r': -0.05, 'p-val': 0.8534300994527088, 'dof': 14}
unknown RT 13.091281	{'r': 0.158, 'p-val': 0.5599563878364291, 'dof': 14}	{'r': -0.355, 'p-val': 0.17668686475400813, 'dof': 14}	{'r': -0.032, 'p-val': 0.9059508299012459, 'dof': 14}	{'r': 0.506, 'p-val': 0.04530016929340429, 'dof': 14}	{'r': 0.611, 'p-val': 0.011835421620314708, 'dof': 14}	{'r': 0.694, 'p-val': 0.0028771210514864027, 'dof': 14}	{'r': 0.418, 'p-val': 0.10743059016444818, 'dof': 14}	{'r': 0.53, 'p-val': 0.034780561935812485, 'dof': 14}	{'r': 0.688, 'p-val': 0.003203681382989009, 'dof': 14}	{'r': 0.431, 'p-val': 0.09536324030558296, 'dof': 14}	{'r': 0.248, 'p-val': 0.353733042784886, 'dof': 14}
unknown RT 13.098855	{'r': -0.058, 'p-val': 0.8308899432555148, 'dof': 14}	{'r': -0.525, 'p-val': 0.03676455689431427, 'dof': 14}	{'r': 0.442, 'p-val': 0.08649525828071015, 'dof': 14}	{'r': -0.251, 'p-val': 0.347818887100185, 'dof': 14}	{'r': 0.288, 'p-val': 0.2794233423432577, 'dof': 14}	{'r': 0.28, 'p-val': 0.2938200579922814, 'dof': 14}	{'r': 0.448, 'p-val': 0.08202352862523485, 'dof': 14}	{'r': 0.278, 'p-val': 0.29655053678740423, 'dof': 14}	{'r': 0.111, 'p-val': 0.682183871779771, 'dof': 14}	{'r': 0.278, 'p-val': 0.2975573353281376, 'dof': 14}	{'r': 0.075, 'p-val': 0.783164955159493, 'dof': 14}
unknown RT 13.146019	{'r': -0.221, 'p-val': 0.4114824523789705, 'dof': 14}	{'r': -0.252, 'p-val': 0.346293602506199, 'dof': 14}	{'r': -0.055, 'p-val': 0.8410078213080328, 'dof': 14}	{'r': 0.262, 'p-val': 0.3275888890648975, 'dof': 14}	{'r': -0.249, 'p-val': 0.3527194237899755, 'dof': 14}	{'r': 0.157, 'p-val': 0.5620821461478347, 'dof': 14}	{'r': -0.366, 'p-val': 0.16302802532603508, 'dof': 14}	{'r': -0.195, 'p-val': 0.4691685183792016, 'dof': 14}	{'r': 0.165, 'p-val': 0.5408470999046189, 'dof': 14}	{'r': 0.28, 'p-val': 0.29292498788790783, 'dof': 14}	{'r': -0.388, 'p-val': 0.1380918561806551, 'dof': 14}
unknown RT 13.184258	{'r': -0.31, 'p-val': 0.24322881163741447, 'dof': 14}	{'r': -0.593, 'p-val': 0.015397864887551559, 'dof': 14}	{'r': 0.303, 'p-val': 0.25335793137909063, 'dof': 14}	{'r': 0.005, 'p-val': 0.9867923072461028, 'dof': 14}	{'r': -0.03, 'p-val': 0.911574429002702, 'dof': 14}	{'r': -0.038, 'p-val': 0.8886561714425028, 'dof': 14}	{'r': 0.159, 'p-val': 0.5552243869120761, 'dof': 14}	{'r': 0.081, 'p-val': 0.7660971408394526, 'dof': 14}	{'r': 0.017, 'p-val': 0.9489910559850192, 'dof': 14}	{'r': 0.186, 'p-val': 0.4903326961942085, 'dof': 14}	{'r': -0.142, 'p-val': 0.600260798881656, 'dof': 14}
unknown RT 13.240863	{'r': 0.288, 'p-val': 0.2796467326673307, 'dof': 14}	{'r': -0.173, 'p-val': 0.522790850961319, 'dof': 14}	{'r': -0.038, 'p-val': 0.8883772916749814, 'dof': 14}	{'r': 0.417, 'p-val': 0.10829581734411206, 'dof': 14}	{'r': 0.682, 'p-val': 0.003645600948382988, 'dof': 14}	{'r': 0.644, 'p-val': 0.007151367936467035, 'dof': 14}	{'r': 0.492, 'p-val': 0.052687719003461794, 'dof': 14}	{'r': 0.558, 'p-val': 0.02465719178323663, 'dof': 14}	{'r': 0.619, 'p-val': 0.010595992002420816, 'dof': 14}	{'r': 0.278, 'p-val': 0.29722701124059026, 'dof': 14}	{'r': 0.397, 'p-val': 0.12797628333874383, 'dof': 14}
unknown RT 13.255507	{'r': 0.035, 'p-val': 0.8977911647347749, 'dof': 14}	{'r': -0.199, 'p-val': 0.4593662249700804, 'dof': 14}	{'r': 0.128, 'p-val': 0.6354207809304548, 'dof': 14}	{'r': -0.193, 'p-val': 0.47311891778731086, 'dof': 14}	{'r': 0.423, 'p-val': 0.10262339876534547, 'dof': 14}	{'r': 0.318, 'p-val': 0.22988279693353572, 'dof': 14}	{'r': 0.357, 'p-val': 0.17467485070714414, 'dof': 14}	{'r': 0.027, 'p-val': 0.9202817146391334, 'dof': 14}	{'r': 0.233, 'p-val': 0.38543598729701345, 'dof': 14}	{'r': 0.514, 'p-val': 0.0416244669563669, 'dof': 14}	{'r': 0.087, 'p-val': 0.7473783499289379, 'dof': 14}
unknown RT 13.291745	{'r': -0.113, 'p-val': 0.6769181111853912, 'dof': 14}	{'r': -0.198, 'p-val': 0.46283411452740264, 'dof': 14}	{'r': 0.188, 'p-val': 0.4846015920586153, 'dof': 14}	{'r': 0.046, 'p-val': 0.8662684021391791, 'dof': 14}	{'r': -0.084, 'p-val': 0.7577178268565344, 'dof': 14}	{'r': 0.081, 'p-val': 0.766860509344899, 'dof': 14}	{'r': 0.01, 'p-val': 0.9692462350464149, 'dof': 14}	{'r': -0.148, 'p-val': 0.5848034879206838, 'dof': 14}	{'r': -0.006, 'p-val': 0.9821089756467558, 'dof': 14}	{'r': -0.064, 'p-val': 0.8150509025940944, 'dof': 14}	{'r': -0.14, 'p-val': 0.6038301301860122, 'dof': 14}
unknown RT 13.309225	{'r': 0.308, 'p-val': 0.24616757137625556, 'dof': 14}	{'r': -0.199, 'p-val': 0.4595931510633543, 'dof': 14}	{'r': 0.004, 'p-val': 0.9891578692845162, 'dof': 14}	{'r': 0.342, 'p-val': 0.19433335831595522, 'dof': 14}	{'r': 0.734, 'p-val': 0.0012045810914878565, 'dof': 14}	{'r': 0.627, 'p-val': 0.009272142805614182, 'dof': 14}	{'r': 0.554, 'p-val': 0.026060882447044353, 'dof': 14}	{'r': 0.559, 'p-val': 0.024487766378050304, 'dof': 14}	{'r': 0.629, 'p-val': 0.00903273638526048, 'dof': 14}	{'r': 0.34, 'p-val': 0.19738418211544484, 'dof': 14}	{'r': 0.462, 'p-val': 0.07193229221145543, 'dof': 14}
unknown RT 13.418424	{'r': 0.1, 'p-val': 0.7127541606723342, 'dof': 14}	{'r': -0.168, 'p-val': 0.5333550805386594, 'dof': 14}	{'r': 0.04, 'p-val': 0.8844526457206048, 'dof': 14}	{'r': 0.322, 'p-val': 0.22374264631824034, 'dof': 14}	{'r': -0.311, 'p-val': 0.240958386485141, 'dof': 14}	{'r': 0.288, 'p-val': 0.2785348139689998, 'dof': 14}	{'r': -0.361, 'p-val': 0.1691575693188438, 'dof': 14}	{'r': -0.032, 'p-val': 0.9071511781300102, 'dof': 14}	{'r': 0.281, 'p-val': 0.2909770822787045, 'dof': 14}	{'r': 0.141, 'p-val': 0.6034829347784809, 'dof': 14}	{'r': -0.229, 'p-val': 0.3935452939467468, 'dof': 14}
unknown RT 13.453298	{'r': -0.381, 'p-val': 0.14521224791185028, 'dof': 14}	{'r': 0.095, 'p-val': 0.7277407991256368, 'dof': 14}	{'r': -0.372, 'p-val': 0.15622977065035484, 'dof': 14}	{'r': 0.158, 'p-val': 0.5589170534024794, 'dof': 14}	{'r': -0.231, 'p-val': 0.3893549811772323, 'dof': 14}	{'r': -0.377, 'p-val': 0.1494933787869326, 'dof': 14}	{'r': -0.199, 'p-val': 0.45968607979023424, 'dof': 14}	{'r': -0.142, 'p-val': 0.600132717758614, 'dof': 14}	{'r': -0.29, 'p-val': 0.2754804447590005, 'dof': 14}	{'r': -0.397, 'p-val': 0.12768458500009855, 'dof': 14}	{'r': -0.171, 'p-val': 0.52713611093205, 'dof': 14}
unknown RT 13.492839	{'r': 0.016, 'p-val': 0.9534004609451296, 'dof': 14}	{'r': -0.418, 'p-val': 0.10696226022138562, 'dof': 14}	{'r': 0.051, 'p-val': 0.8506851421498054, 'dof': 14}	{'r': 0.304, 'p-val': 0.2527667222569483, 'dof': 14}	{'r': 0.567, 'p-val': 0.021942901788414237, 'dof': 14}	{'r': 0.589, 'p-val': 0.016391527472741075, 'dof': 14}	{'r': 0.425, 'p-val': 0.10042017523449687, 'dof': 14}	{'r': 0.61, 'p-val': 0.012126373286782515, 'dof': 14}	{'r': 0.468, 'p-val': 0.06726373267901957, 'dof': 14}	{'r': 0.464, 'p-val': 0.07013541478512321, 'dof': 14}	{'r': 0.072, 'p-val': 0.7915186278528741, 'dof': 14}
unknown RT 13.495477	{'r': -0.245, 'p-val': 0.3612705173667735, 'dof': 14}	{'r': -0.167, 'p-val': 0.5354392338746112, 'dof': 14}	{'r': -0.162, 'p-val': 0.5478052731794656, 'dof': 14}	{'r': 0.447, 'p-val': 0.0829486102651702, 'dof': 14}	{'r': -0.534, 'p-val': 0.033281155885158765, 'dof': 14}	{'r': 0.01, 'p-val': 0.9718772906360501, 'dof': 14}	{'r': -0.585, 'p-val': 0.017289204592965585, 'dof': 14}	{'r': -0.193, 'p-val': 0.47274218227374465, 'dof': 14}	{'r': 0.047, 'p-val': 0.8641009971602647, 'dof': 14}	{'r': 0.087, 'p-val': 0.7498190633132295, 'dof': 14}	{'r': -0.521, 'p-val': 0.03834995136397109, 'dof': 14}
unknown RT 13.530501	{'r': 0.108, 'p-val': 0.6908957424159365, 'dof': 14}	{'r': -0.314, 'p-val': 0.2366235687291857, 'dof': 14}	{'r': -0.096, 'p-val': 0.7234456562227604, 'dof': 14}	{'r': 0.124, 'p-val': 0.6479370553760592, 'dof': 14}	{'r': 0.119, 'p-val': 0.6608919934462527, 'dof': 14}	{'r': 0.52, 'p-val': 0.03878705290721446, 'dof': 14}	{'r': -0.159, 'p-val': 0.5566020531496174, 'dof': 14}	{'r': 0.062, 'p-val': 0.8189876764627506, 'dof': 14}	{'r': 0.575, 'p-val': 0.01982518652865991, 'dof': 14}	{'r': 0.174, 'p-val': 0.5197671670688893, 'dof': 14}	{'r': -0.151, 'p-val': 0.5765483949198211, 'dof': 14}
unknown RT 13.536935	{'r': 0.082, 'p-val': 0.761630323833739, 'dof': 14}	{'r': 0.064, 'p-val': 0.8151999592610809, 'dof': 14}	{'r': 0.029, 'p-val': 0.9136774407971843, 'dof': 14}	{'r': 0.097, 'p-val': 0.7206952448211983, 'dof': 14}	{'r': 0.113, 'p-val': 0.6775368980435339, 'dof': 14}	{'r': 0.127, 'p-val': 0.6389491270486269, 'dof': 14}	{'r': -0.057, 'p-val': 0.8328043032185094, 'dof': 14}	{'r': -0.257, 'p-val': 0.3359573027543179, 'dof': 14}	{'r': 0.127, 'p-val': 0.639104321702421, 'dof': 14}	{'r': 0.48, 'p-val': 0.05975120722376135, 'dof': 14}	{'r': 0.074, 'p-val': 0.7862367018889936, 'dof': 14}
unknown RT 13.566792	{'r': -0.408, 'p-val': 0.11698205098289505, 'dof': 14}	{'r': -0.564, 'p-val': 0.022941372555868388, 'dof': 14}	{'r': -0.122, 'p-val': 0.6537004202719587, 'dof': 14}	{'r': 0.357, 'p-val': 0.17457228434846328, 'dof': 14}	{'r': -0.348, 'p-val': 0.18650782025417104, 'dof': 14}	{'r': 0.201, 'p-val': 0.45616879256265686, 'dof': 14}	{'r': -0.349, 'p-val': 0.18480846713817994, 'dof': 14}	{'r': -0.099, 'p-val': 0.7157044729553377, 'dof': 14}	{'r': 0.253, 'p-val': 0.34482518225099507, 'dof': 14}	{'r': 0.092, 'p-val': 0.7355962211799119, 'dof': 14}	{'r': -0.571, 'p-val': 0.02082199593757679, 'dof': 14}
unknown RT 13.58451	{'r': -0.023, 'p-val': 0.9322536226375864, 'dof': 14}	{'r': -0.201, 'p-val': 0.4543901539680608, 'dof': 14}	{'r': 0.054, 'p-val': 0.8411337119203494, 'dof': 14}	{'r': 0.466, 'p-val': 0.06888253625714558, 'dof': 14}	{'r': -0.07, 'p-val': 0.7964473502522307, 'dof': 14}	{'r': -0.041, 'p-val': 0.8796339019047551, 'dof': 14}	{'r': 0.054, 'p-val': 0.8425370898320007, 'dof': 14}	{'r': -0.035, 'p-val': 0.8985442099813655, 'dof': 14}	{'r': 0.09, 'p-val': 0.741354108349526, 'dof': 14}	{'r': 0.357, 'p-val': 0.175239192398788, 'dof': 14}	{'r': -0.026, 'p-val': 0.9235582882997746, 'dof': 14}
unknown RT 13.613326	{'r': 0.199, 'p-val': 0.4597583615980396, 'dof': 14}	{'r': -0.446, 'p-val': 0.08302518923565994, 'dof': 14}	{'r': 0.367, 'p-val': 0.1619123871624041, 'dof': 14}	{'r': 0.448, 'p-val': 0.08192118801208947, 'dof': 14}	{'r': 0.177, 'p-val': 0.5116789195286624, 'dof': 14}	{'r': 0.27, 'p-val': 0.3111226443205206, 'dof': 14}	{'r': 0.333, 'p-val': 0.20716207875522213, 'dof': 14}	{'r': 0.51, 'p-val': 0.0436928213202296, 'dof': 14}	{'r': 0.296, 'p-val': 0.2664107697998323, 'dof': 14}	{'r': 0.394, 'p-val': 0.13132292707867957, 'dof': 14}	{'r': 0.088, 'p-val': 0.745537423856349, 'dof': 14}
unknown RT 13.654307	{'r': 0.09, 'p-val': 0.73989507653248, 'dof': 14}	{'r': 0.083, 'p-val': 0.7608884564180983, 'dof': 14}	{'r': -0.069, 'p-val': 0.8004243391674812, 'dof': 14}	{'r': -0.199, 'p-val': 0.4588766883566082, 'dof': 14}	{'r': 0.074, 'p-val': 0.7858163921335142, 'dof': 14}	{'r': -0.121, 'p-val': 0.6559400219309115, 'dof': 14}	{'r': 0.205, 'p-val': 0.446960500214606, 'dof': 14}	{'r': 0.169, 'p-val': 0.5304817353936035, 'dof': 14}	{'r': -0.0, 'p-val': 0.9986347906032071, 'dof': 14}	{'r': -0.341, 'p-val': 0.1962883241501163, 'dof': 14}	{'r': 0.316, 'p-val': 0.2326563526794998, 'dof': 14}
unknown RT 13.659783	{'r': -0.053, 'p-val': 0.8465200224374471, 'dof': 14}	{'r': -0.265, 'p-val': 0.32040685750864084, 'dof': 14}	{'r': 0.048, 'p-val': 0.8589894471119539, 'dof': 14}	{'r': 0.043, 'p-val': 0.8753457351234954, 'dof': 14}	{'r': -0.28, 'p-val': 0.2927178785226242, 'dof': 14}	{'r': 0.204, 'p-val': 0.44961096988394245, 'dof': 14}	{'r': -0.327, 'p-val': 0.21639330915567825, 'dof': 14}	{'r': -0.048, 'p-val': 0.8608086574057293, 'dof': 14}	{'r': 0.183, 'p-val': 0.49646906778518896, 'dof': 14}	{'r': -0.105, 'p-val': 0.6984758956819588, 'dof': 14}	{'r': -0.397, 'p-val': 0.12804192131547637, 'dof': 14}
unknown RT 13.684456	{'r': 0.075, 'p-val': 0.7838026965664953, 'dof': 14}	{'r': -0.096, 'p-val': 0.7230411347625293, 'dof': 14}	{'r': -0.021, 'p-val': 0.9388113056202685, 'dof': 14}	{'r': 0.227, 'p-val': 0.39870764730260294, 'dof': 14}	{'r': 0.031, 'p-val': 0.9095922111883249, 'dof': 14}	{'r': 0.251, 'p-val': 0.34780829775264444, 'dof': 14}	{'r': -0.155, 'p-val': 0.5670587043501376, 'dof': 14}	{'r': -0.137, 'p-val': 0.6124820809069105, 'dof': 14}	{'r': 0.293, 'p-val': 0.27127271492908567, 'dof': 14}	{'r': 0.411, 'p-val': 0.11339658703354437, 'dof': 14}	{'r': -0.047, 'p-val': 0.8638579331171614, 'dof': 14}
unknown RT 13.731746	{'r': -0.638, 'p-val': 0.007790987997234354, 'dof': 14}	{'r': -0.027, 'p-val': 0.9212641503625891, 'dof': 14}	{'r': -0.318, 'p-val': 0.23072082361865168, 'dof': 14}	{'r': -0.1, 'p-val': 0.7111877465207137, 'dof': 14}	{'r': -0.235, 'p-val': 0.3799513047132215, 'dof': 14}	{'r': -0.309, 'p-val': 0.24467963473938195, 'dof': 14}	{'r': -0.274, 'p-val': 0.3035797995384085, 'dof': 14}	{'r': -0.239, 'p-val': 0.3729831924680835, 'dof': 14}	{'r': -0.404, 'p-val': 0.12110580859510685, 'dof': 14}	{'r': -0.337, 'p-val': 0.20222419266003522, 'dof': 14}	{'r': -0.462, 'p-val': 0.07182682899277493, 'dof': 14}
unknown RT 13.781538	{'r': -0.06, 'p-val': 0.8244800167455874, 'dof': 14}	{'r': -0.164, 'p-val': 0.5448996036023575, 'dof': 14}	{'r': -0.025, 'p-val': 0.9253365582741673, 'dof': 14}	{'r': 0.302, 'p-val': 0.25583941425299095, 'dof': 14}	{'r': -0.361, 'p-val': 0.16921342290929844, 'dof': 14}	{'r': 0.141, 'p-val': 0.6012567991950712, 'dof': 14}	{'r': -0.444, 'p-val': 0.08527814392487633, 'dof': 14}	{'r': -0.184, 'p-val': 0.4940850521985606, 'dof': 14}	{'r': 0.16, 'p-val': 0.5543531608154637, 'dof': 14}	{'r': 0.125, 'p-val': 0.6440600898356309, 'dof': 14}	{'r': -0.349, 'p-val': 0.18575032076600204, 'dof': 14}
unknown RT 13.792931	{'r': 0.361, 'p-val': 0.16963517545170873, 'dof': 14}	{'r': 0.038, 'p-val': 0.8902742506350567, 'dof': 14}	{'r': 0.079, 'p-val': 0.7717694188456563, 'dof': 14}	{'r': 0.033, 'p-val': 0.9042015168442594, 'dof': 14}	{'r': 0.595, 'p-val': 0.015007473762566273, 'dof': 14}	{'r': 0.478, 'p-val': 0.06133883526985655, 'dof': 14}	{'r': 0.45, 'p-val': 0.0804254481451627, 'dof': 14}	{'r': 0.179, 'p-val': 0.5083129108872118, 'dof': 14}	{'r': 0.42, 'p-val': 0.10542614025950048, 'dof': 14}	{'r': 0.488, 'p-val': 0.05532324641528878, 'dof': 14}	{'r': 0.319, 'p-val': 0.2284293341082323, 'dof': 14}
unknown RT 13.822822	{'r': 0.253, 'p-val': 0.3444176764606033, 'dof': 14}	{'r': -0.364, 'p-val': 0.16600716280366137, 'dof': 14}	{'r': 0.045, 'p-val': 0.8685626125450607, 'dof': 14}	{'r': 0.184, 'p-val': 0.496125314376331, 'dof': 14}	{'r': 0.671, 'p-val': 0.004457786642618248, 'dof': 14}	{'r': 0.541, 'p-val': 0.030505318385368747, 'dof': 14}	{'r': 0.541, 'p-val': 0.030347333459652945, 'dof': 14}	{'r': 0.512, 'p-val': 0.04265832100121115, 'dof': 14}	{'r': 0.632, 'p-val': 0.00864786149915852, 'dof': 14}	{'r': 0.457, 'p-val': 0.07491552821252113, 'dof': 14}	{'r': 0.369, 'p-val': 0.1597910143868726, 'dof': 14}
unknown RT 13.921617	{'r': -0.06, 'p-val': 0.8253336544744028, 'dof': 14}	{'r': -0.518, 'p-val': 0.040025550744533775, 'dof': 14}	{'r': 0.463, 'p-val': 0.07090223842348439, 'dof': 14}	{'r': -0.174, 'p-val': 0.5189758491004342, 'dof': 14}	{'r': -0.032, 'p-val': 0.9061302467054042, 'dof': 14}	{'r': 0.173, 'p-val': 0.521140945584482, 'dof': 14}	{'r': 0.18, 'p-val': 0.5050541385993776, 'dof': 14}	{'r': 0.15, 'p-val': 0.579954134377971, 'dof': 14}	{'r': 0.088, 'p-val': 0.7465567461378385, 'dof': 14}	{'r': 0.082, 'p-val': 0.7628751286035331, 'dof': 14}	{'r': -0.115, 'p-val': 0.6703176994348767, 'dof': 14}
unknown RT 14.037196	{'r': 0.285, 'p-val': 0.2851971031463087, 'dof': 14}	{'r': -0.475, 'p-val': 0.0629209893532396, 'dof': 14}	{'r': 0.403, 'p-val': 0.12189100182728974, 'dof': 14}	{'r': 0.208, 'p-val': 0.4394205808908621, 'dof': 14}	{'r': 0.732, 'p-val': 0.001276899344256139, 'dof': 14}	{'r': 0.498, 'p-val': 0.049644305619280404, 'dof': 14}	{'r': 0.79, 'p-val': 0.0002743599898180836, 'dof': 14}	{'r': 0.746, 'p-val': 0.0009155558046692133, 'dof': 14}	{'r': 0.476, 'p-val': 0.06205472990136692, 'dof': 14}	{'r': 0.584, 'p-val': 0.017605637334133502, 'dof': 14}	{'r': 0.485, 'p-val': 0.05713070513011591, 'dof': 14}
unknown RT 14.10722	{'r': -0.654, 'p-val': 0.0059913816116611745, 'dof': 14}	{'r': 0.048, 'p-val': 0.8613125709930346, 'dof': 14}	{'r': -0.301, 'p-val': 0.25688047193008884, 'dof': 14}	{'r': -0.241, 'p-val': 0.36873632641345877, 'dof': 14}	{'r': -0.191, 'p-val': 0.4792430061589019, 'dof': 14}	{'r': -0.385, 'p-val': 0.1410718053047522, 'dof': 14}	{'r': -0.187, 'p-val': 0.4880694152799966, 'dof': 14}	{'r': -0.365, 'p-val': 0.1650500169521178, 'dof': 14}	{'r': -0.438, 'p-val': 0.08950394090098364, 'dof': 14}	{'r': -0.49, 'p-val': 0.05402488858647802, 'dof': 14}	{'r': -0.431, 'p-val': 0.0952437243205777, 'dof': 14}
unknown RT 14.122022	{'r': -0.413, 'p-val': 0.1115323031892587, 'dof': 14}	{'r': 0.039, 'p-val': 0.8867787981408305, 'dof': 14}	{'r': -0.163, 'p-val': 0.5454867493018791, 'dof': 14}	{'r': -0.314, 'p-val': 0.2363510435465851, 'dof': 14}	{'r': 0.078, 'p-val': 0.773615095048157, 'dof': 14}	{'r': -0.433, 'p-val': 0.0937622556349301, 'dof': 14}	{'r': 0.111, 'p-val': 0.6823505143948876, 'dof': 14}	{'r': -0.187, 'p-val': 0.4878909138617117, 'dof': 14}	{'r': -0.344, 'p-val': 0.19186597518363005, 'dof': 14}	{'r': -0.379, 'p-val': 0.14782178595073894, 'dof': 14}	{'r': 0.017, 'p-val': 0.9500725327450864, 'dof': 14}
unknown RT 14.135148	{'r': -0.502, 'p-val': 0.04767502312671612, 'dof': 14}	{'r': -0.775, 'p-val': 0.0004167537200178264, 'dof': 14}	{'r': 0.212, 'p-val': 0.4303148047694618, 'dof': 14}	{'r': 0.172, 'p-val': 0.5245596615404968, 'dof': 14}	{'r': -0.09, 'p-val': 0.7398805928233854, 'dof': 14}	{'r': 0.099, 'p-val': 0.7148109659205943, 'dof': 14}	{'r': 0.065, 'p-val': 0.8104699729083578, 'dof': 14}	{'r': 0.14, 'p-val': 0.6055923575744783, 'dof': 14}	{'r': 0.068, 'p-val': 0.8036809500892461, 'dof': 14}	{'r': 0.41, 'p-val': 0.11477944952246605, 'dof': 14}	{'r': -0.429, 'p-val': 0.09690797035936546, 'dof': 14}
unknown RT 14.193767	{'r': -0.2, 'p-val': 0.4580944157115573, 'dof': 14}	{'r': -0.424, 'p-val': 0.10149819607139714, 'dof': 14}	{'r': 0.125, 'p-val': 0.6443261874657182, 'dof': 14}	{'r': 0.119, 'p-val': 0.6614904075786787, 'dof': 14}	{'r': -0.363, 'p-val': 0.16752714634603819, 'dof': 14}	{'r': 0.076, 'p-val': 0.779817834480692, 'dof': 14}	{'r': -0.291, 'p-val': 0.27387301409151904, 'dof': 14}	{'r': 0.091, 'p-val': 0.7375191040624336, 'dof': 14}	{'r': 0.051, 'p-val': 0.8512306489031304, 'dof': 14}	{'r': -0.08, 'p-val': 0.7689144276323399, 'dof': 14}	{'r': -0.447, 'p-val': 0.08250320753813749, 'dof': 14}
unknown RT 14.22503	{'r': -0.178, 'p-val': 0.5099729014079308, 'dof': 14}	{'r': -0.628, 'p-val': 0.009153288037119468, 'dof': 14}	{'r': 0.257, 'p-val': 0.3367859250524506, 'dof': 14}	{'r': 0.213, 'p-val': 0.4290193138128736, 'dof': 14}	{'r': 0.129, 'p-val': 0.6328320873924682, 'dof': 14}	{'r': 0.222, 'p-val': 0.40842816567298557, 'dof': 14}	{'r': 0.174, 'p-val': 0.5187368357352227, 'dof': 14}	{'r': 0.21, 'p-val': 0.43574046791925114, 'dof': 14}	{'r': 0.306, 'p-val': 0.24967128559651086, 'dof': 14}	{'r': 0.495, 'p-val': 0.05109388221104399, 'dof': 14}	{'r': -0.146, 'p-val': 0.5902153110022728, 'dof': 14}
unknown RT 14.244072	{'r': -0.568, 'p-val': 0.021666559661414612, 'dof': 14}	{'r': -0.702, 'p-val': 0.0024233923557024964, 'dof': 14}	{'r': -0.14, 'p-val': 0.6039415123325389, 'dof': 14}	{'r': 0.112, 'p-val': 0.6787594082245523, 'dof': 14}	{'r': -0.201, 'p-val': 0.45623903258116383, 'dof': 14}	{'r': 0.163, 'p-val': 0.5457239281205377, 'dof': 14}	{'r': -0.127, 'p-val': 0.6380379394346093, 'dof': 14}	{'r': 0.051, 'p-val': 0.8522037042827797, 'dof': 14}	{'r': 0.223, 'p-val': 0.4066376877853992, 'dof': 14}	{'r': -0.036, 'p-val': 0.8953902571416887, 'dof': 14}	{'r': -0.415, 'p-val': 0.11020046024343594, 'dof': 14}
unknown RT 14.311015	{'r': -0.392, 'p-val': 0.1329753047535393, 'dof': 14}	{'r': -0.643, 'p-val': 0.00726999588477395, 'dof': 14}	{'r': 0.151, 'p-val': 0.5759009889498523, 'dof': 14}	{'r': -0.032, 'p-val': 0.9054813099808903, 'dof': 14}	{'r': -0.2, 'p-val': 0.45847335976364856, 'dof': 14}	{'r': 0.037, 'p-val': 0.8930380043484314, 'dof': 14}	{'r': -0.049, 'p-val': 0.8580354226133102, 'dof': 14}	{'r': 0.057, 'p-val': 0.8333649972057182, 'dof': 14}	{'r': 0.092, 'p-val': 0.7345599288726318, 'dof': 14}	{'r': -0.009, 'p-val': 0.9744915603208051, 'dof': 14}	{'r': -0.21, 'p-val': 0.4361106206574594, 'dof': 14}
unknown RT 14.332772	{'r': -0.51, 'p-val': 0.04333558342455162, 'dof': 14}	{'r': -0.158, 'p-val': 0.5600509903092399, 'dof': 14}	{'r': -0.077, 'p-val': 0.7765180581582817, 'dof': 14}	{'r': 0.025, 'p-val': 0.9258302876862577, 'dof': 14}	{'r': -0.31, 'p-val': 0.24262330780987007, 'dof': 14}	{'r': -0.366, 'p-val': 0.16276345130189745, 'dof': 14}	{'r': -0.122, 'p-val': 0.653442466226186, 'dof': 14}	{'r': -0.195, 'p-val': 0.46979821409863687, 'dof': 14}	{'r': -0.432, 'p-val': 0.0950052204222503, 'dof': 14}	{'r': -0.101, 'p-val': 0.7108436059622412, 'dof': 14}	{'r': -0.5, 'p-val': 0.0485497760997496, 'dof': 14}
unknown RT 14.369413	{'r': -0.346, 'p-val': 0.18980526023011327, 'dof': 14}	{'r': -0.126, 'p-val': 0.6412494573865513, 'dof': 14}	{'r': -0.244, 'p-val': 0.36298390897976507, 'dof': 14}	{'r': 0.08, 'p-val': 0.7681636998498859, 'dof': 14}	{'r': -0.293, 'p-val': 0.27157847602289786, 'dof': 14}	{'r': 0.072, 'p-val': 0.790965114102192, 'dof': 14}	{'r': -0.486, 'p-val': 0.05627800981224581, 'dof': 14}	{'r': -0.456, 'p-val': 0.07580301961564573, 'dof': 14}	{'r': 0.069, 'p-val': 0.7999056111446755, 'dof': 14}	{'r': -0.13, 'p-val': 0.6308355097946341, 'dof': 14}	{'r': -0.417, 'p-val': 0.10843974556017143, 'dof': 14}
unknown RT 14.408852	{'r': -0.103, 'p-val': 0.7044997123613319, 'dof': 14}	{'r': -0.279, 'p-val': 0.2952368460623315, 'dof': 14}	{'r': 0.176, 'p-val': 0.5155050639545818, 'dof': 14}	{'r': -0.11, 'p-val': 0.6862542358174056, 'dof': 14}	{'r': -0.009, 'p-val': 0.9742305873344924, 'dof': 14}	{'r': -0.084, 'p-val': 0.7561039915288448, 'dof': 14}	{'r': 0.238, 'p-val': 0.37398854799480613, 'dof': 14}	{'r': 0.269, 'p-val': 0.3143079280754729, 'dof': 14}	{'r': -0.191, 'p-val': 0.4777255746083364, 'dof': 14}	{'r': 0.167, 'p-val': 0.5375411179130539, 'dof': 14}	{'r': -0.201, 'p-val': 0.4555544512865044, 'dof': 14}
unknown RT 14.420328	{'r': 0.346, 'p-val': 0.1896714751007292, 'dof': 14}	{'r': 0.043, 'p-val': 0.873648000627755, 'dof': 14}	{'r': 0.367, 'p-val': 0.1623004416127218, 'dof': 14}	{'r': -0.252, 'p-val': 0.34649490779569303, 'dof': 14}	{'r': 0.25, 'p-val': 0.3506821679100063, 'dof': 14}	{'r': -0.079, 'p-val': 0.7723141865547108, 'dof': 14}	{'r': 0.26, 'p-val': 0.3303367955679612, 'dof': 14}	{'r': 0.008, 'p-val': 0.9773998779764009, 'dof': 14}	{'r': -0.07, 'p-val': 0.7970723616877291, 'dof': 14}	{'r': 0.155, 'p-val': 0.5676926203376633, 'dof': 14}	{'r': 0.371, 'p-val': 0.15681001575551576, 'dof': 14}
unknown RT 14.433108	{'r': -0.162, 'p-val': 0.5485627902626116, 'dof': 14}	{'r': -0.116, 'p-val': 0.6694834663837286, 'dof': 14}	{'r': -0.226, 'p-val': 0.40093472883899156, 'dof': 14}	{'r': 0.048, 'p-val': 0.8603662013585998, 'dof': 14}	{'r': 0.245, 'p-val': 0.3604413681398279, 'dof': 14}	{'r': 0.112, 'p-val': 0.6787730111274526, 'dof': 14}	{'r': 0.126, 'p-val': 0.6418963880427189, 'dof': 14}	{'r': -0.151, 'p-val': 0.5755215197852126, 'dof': 14}	{'r': 0.2, 'p-val': 0.45828199021991345, 'dof': 14}	{'r': 0.327, 'p-val': 0.21605413388558692, 'dof': 14}	{'r': 0.042, 'p-val': 0.8766532738385862, 'dof': 14}
unknown RT 14.49924	{'r': -0.006, 'p-val': 0.9820202936294478, 'dof': 14}	{'r': -0.568, 'p-val': 0.02170823992131212, 'dof': 14}	{'r': 0.017, 'p-val': 0.9490041130888908, 'dof': 14}	{'r': 0.309, 'p-val': 0.2441311002948122, 'dof': 14}	{'r': 0.141, 'p-val': 0.6028554324573345, 'dof': 14}	{'r': 0.43, 'p-val': 0.09658954272136604, 'dof': 14}	{'r': 0.244, 'p-val': 0.3618961174343122, 'dof': 14}	{'r': 0.246, 'p-val': 0.3584154575440006, 'dof': 14}	{'r': 0.54, 'p-val': 0.03090221719102753, 'dof': 14}	{'r': 0.339, 'p-val': 0.19898081734574402, 'dof': 14}	{'r': -0.018, 'p-val': 0.9477784034670054, 'dof': 14}
unknown RT 14.534887	{'r': -0.285, 'p-val': 0.2852387633129863, 'dof': 14}	{'r': -0.189, 'p-val': 0.4837760325116295, 'dof': 14}	{'r': -0.241, 'p-val': 0.36957194557500445, 'dof': 14}	{'r': 0.127, 'p-val': 0.6402604350417767, 'dof': 14}	{'r': 0.17, 'p-val': 0.5294080298083432, 'dof': 14}	{'r': -0.034, 'p-val': 0.901022774406928, 'dof': 14}	{'r': 0.122, 'p-val': 0.6532354279741152, 'dof': 14}	{'r': -0.003, 'p-val': 0.9905714395392932, 'dof': 14}	{'r': 0.101, 'p-val': 0.7092389587787133, 'dof': 14}	{'r': 0.221, 'p-val': 0.41055731666411166, 'dof': 14}	{'r': -0.091, 'p-val': 0.7367103350824813, 'dof': 14}
unknown RT 14.545904	{'r': 0.068, 'p-val': 0.8017237515545516, 'dof': 14}	{'r': -0.676, 'p-val': 0.00406454250833882, 'dof': 14}	{'r': 0.393, 'p-val': 0.13180624607936703, 'dof': 14}	{'r': 0.002, 'p-val': 0.9929305351092356, 'dof': 14}	{'r': 0.393, 'p-val': 0.13234240708125344, 'dof': 14}	{'r': 0.414, 'p-val': 0.11050778428876094, 'dof': 14}	{'r': 0.534, 'p-val': 0.0333044730644346, 'dof': 14}	{'r': 0.258, 'p-val': 0.3354557167442322, 'dof': 14}	{'r': 0.461, 'p-val': 0.07226164104931383, 'dof': 14}	{'r': 0.442, 'p-val': 0.086537748807747, 'dof': 14}	{'r': 0.22, 'p-val': 0.41218487078604604, 'dof': 14}
unknown RT 14.570446	{'r': -0.21, 'p-val': 0.4343321766878554, 'dof': 14}	{'r': -0.191, 'p-val': 0.4778503626632148, 'dof': 14}	{'r': -0.003, 'p-val': 0.991602354036763, 'dof': 14}	{'r': -0.118, 'p-val': 0.662137952195654, 'dof': 14}	{'r': 0.241, 'p-val': 0.36754497578994144, 'dof': 14}	{'r': -0.129, 'p-val': 0.6349000465324752, 'dof': 14}	{'r': 0.338, 'p-val': 0.2005416439165972, 'dof': 14}	{'r': -0.08, 'p-val': 0.7675480180387897, 'dof': 14}	{'r': -0.075, 'p-val': 0.7831646968328541, 'dof': 14}	{'r': 0.318, 'p-val': 0.22999936701987814, 'dof': 14}	{'r': 0.159, 'p-val': 0.5561119417440223, 'dof': 14}
unknown RT 14.585312	{'r': -0.546, 'p-val': 0.028539862031100347, 'dof': 14}	{'r': -0.682, 'p-val': 0.003597853842059788, 'dof': 14}	{'r': 0.018, 'p-val': 0.9486124652266097, 'dof': 14}	{'r': 0.166, 'p-val': 0.539779263301259, 'dof': 14}	{'r': -0.338, 'p-val': 0.200435705178313, 'dof': 14}	{'r': 0.099, 'p-val': 0.7165772162324688, 'dof': 14}	{'r': -0.266, 'p-val': 0.3202965487936828, 'dof': 14}	{'r': -0.071, 'p-val': 0.793640980724236, 'dof': 14}	{'r': 0.126, 'p-val': 0.6427281857307903, 'dof': 14}	{'r': 0.063, 'p-val': 0.8162219260127105, 'dof': 14}	{'r': -0.572, 'p-val': 0.020653249563062116, 'dof': 14}
unknown RT 14.623038	{'r': -0.558, 'p-val': 0.024688926964723298, 'dof': 14}	{'r': -0.807, 'p-val': 0.00015865301592128293, 'dof': 14}	{'r': 0.096, 'p-val': 0.7237187291106987, 'dof': 14}	{'r': 0.14, 'p-val': 0.6054754729965952, 'dof': 14}	{'r': -0.38, 'p-val': 0.1470263872657557, 'dof': 14}	{'r': 0.066, 'p-val': 0.8088347491673854, 'dof': 14}	{'r': -0.11, 'p-val': 0.6846902825079251, 'dof': 14}	{'r': 0.072, 'p-val': 0.7917620066083946, 'dof': 14}	{'r': 0.071, 'p-val': 0.7927561264210583, 'dof': 14}	{'r': -0.003, 'p-val': 0.9923166343027945, 'dof': 14}	{'r': -0.555, 'p-val': 0.025695966195839887, 'dof': 14}
unknown RT 14.67582	{'r': -0.361, 'p-val': 0.17009608074256363, 'dof': 14}	{'r': 0.092, 'p-val': 0.7353478797764734, 'dof': 14}	{'r': -0.291, 'p-val': 0.27503315999260963, 'dof': 14}	{'r': -0.104, 'p-val': 0.7006375404887124, 'dof': 14}	{'r': -0.363, 'p-val': 0.1669119336096939, 'dof': 14}	{'r': -0.35, 'p-val': 0.1838512235418209, 'dof': 14}	{'r': -0.464, 'p-val': 0.0699551067260798, 'dof': 14}	{'r': -0.451, 'p-val': 0.07948511028211747, 'dof': 14}	{'r': -0.297, 'p-val': 0.26330376718848364, 'dof': 14}	{'r': -0.28, 'p-val': 0.2928369817841046, 'dof': 14}	{'r': -0.399, 'p-val': 0.12562274698247938, 'dof': 14}
unknown RT 14.685699	{'r': 0.598, 'p-val': 0.014517539132125095, 'dof': 14}	{'r': -0.259, 'p-val': 0.33346822586955954, 'dof': 14}	{'r': 0.572, 'p-val': 0.020717900257058153, 'dof': 14}	{'r': 0.011, 'p-val': 0.9663833397489756, 'dof': 14}	{'r': 0.548, 'p-val': 0.02791382302690516, 'dof': 14}	{'r': 0.452, 'p-val': 0.0787816443441637, 'dof': 14}	{'r': 0.652, 'p-val': 0.006166444763331217, 'dof': 14}	{'r': 0.505, 'p-val': 0.045893284637464705, 'dof': 14}	{'r': 0.462, 'p-val': 0.07131023815413128, 'dof': 14}	{'r': 0.629, 'p-val': 0.009092498456818669, 'dof': 14}	{'r': 0.63, 'p-val': 0.008898817431119605, 'dof': 14}
unknown RT 14.795024	{'r': 0.037, 'p-val': 0.8931162881426794, 'dof': 14}	{'r': 0.13, 'p-val': 0.6326186604275763, 'dof': 14}	{'r': 0.195, 'p-val': 0.46922094792425384, 'dof': 14}	{'r': -0.369, 'p-val': 0.15996644400360052, 'dof': 14}	{'r': 0.242, 'p-val': 0.3666825630644909, 'dof': 14}	{'r': -0.423, 'p-val': 0.10260050425942346, 'dof': 14}	{'r': 0.259, 'p-val': 0.3325920304331449, 'dof': 14}	{'r': -0.095, 'p-val': 0.7254799848803087, 'dof': 14}	{'r': -0.358, 'p-val': 0.17379964090218383, 'dof': 14}	{'r': 0.295, 'p-val': 0.26760117391179844, 'dof': 14}	{'r': 0.294, 'p-val': 0.26937928926939814, 'dof': 14}
unknown RT 14.807274	{'r': -0.606, 'p-val': 0.012914965458722397, 'dof': 14}	{'r': 0.004, 'p-val': 0.9874463806963486, 'dof': 14}	{'r': -0.345, 'p-val': 0.19117842110149066, 'dof': 14}	{'r': -0.002, 'p-val': 0.9938361590451297, 'dof': 14}	{'r': -0.346, 'p-val': 0.18981862584232334, 'dof': 14}	{'r': -0.462, 'p-val': 0.07161817454753794, 'dof': 14}	{'r': -0.313, 'p-val': 0.2382555039418304, 'dof': 14}	{'r': -0.244, 'p-val': 0.3621185625613104, 'dof': 14}	{'r': -0.428, 'p-val': 0.097966966317866, 'dof': 14}	{'r': -0.385, 'p-val': 0.14059149696792406, 'dof': 14}	{'r': -0.416, 'p-val': 0.10925877307331253, 'dof': 14}
unknown RT 14.826527	{'r': -0.503, 'p-val': 0.04694008196484876, 'dof': 14}	{'r': -0.549, 'p-val': 0.0275000099718343, 'dof': 14}	{'r': 0.304, 'p-val': 0.25307112412141236, 'dof': 14}	{'r': -0.147, 'p-val': 0.5873340341354275, 'dof': 14}	{'r': -0.313, 'p-val': 0.2381249314767701, 'dof': 14}	{'r': -0.25, 'p-val': 0.34964771539726713, 'dof': 14}	{'r': -0.003, 'p-val': 0.9912200862794167, 'dof': 14}	{'r': 0.119, 'p-val': 0.6601832175167719, 'dof': 14}	{'r': -0.29, 'p-val': 0.2766277764868167, 'dof': 14}	{'r': -0.055, 'p-val': 0.83988829229112, 'dof': 14}	{'r': -0.337, 'p-val': 0.20181416708331307, 'dof': 14}
unknown RT 14.842677_EthylGlucuronide	{'r': 0.259, 'p-val': 0.3319418766959604, 'dof': 14}	{'r': 0.657, 'p-val': 0.00570498000887054, 'dof': 14}	{'r': -0.357, 'p-val': 0.17426515668730366, 'dof': 14}	{'r': 0.092, 'p-val': 0.7342132880429546, 'dof': 14}	{'r': -0.004, 'p-val': 0.9885704681058913, 'dof': 14}	{'r': -0.209, 'p-val': 0.43683352454546587, 'dof': 14}	{'r': -0.211, 'p-val': 0.43259970379920243, 'dof': 14}	{'r': -0.396, 'p-val': 0.12859744207404, 'dof': 14}	{'r': -0.081, 'p-val': 0.7644032387942239, 'dof': 14}	{'r': -0.133, 'p-val': 0.6243470725201428, 'dof': 14}	{'r': 0.233, 'p-val': 0.38439542520853226, 'dof': 14}
unknown RT 14.876962	{'r': 0.173, 'p-val': 0.5212129561650558, 'dof': 14}	{'r': -0.303, 'p-val': 0.2539725732484486, 'dof': 14}	{'r': -0.061, 'p-val': 0.822621529023905, 'dof': 14}	{'r': 0.42, 'p-val': 0.10567819235791345, 'dof': 14}	{'r': 0.678, 'p-val': 0.003930822309412627, 'dof': 14}	{'r': 0.702, 'p-val': 0.002430509986716239, 'dof': 14}	{'r': 0.439, 'p-val': 0.08858280987814932, 'dof': 14}	{'r': 0.45, 'p-val': 0.08062482949431843, 'dof': 14}	{'r': 0.696, 'p-val': 0.0027360191979275356, 'dof': 14}	{'r': 0.502, 'p-val': 0.047537642576272694, 'dof': 14}	{'r': 0.249, 'p-val': 0.35333450435099406, 'dof': 14}
unknown RT 14.909282	{'r': 0.182, 'p-val': 0.5008381708792633, 'dof': 14}	{'r': -0.291, 'p-val': 0.27362662555679423, 'dof': 14}	{'r': 0.405, 'p-val': 0.1194895669564379, 'dof': 14}	{'r': -0.01, 'p-val': 0.9717176941698195, 'dof': 14}	{'r': 0.559, 'p-val': 0.02431104316670254, 'dof': 14}	{'r': 0.207, 'p-val': 0.4417639250104576, 'dof': 14}	{'r': 0.76, 'p-val': 0.0006365608761951779, 'dof': 14}	{'r': 0.675, 'p-val': 0.004085616874964325, 'dof': 14}	{'r': 0.134, 'p-val': 0.6195307003802131, 'dof': 14}	{'r': 0.175, 'p-val': 0.5159796941840628, 'dof': 14}	{'r': 0.527, 'p-val': 0.03597950403817958, 'dof': 14}
unknown RT 14.925855	{'r': -0.226, 'p-val': 0.4005681960456947, 'dof': 14}	{'r': -0.18, 'p-val': 0.5057376588610908, 'dof': 14}	{'r': 0.03, 'p-val': 0.9126171104702444, 'dof': 14}	{'r': -0.005, 'p-val': 0.9852109747758662, 'dof': 14}	{'r': 0.138, 'p-val': 0.6105887670364547, 'dof': 14}	{'r': -0.242, 'p-val': 0.3666038261221757, 'dof': 14}	{'r': 0.302, 'p-val': 0.2548170219648104, 'dof': 14}	{'r': -0.056, 'p-val': 0.8371831438408655, 'dof': 14}	{'r': -0.16, 'p-val': 0.5527199399700972, 'dof': 14}	{'r': 0.289, 'p-val': 0.27704625337418376, 'dof': 14}	{'r': 0.151, 'p-val': 0.5754172243057766, 'dof': 14}
unknown RT 14.930736	{'r': -0.164, 'p-val': 0.5437499946631881, 'dof': 14}	{'r': -0.654, 'p-val': 0.005977715149524948, 'dof': 14}	{'r': 0.095, 'p-val': 0.7266216194900194, 'dof': 14}	{'r': 0.503, 'p-val': 0.04680451189505157, 'dof': 14}	{'r': 0.218, 'p-val': 0.4172944025474685, 'dof': 14}	{'r': 0.51, 'p-val': 0.043540788097458774, 'dof': 14}	{'r': 0.228, 'p-val': 0.39609167143261853, 'dof': 14}	{'r': 0.447, 'p-val': 0.08286449198986516, 'dof': 14}	{'r': 0.524, 'p-val': 0.037094739792988184, 'dof': 14}	{'r': 0.249, 'p-val': 0.3523595097645462, 'dof': 14}	{'r': -0.075, 'p-val': 0.7831355927937189, 'dof': 14}
unknown RT 14.966518	{'r': -0.416, 'p-val': 0.10870940720213601, 'dof': 14}	{'r': -0.79, 'p-val': 0.0002682779658333876, 'dof': 14}	{'r': 0.368, 'p-val': 0.16134055179475448, 'dof': 14}	{'r': 0.027, 'p-val': 0.9204572563899922, 'dof': 14}	{'r': -0.22, 'p-val': 0.41240230541016565, 'dof': 14}	{'r': -0.038, 'p-val': 0.8901607688172709, 'dof': 14}	{'r': 0.134, 'p-val': 0.6206410967311534, 'dof': 14}	{'r': 0.189, 'p-val': 0.48310006154666185, 'dof': 14}	{'r': -0.029, 'p-val': 0.9156212844843685, 'dof': 14}	{'r': 0.036, 'p-val': 0.8955155277575118, 'dof': 14}	{'r': -0.272, 'p-val': 0.30767039706919713, 'dof': 14}
unknown RT 14.983793	{'r': -0.531, 'p-val': 0.03435194571029404, 'dof': 14}	{'r': -0.822, 'p-val': 9.416176108747779e-05, 'dof': 14}	{'r': 0.117, 'p-val': 0.6652763803061084, 'dof': 14}	{'r': 0.025, 'p-val': 0.9254977709713874, 'dof': 14}	{'r': -0.056, 'p-val': 0.8365190752599252, 'dof': 14}	{'r': 0.103, 'p-val': 0.7044691898619946, 'dof': 14}	{'r': 0.074, 'p-val': 0.7866140014703893, 'dof': 14}	{'r': 0.187, 'p-val': 0.48739720318604396, 'dof': 14}	{'r': 0.102, 'p-val': 0.7061579898048056, 'dof': 14}	{'r': 0.261, 'p-val': 0.32847472575394326, 'dof': 14}	{'r': -0.391, 'p-val': 0.1344187509303698, 'dof': 14}
unknown RT 15.000718	{'r': -0.209, 'p-val': 0.43768880031540813, 'dof': 14}	{'r': -0.106, 'p-val': 0.6949519049404, 'dof': 14}	{'r': -0.192, 'p-val': 0.47530951833964175, 'dof': 14}	{'r': 0.511, 'p-val': 0.04288270302882586, 'dof': 14}	{'r': -0.417, 'p-val': 0.10834687927769887, 'dof': 14}	{'r': -0.101, 'p-val': 0.7089186315610807, 'dof': 14}	{'r': -0.381, 'p-val': 0.1455874623243569, 'dof': 14}	{'r': -0.244, 'p-val': 0.36326149315387046, 'dof': 14}	{'r': -0.002, 'p-val': 0.9936880271971068, 'dof': 14}	{'r': 0.076, 'p-val': 0.7798626107650939, 'dof': 14}	{'r': -0.305, 'p-val': 0.24992316163817166, 'dof': 14}
unknown RT 15.046204	{'r': -0.657, 'p-val': 0.00573249943200002, 'dof': 14}	{'r': -0.418, 'p-val': 0.10760261565216704, 'dof': 14}	{'r': 0.048, 'p-val': 0.8612831799964528, 'dof': 14}	{'r': -0.281, 'p-val': 0.29236421563959153, 'dof': 14}	{'r': -0.327, 'p-val': 0.21606127089324034, 'dof': 14}	{'r': -0.262, 'p-val': 0.327882695232575, 'dof': 14}	{'r': -0.186, 'p-val': 0.48942422791129403, 'dof': 14}	{'r': -0.082, 'p-val': 0.7623875055462846, 'dof': 14}	{'r': -0.339, 'p-val': 0.1987080862327117, 'dof': 14}	{'r': -0.224, 'p-val': 0.40365655938191874, 'dof': 14}	{'r': -0.501, 'p-val': 0.048306290854424096, 'dof': 14}
unknown RT 15.090255	{'r': 0.187, 'p-val': 0.4889511897000761, 'dof': 14}	{'r': 0.143, 'p-val': 0.5978928591532211, 'dof': 14}	{'r': -0.083, 'p-val': 0.7595963693269283, 'dof': 14}	{'r': -0.08, 'p-val': 0.7677107449895837, 'dof': 14}	{'r': 0.559, 'p-val': 0.024447028040507395, 'dof': 14}	{'r': 0.22, 'p-val': 0.4134656820823611, 'dof': 14}	{'r': 0.428, 'p-val': 0.09787889459187822, 'dof': 14}	{'r': 0.096, 'p-val': 0.722311906125356, 'dof': 14}	{'r': 0.235, 'p-val': 0.38185086640382315, 'dof': 14}	{'r': 0.275, 'p-val': 0.30296658711741037, 'dof': 14}	{'r': 0.325, 'p-val': 0.21925126807636566, 'dof': 14}
unknown RT 15.142347	{'r': -0.027, 'p-val': 0.9196461229012245, 'dof': 14}	{'r': -0.392, 'p-val': 0.13298200885315478, 'dof': 14}	{'r': 0.003, 'p-val': 0.991976090790917, 'dof': 14}	{'r': 0.72, 'p-val': 0.00165294801219105, 'dof': 14}	{'r': -0.086, 'p-val': 0.7515291736883942, 'dof': 14}	{'r': 0.283, 'p-val': 0.2879325691477573, 'dof': 14}	{'r': 0.033, 'p-val': 0.9025352500845845, 'dof': 14}	{'r': 0.372, 'p-val': 0.1561095525986587, 'dof': 14}	{'r': 0.395, 'p-val': 0.129470184587994, 'dof': 14}	{'r': 0.045, 'p-val': 0.8688344376965372, 'dof': 14}	{'r': 0.018, 'p-val': 0.9471570000052387, 'dof': 14}
unknown RT 15.155641	{'r': -0.419, 'p-val': 0.10578124708675937, 'dof': 14}	{'r': -0.712, 'p-val': 0.0019943221189615713, 'dof': 14}	{'r': 0.366, 'p-val': 0.16380909256380372, 'dof': 14}	{'r': -0.115, 'p-val': 0.6721962905008969, 'dof': 14}	{'r': -0.223, 'p-val': 0.4070643199643249, 'dof': 14}	{'r': -0.119, 'p-val': 0.6603726893187598, 'dof': 14}	{'r': 0.063, 'p-val': 0.8163734395119631, 'dof': 14}	{'r': 0.178, 'p-val': 0.5099852998999741, 'dof': 14}	{'r': -0.129, 'p-val': 0.6349686725754417, 'dof': 14}	{'r': 0.091, 'p-val': 0.7388894002711188, 'dof': 14}	{'r': -0.316, 'p-val': 0.2329626547450436, 'dof': 14}
unknown RT 15.18721	{'r': -0.656, 'p-val': 0.0057402303346093825, 'dof': 14}	{'r': -0.55, 'p-val': 0.027434434298908645, 'dof': 14}	{'r': -0.098, 'p-val': 0.7189029423223048, 'dof': 14}	{'r': -0.099, 'p-val': 0.7154838394562999, 'dof': 14}	{'r': -0.242, 'p-val': 0.3671416251654013, 'dof': 14}	{'r': -0.162, 'p-val': 0.5489014012690863, 'dof': 14}	{'r': -0.092, 'p-val': 0.7349753602701875, 'dof': 14}	{'r': 0.045, 'p-val': 0.8689612404809322, 'dof': 14}	{'r': -0.133, 'p-val': 0.6236280405852472, 'dof': 14}	{'r': -0.163, 'p-val': 0.5459210016489828, 'dof': 14}	{'r': -0.492, 'p-val': 0.05285894241951497, 'dof': 14}
unknown RT 15.226943	{'r': -0.343, 'p-val': 0.19369665976258177, 'dof': 14}	{'r': -0.427, 'p-val': 0.09861563083802734, 'dof': 14}	{'r': -0.071, 'p-val': 0.7946422068036143, 'dof': 14}	{'r': -0.093, 'p-val': 0.730651832662859, 'dof': 14}	{'r': -0.265, 'p-val': 0.32186814378093065, 'dof': 14}	{'r': 0.021, 'p-val': 0.9374798820400154, 'dof': 14}	{'r': -0.166, 'p-val': 0.5393074214737053, 'dof': 14}	{'r': 0.118, 'p-val': 0.6621316103119617, 'dof': 14}	{'r': 0.073, 'p-val': 0.7869634909961881, 'dof': 14}	{'r': -0.5, 'p-val': 0.04875959977530818, 'dof': 14}	{'r': -0.369, 'p-val': 0.15982831186583277, 'dof': 14}
unknown RT 15.244624	{'r': -0.717, 'p-val': 0.0017653099612114913, 'dof': 14}	{'r': -0.58, 'p-val': 0.018608668121925256, 'dof': 14}	{'r': -0.134, 'p-val': 0.6200662725196024, 'dof': 14}	{'r': 0.048, 'p-val': 0.8592144751610872, 'dof': 14}	{'r': -0.339, 'p-val': 0.19923806042140643, 'dof': 14}	{'r': -0.112, 'p-val': 0.6798803120460533, 'dof': 14}	{'r': -0.261, 'p-val': 0.3281347938478047, 'dof': 14}	{'r': -0.119, 'p-val': 0.6605870321037708, 'dof': 14}	{'r': -0.064, 'p-val': 0.8136170837527972, 'dof': 14}	{'r': -0.179, 'p-val': 0.5062699531790211, 'dof': 14}	{'r': -0.592, 'p-val': 0.015694320591420036, 'dof': 14}
unknown RT 15.262866	{'r': -0.516, 'p-val': 0.04070655425342722, 'dof': 14}	{'r': -0.687, 'p-val': 0.003273672713647021, 'dof': 14}	{'r': 0.096, 'p-val': 0.7245607988144711, 'dof': 14}	{'r': 0.215, 'p-val': 0.42323159492457996, 'dof': 14}	{'r': -0.397, 'p-val': 0.1282359561867764, 'dof': 14}	{'r': -0.004, 'p-val': 0.9884060976450082, 'dof': 14}	{'r': -0.165, 'p-val': 0.5411938556337343, 'dof': 14}	{'r': 0.13, 'p-val': 0.6307624870013087, 'dof': 14}	{'r': -0.039, 'p-val': 0.8864197537287739, 'dof': 14}	{'r': -0.024, 'p-val': 0.9308558647694525, 'dof': 14}	{'r': -0.564, 'p-val': 0.022948755310651416, 'dof': 14}
unknown RT 15.323638	{'r': -0.2, 'p-val': 0.4573682591336333, 'dof': 14}	{'r': -0.702, 'p-val': 0.0024535737821965225, 'dof': 14}	{'r': 0.47, 'p-val': 0.06632753174544317, 'dof': 14}	{'r': -0.203, 'p-val': 0.4501930752036304, 'dof': 14}	{'r': 0.18, 'p-val': 0.5047438707093457, 'dof': 14}	{'r': 0.178, 'p-val': 0.5089873370676423, 'dof': 14}	{'r': 0.388, 'p-val': 0.137909829553926, 'dof': 14}	{'r': 0.419, 'p-val': 0.10583711633589128, 'dof': 14}	{'r': 0.087, 'p-val': 0.7477320777074047, 'dof': 14}	{'r': 0.301, 'p-val': 0.2571206859619344, 'dof': 14}	{'r': -0.08, 'p-val': 0.7678156467164619, 'dof': 14}
unknown RT 15.323688	{'r': 0.453, 'p-val': 0.07818924231937618, 'dof': 14}	{'r': 0.137, 'p-val': 0.6126870487075826, 'dof': 14}	{'r': 0.177, 'p-val': 0.511591903475831, 'dof': 14}	{'r': -0.073, 'p-val': 0.7881765629869082, 'dof': 14}	{'r': 0.618, 'p-val': 0.010776345204889, 'dof': 14}	{'r': 0.368, 'p-val': 0.16082430847995272, 'dof': 14}	{'r': 0.521, 'p-val': 0.03849510871860971, 'dof': 14}	{'r': 0.223, 'p-val': 0.4058715275898517, 'dof': 14}	{'r': 0.32, 'p-val': 0.22709157145235634, 'dof': 14}	{'r': 0.435, 'p-val': 0.09239829736697751, 'dof': 14}	{'r': 0.497, 'p-val': 0.050376316703320136, 'dof': 14}
unknown RT 15.429036	{'r': -0.171, 'p-val': 0.5275533241942914, 'dof': 14}	{'r': -0.657, 'p-val': 0.005676861653618466, 'dof': 14}	{'r': 0.24, 'p-val': 0.3698009694381724, 'dof': 14}	{'r': 0.052, 'p-val': 0.847225517234675, 'dof': 14}	{'r': -0.223, 'p-val': 0.4073199295487243, 'dof': 14}	{'r': 0.174, 'p-val': 0.5183829597647057, 'dof': 14}	{'r': -0.03, 'p-val': 0.9120918070984241, 'dof': 14}	{'r': 0.161, 'p-val': 0.5502520209462824, 'dof': 14}	{'r': 0.167, 'p-val': 0.5366091498367558, 'dof': 14}	{'r': 0.103, 'p-val': 0.7053902250900587, 'dof': 14}	{'r': -0.326, 'p-val': 0.2176939957398201, 'dof': 14}
unknown RT 15.445245	{'r': -0.025, 'p-val': 0.926300614181409, 'dof': 14}	{'r': 0.329, 'p-val': 0.21344775775180214, 'dof': 14}	{'r': -0.171, 'p-val': 0.5271401610619093, 'dof': 14}	{'r': -0.026, 'p-val': 0.9232764990306424, 'dof': 14}	{'r': 0.277, 'p-val': 0.29908100190708664, 'dof': 14}	{'r': -0.071, 'p-val': 0.7928412110788416, 'dof': 14}	{'r': 0.171, 'p-val': 0.5273214328618296, 'dof': 14}	{'r': -0.17, 'p-val': 0.5288944392604131, 'dof': 14}	{'r': -0.058, 'p-val': 0.8301847179570931, 'dof': 14}	{'r': 0.171, 'p-val': 0.5276332921848439, 'dof': 14}	{'r': 0.198, 'p-val': 0.4615856844780202, 'dof': 14}
unknown RT 15.485952	{'r': -0.462, 'p-val': 0.07182613021250282, 'dof': 14}	{'r': -0.393, 'p-val': 0.13228806288950448, 'dof': 14}	{'r': 0.019, 'p-val': 0.9454991212639394, 'dof': 14}	{'r': -0.365, 'p-val': 0.16427772701268809, 'dof': 14}	{'r': -0.481, 'p-val': 0.05900473142901832, 'dof': 14}	{'r': -0.404, 'p-val': 0.12021487653981158, 'dof': 14}	{'r': -0.276, 'p-val': 0.30011349470044285, 'dof': 14}	{'r': -0.334, 'p-val': 0.20601608799306131, 'dof': 14}	{'r': -0.309, 'p-val': 0.244190720691696, 'dof': 14}	{'r': -0.021, 'p-val': 0.9382470339998135, 'dof': 14}	{'r': -0.517, 'p-val': 0.04008645913519878, 'dof': 14}
unknown RT 15.496147	{'r': -0.196, 'p-val': 0.46716651907531237, 'dof': 14}	{'r': -0.547, 'p-val': 0.02830131850961884, 'dof': 14}	{'r': 0.278, 'p-val': 0.2966798264599781, 'dof': 14}	{'r': -0.085, 'p-val': 0.7545575347201725, 'dof': 14}	{'r': 0.227, 'p-val': 0.39726105883945373, 'dof': 14}	{'r': 0.056, 'p-val': 0.8379386793351882, 'dof': 14}	{'r': 0.355, 'p-val': 0.17763443601795859, 'dof': 14}	{'r': 0.253, 'p-val': 0.3451300602557898, 'dof': 14}	{'r': 0.087, 'p-val': 0.7473342006997981, 'dof': 14}	{'r': 0.489, 'p-val': 0.054761300479121165, 'dof': 14}	{'r': -0.034, 'p-val': 0.8999103461199395, 'dof': 14}
unknown RT 15.538553	{'r': -0.474, 'p-val': 0.06391370742652326, 'dof': 14}	{'r': -0.285, 'p-val': 0.2840793631662805, 'dof': 14}	{'r': -0.005, 'p-val': 0.985115463156321, 'dof': 14}	{'r': -0.34, 'p-val': 0.19710168143212334, 'dof': 14}	{'r': -0.386, 'p-val': 0.14027875279080032, 'dof': 14}	{'r': -0.388, 'p-val': 0.13723496507943475, 'dof': 14}	{'r': -0.174, 'p-val': 0.5193398563592864, 'dof': 14}	{'r': -0.083, 'p-val': 0.7607096825465212, 'dof': 14}	{'r': -0.402, 'p-val': 0.12262830061425573, 'dof': 14}	{'r': -0.228, 'p-val': 0.39644642864121354, 'dof': 14}	{'r': -0.508, 'p-val': 0.04473196693078781, 'dof': 14}
unknown RT 15.602052	{'r': 0.064, 'p-val': 0.8142006249425138, 'dof': 14}	{'r': -0.032, 'p-val': 0.9070468721989278, 'dof': 14}	{'r': -0.062, 'p-val': 0.8183705582215678, 'dof': 14}	{'r': -0.088, 'p-val': 0.7449936212848987, 'dof': 14}	{'r': 0.346, 'p-val': 0.18893142043754277, 'dof': 14}	{'r': -0.077, 'p-val': 0.7779976742706263, 'dof': 14}	{'r': 0.32, 'p-val': 0.2261812815303557, 'dof': 14}	{'r': 0.115, 'p-val': 0.6711438450870237, 'dof': 14}	{'r': 0.132, 'p-val': 0.6259960207618501, 'dof': 14}	{'r': 0.183, 'p-val': 0.49855372538231335, 'dof': 14}	{'r': 0.334, 'p-val': 0.20622963506434536, 'dof': 14}
unknown RT 15.604115	{'r': -0.163, 'p-val': 0.5456460430278294, 'dof': 14}	{'r': -0.315, 'p-val': 0.23450631080329035, 'dof': 14}	{'r': 0.167, 'p-val': 0.5370727378168161, 'dof': 14}	{'r': -0.091, 'p-val': 0.7376892730615409, 'dof': 14}	{'r': 0.02, 'p-val': 0.9422893520552934, 'dof': 14}	{'r': -0.072, 'p-val': 0.7921227383790137, 'dof': 14}	{'r': 0.075, 'p-val': 0.7814019765546552, 'dof': 14}	{'r': 0.038, 'p-val': 0.887694609735019, 'dof': 14}	{'r': 0.012, 'p-val': 0.9652026121962655, 'dof': 14}	{'r': 0.197, 'p-val': 0.4651557442083163, 'dof': 14}	{'r': 0.025, 'p-val': 0.9254438738950426, 'dof': 14}
unknown RT 15.647939	{'r': 0.24, 'p-val': 0.3712183296633546, 'dof': 14}	{'r': -0.317, 'p-val': 0.23161799043620895, 'dof': 14}	{'r': 0.4, 'p-val': 0.12481829381466275, 'dof': 14}	{'r': -0.22, 'p-val': 0.41395665493283906, 'dof': 14}	{'r': 0.67, 'p-val': 0.004537887971930923, 'dof': 14}	{'r': 0.388, 'p-val': 0.13760488297031162, 'dof': 14}	{'r': 0.713, 'p-val': 0.001935025215228679, 'dof': 14}	{'r': 0.253, 'p-val': 0.34514747143368746, 'dof': 14}	{'r': 0.347, 'p-val': 0.18769574141466527, 'dof': 14}	{'r': 0.498, 'p-val': 0.0498041573783027, 'dof': 14}	{'r': 0.465, 'p-val': 0.06985310154006329, 'dof': 14}
unknown RT 15.651357	{'r': 0.356, 'p-val': 0.17606962846474492, 'dof': 14}	{'r': 0.296, 'p-val': 0.2652867774819918, 'dof': 14}	{'r': -0.019, 'p-val': 0.9431158718678931, 'dof': 14}	{'r': -0.126, 'p-val': 0.6428398964290629, 'dof': 14}	{'r': 0.444, 'p-val': 0.08466766590715083, 'dof': 14}	{'r': 0.216, 'p-val': 0.4206588166318592, 'dof': 14}	{'r': 0.224, 'p-val': 0.40365149571564296, 'dof': 14}	{'r': 0.115, 'p-val': 0.671550845085547, 'dof': 14}	{'r': 0.23, 'p-val': 0.39051595020036023, 'dof': 14}	{'r': 0.292, 'p-val': 0.2727037272066924, 'dof': 14}	{'r': 0.36, 'p-val': 0.17067476003384124, 'dof': 14}
unknown RT 15.68029	{'r': 0.232, 'p-val': 0.38805482774367284, 'dof': 14}	{'r': -0.459, 'p-val': 0.07383756324626434, 'dof': 14}	{'r': 0.226, 'p-val': 0.39911095370941996, 'dof': 14}	{'r': 0.235, 'p-val': 0.38081522787375727, 'dof': 14}	{'r': 0.643, 'p-val': 0.007220986893662329, 'dof': 14}	{'r': 0.641, 'p-val': 0.007424169427459719, 'dof': 14}	{'r': 0.573, 'p-val': 0.02032276800110377, 'dof': 14}	{'r': 0.559, 'p-val': 0.02423617390577496, 'dof': 14}	{'r': 0.618, 'p-val': 0.010662950553863553, 'dof': 14}	{'r': 0.583, 'p-val': 0.01765800888676956, 'dof': 14}	{'r': 0.34, 'p-val': 0.19791113006713837, 'dof': 14}
unknown RT 15.689507	{'r': -0.703, 'p-val': 0.002392174570432429, 'dof': 14}	{'r': -0.043, 'p-val': 0.8748932661618768, 'dof': 14}	{'r': -0.567, 'p-val': 0.021978915580971085, 'dof': 14}	{'r': -0.018, 'p-val': 0.9458383481868817, 'dof': 14}	{'r': -0.166, 'p-val': 0.5383388089840518, 'dof': 14}	{'r': -0.277, 'p-val': 0.2988864235353965, 'dof': 14}	{'r': -0.296, 'p-val': 0.2649629223844879, 'dof': 14}	{'r': -0.297, 'p-val': 0.2638327956112592, 'dof': 14}	{'r': -0.269, 'p-val': 0.31367794937530424, 'dof': 14}	{'r': -0.19, 'p-val': 0.4805142132827971, 'dof': 14}	{'r': -0.572, 'p-val': 0.02062538901294493, 'dof': 14}
unknown RT 15.71147	{'r': 0.023, 'p-val': 0.9336913465231664, 'dof': 14}	{'r': -0.138, 'p-val': 0.6099545899070689, 'dof': 14}	{'r': 0.262, 'p-val': 0.3267719348001994, 'dof': 14}	{'r': -0.158, 'p-val': 0.5600609984235727, 'dof': 14}	{'r': 0.453, 'p-val': 0.07827140717837004, 'dof': 14}	{'r': 0.023, 'p-val': 0.9330870667532469, 'dof': 14}	{'r': 0.561, 'p-val': 0.02386448142448609, 'dof': 14}	{'r': 0.212, 'p-val': 0.4303066256692287, 'dof': 14}	{'r': -0.021, 'p-val': 0.9376783073890583, 'dof': 14}	{'r': 0.433, 'p-val': 0.09414492560216273, 'dof': 14}	{'r': 0.347, 'p-val': 0.18728703671101166, 'dof': 14}
unknown RT 15.741238	{'r': 0.308, 'p-val': 0.24578912356775937, 'dof': 14}	{'r': -0.317, 'p-val': 0.23125030087602275, 'dof': 14}	{'r': 0.161, 'p-val': 0.5524125752231592, 'dof': 14}	{'r': 0.006, 'p-val': 0.9817556944662181, 'dof': 14}	{'r': 0.749, 'p-val': 0.0008418505898245716, 'dof': 14}	{'r': 0.479, 'p-val': 0.060490788400893246, 'dof': 14}	{'r': 0.649, 'p-val': 0.006521774078361206, 'dof': 14}	{'r': 0.479, 'p-val': 0.06075840816147969, 'dof': 14}	{'r': 0.54, 'p-val': 0.03078403036074283, 'dof': 14}	{'r': 0.542, 'p-val': 0.030208680942728886, 'dof': 14}	{'r': 0.476, 'p-val': 0.062253128056046984, 'dof': 14}
unknown RT 15.785943	{'r': -0.627, 'p-val': 0.009377219088309328, 'dof': 14}	{'r': -0.399, 'p-val': 0.1256802754747172, 'dof': 14}	{'r': -0.245, 'p-val': 0.35955242397214143, 'dof': 14}	{'r': 0.184, 'p-val': 0.49582249478387197, 'dof': 14}	{'r': -0.522, 'p-val': 0.03821474795827894, 'dof': 14}	{'r': -0.211, 'p-val': 0.4321464846981068, 'dof': 14}	{'r': -0.417, 'p-val': 0.10849235147959256, 'dof': 14}	{'r': -0.224, 'p-val': 0.40327638514356495, 'dof': 14}	{'r': -0.118, 'p-val': 0.6630193893265972, 'dof': 14}	{'r': -0.279, 'p-val': 0.29615695472485776, 'dof': 14}	{'r': -0.643, 'p-val': 0.007231600608831203, 'dof': 14}
unknown RT 15.789646	{'r': -0.175, 'p-val': 0.5172027954926686, 'dof': 14}	{'r': -0.601, 'p-val': 0.013782325241498054, 'dof': 14}	{'r': 0.013, 'p-val': 0.9616126292188747, 'dof': 14}	{'r': -0.039, 'p-val': 0.8851062538909403, 'dof': 14}	{'r': -0.189, 'p-val': 0.48329317725375254, 'dof': 14}	{'r': 0.189, 'p-val': 0.48315190091841353, 'dof': 14}	{'r': -0.048, 'p-val': 0.8604035795555887, 'dof': 14}	{'r': 0.181, 'p-val': 0.5033396019440552, 'dof': 14}	{'r': 0.254, 'p-val': 0.34305906500971634, 'dof': 14}	{'r': -0.076, 'p-val': 0.7790747476119046, 'dof': 14}	{'r': -0.353, 'p-val': 0.17954427439073678, 'dof': 14}
unknown RT 15.809206	{'r': 0.284, 'p-val': 0.2862675200285652, 'dof': 14}	{'r': -0.398, 'p-val': 0.12662702928862582, 'dof': 14}	{'r': 0.196, 'p-val': 0.4667991841089568, 'dof': 14}	{'r': 0.151, 'p-val': 0.5763811936613764, 'dof': 14}	{'r': 0.15, 'p-val': 0.580070287632817, 'dof': 14}	{'r': 0.349, 'p-val': 0.18481425292426215, 'dof': 14}	{'r': 0.333, 'p-val': 0.20689815947731072, 'dof': 14}	{'r': 0.512, 'p-val': 0.04273006905601038, 'dof': 14}	{'r': 0.409, 'p-val': 0.11530938650862213, 'dof': 14}	{'r': 0.053, 'p-val': 0.8459729444045101, 'dof': 14}	{'r': 0.273, 'p-val': 0.3054152064225914, 'dof': 14}
unknown RT 15.843776	{'r': -0.293, 'p-val': 0.27105649265183146, 'dof': 14}	{'r': -0.394, 'p-val': 0.13054815646167914, 'dof': 14}	{'r': -0.181, 'p-val': 0.5012314460183156, 'dof': 14}	{'r': 0.111, 'p-val': 0.6836243622823357, 'dof': 14}	{'r': 0.105, 'p-val': 0.697997068527267, 'dof': 14}	{'r': 0.29, 'p-val': 0.27561879872102524, 'dof': 14}	{'r': 0.087, 'p-val': 0.7480501285284655, 'dof': 14}	{'r': -0.086, 'p-val': 0.7511043558081778, 'dof': 14}	{'r': 0.278, 'p-val': 0.29735512607515274, 'dof': 14}	{'r': 0.291, 'p-val': 0.27369285680527905, 'dof': 14}	{'r': -0.301, 'p-val': 0.2577848852604286, 'dof': 14}
unknown RT 15.923458	{'r': -0.034, 'p-val': 0.8997641832745353, 'dof': 14}	{'r': -0.047, 'p-val': 0.8631293834196682, 'dof': 14}	{'r': 0.312, 'p-val': 0.23955136168437494, 'dof': 14}	{'r': -0.156, 'p-val': 0.5648416894247328, 'dof': 14}	{'r': -0.323, 'p-val': 0.22192501822957175, 'dof': 14}	{'r': -0.35, 'p-val': 0.1842579495106455, 'dof': 14}	{'r': -0.014, 'p-val': 0.9582409271489329, 'dof': 14}	{'r': -0.039, 'p-val': 0.8871847171881521, 'dof': 14}	{'r': -0.283, 'p-val': 0.28855203159069115, 'dof': 14}	{'r': -0.344, 'p-val': 0.1923499748374824, 'dof': 14}	{'r': 0.101, 'p-val': 0.709499033131642, 'dof': 14}
unknown RT 16.014401	{'r': -0.012, 'p-val': 0.96562332979747, 'dof': 14}	{'r': -0.736, 'p-val': 0.0011423011546454838, 'dof': 14}	{'r': 0.374, 'p-val': 0.15367000380956214, 'dof': 14}	{'r': 0.106, 'p-val': 0.6950187982620908, 'dof': 14}	{'r': 0.225, 'p-val': 0.40173035461796447, 'dof': 14}	{'r': 0.441, 'p-val': 0.0873093864879258, 'dof': 14}	{'r': 0.42, 'p-val': 0.10513749540761239, 'dof': 14}	{'r': 0.622, 'p-val': 0.010061743755724184, 'dof': 14}	{'r': 0.365, 'p-val': 0.1643812133545598, 'dof': 14}	{'r': 0.382, 'p-val': 0.14434156431417852, 'dof': 14}	{'r': -0.004, 'p-val': 0.9875955006699841, 'dof': 14}
unknown RT 16.036115	{'r': -0.699, 'p-val': 0.0025887599902562784, 'dof': 14}	{'r': -0.608, 'p-val': 0.012454289547364121, 'dof': 14}	{'r': -0.138, 'p-val': 0.6115618520228636, 'dof': 14}	{'r': 0.179, 'p-val': 0.5071184895347888, 'dof': 14}	{'r': -0.359, 'p-val': 0.171512359594942, 'dof': 14}	{'r': 0.004, 'p-val': 0.9893389451085084, 'dof': 14}	{'r': -0.294, 'p-val': 0.26907819407717515, 'dof': 14}	{'r': -0.138, 'p-val': 0.6106233546477745, 'dof': 14}	{'r': 0.017, 'p-val': 0.9491170386096182, 'dof': 14}	{'r': 0.013, 'p-val': 0.9617501012326701, 'dof': 14}	{'r': -0.704, 'p-val': 0.002341623506465049, 'dof': 14}
unknown RT 16.139175	{'r': -0.538, 'p-val': 0.03172291203143713, 'dof': 14}	{'r': -0.0, 'p-val': 0.9987353953451372, 'dof': 14}	{'r': -0.381, 'p-val': 0.14568409039353586, 'dof': 14}	{'r': 0.165, 'p-val': 0.5409597412387971, 'dof': 14}	{'r': -0.15, 'p-val': 0.5791907532221738, 'dof': 14}	{'r': -0.314, 'p-val': 0.23667903657314457, 'dof': 14}	{'r': -0.176, 'p-val': 0.5141739497544895, 'dof': 14}	{'r': -0.119, 'p-val': 0.6608084673718506, 'dof': 14}	{'r': -0.284, 'p-val': 0.2859148792248502, 'dof': 14}	{'r': 0.005, 'p-val': 0.9839800462354535, 'dof': 14}	{'r': -0.262, 'p-val': 0.3274964712161104, 'dof': 14}
unknown RT 16.16383	{'r': -0.387, 'p-val': 0.13861435001745376, 'dof': 14}	{'r': -0.472, 'p-val': 0.06506457603050744, 'dof': 14}	{'r': 0.269, 'p-val': 0.3140136096178091, 'dof': 14}	{'r': -0.18, 'p-val': 0.5043434440431435, 'dof': 14}	{'r': -0.429, 'p-val': 0.09753144080381862, 'dof': 14}	{'r': -0.122, 'p-val': 0.6528398374756099, 'dof': 14}	{'r': -0.203, 'p-val': 0.45030186268930217, 'dof': 14}	{'r': -0.199, 'p-val': 0.4593160573465995, 'dof': 14}	{'r': -0.152, 'p-val': 0.5737604324783008, 'dof': 14}	{'r': -0.184, 'p-val': 0.49415079805564344, 'dof': 14}	{'r': -0.332, 'p-val': 0.209024052137825, 'dof': 14}
unknown RT 16.230041	{'r': 0.029, 'p-val': 0.9145109711162211, 'dof': 14}	{'r': 0.263, 'p-val': 0.3250910785928953, 'dof': 14}	{'r': -0.425, 'p-val': 0.1004034693997913, 'dof': 14}	{'r': -0.04, 'p-val': 0.8838351553262455, 'dof': 14}	{'r': -0.089, 'p-val': 0.7432261412956989, 'dof': 14}	{'r': -0.042, 'p-val': 0.8769402891109896, 'dof': 14}	{'r': -0.33, 'p-val': 0.2121468327820361, 'dof': 14}	{'r': -0.082, 'p-val': 0.764096085511619, 'dof': 14}	{'r': 0.023, 'p-val': 0.9340283281166664, 'dof': 14}	{'r': -0.346, 'p-val': 0.18896524159366584, 'dof': 14}	{'r': -0.142, 'p-val': 0.6005886441046435, 'dof': 14}
unknown RT 16.281569	{'r': -0.716, 'p-val': 0.0018255670617049202, 'dof': 14}	{'r': -0.747, 'p-val': 0.0008822359668220342, 'dof': 14}	{'r': -0.042, 'p-val': 0.8764631588142079, 'dof': 14}	{'r': 0.136, 'p-val': 0.6152127708949405, 'dof': 14}	{'r': -0.234, 'p-val': 0.38212815437732783, 'dof': 14}	{'r': 0.038, 'p-val': 0.8893616295925926, 'dof': 14}	{'r': -0.154, 'p-val': 0.5692178865442342, 'dof': 14}	{'r': -0.049, 'p-val': 0.8555969504481536, 'dof': 14}	{'r': 0.034, 'p-val': 0.8991193976236259, 'dof': 14}	{'r': 0.136, 'p-val': 0.6156692214048722, 'dof': 14}	{'r': -0.592, 'p-val': 0.015796189803479802, 'dof': 14}
unknown RT 16.30547	{'r': 0.337, 'p-val': 0.20142436082353224, 'dof': 14}	{'r': 0.03, 'p-val': 0.9130901914706671, 'dof': 14}	{'r': 0.096, 'p-val': 0.7227113930362231, 'dof': 14}	{'r': -0.012, 'p-val': 0.9643090078332538, 'dof': 14}	{'r': 0.611, 'p-val': 0.01198480292001901, 'dof': 14}	{'r': 0.416, 'p-val': 0.10898193329908958, 'dof': 14}	{'r': 0.485, 'p-val': 0.0569009613143536, 'dof': 14}	{'r': 0.222, 'p-val': 0.4095989526110112, 'dof': 14}	{'r': 0.371, 'p-val': 0.1571669099058502, 'dof': 14}	{'r': 0.496, 'p-val': 0.05059914599393149, 'dof': 14}	{'r': 0.359, 'p-val': 0.1716959036379417, 'dof': 14}
unknown RT 16.338311	{'r': -0.654, 'p-val': 0.00598877947419379, 'dof': 14}	{'r': -0.074, 'p-val': 0.7866692987136416, 'dof': 14}	{'r': -0.093, 'p-val': 0.7318899102633334, 'dof': 14}	{'r': 0.189, 'p-val': 0.48252710601083315, 'dof': 14}	{'r': -0.53, 'p-val': 0.03471930419255703, 'dof': 14}	{'r': -0.471, 'p-val': 0.0654322932136031, 'dof': 14}	{'r': -0.348, 'p-val': 0.18684212171328304, 'dof': 14}	{'r': -0.404, 'p-val': 0.12057002948874382, 'dof': 14}	{'r': -0.495, 'p-val': 0.05136456175273545, 'dof': 14}	{'r': -0.191, 'p-val': 0.4779272815250386, 'dof': 14}	{'r': -0.541, 'p-val': 0.03033499388319018, 'dof': 14}
unknown RT 16.395426	{'r': -0.232, 'p-val': 0.3882420944078735, 'dof': 14}	{'r': -0.153, 'p-val': 0.5717350313469604, 'dof': 14}	{'r': -0.081, 'p-val': 0.7658938128182595, 'dof': 14}	{'r': -0.116, 'p-val': 0.6700322394984803, 'dof': 14}	{'r': 0.044, 'p-val': 0.8721107704153124, 'dof': 14}	{'r': 0.071, 'p-val': 0.7944754886311116, 'dof': 14}	{'r': -0.059, 'p-val': 0.8285977304048768, 'dof': 14}	{'r': -0.256, 'p-val': 0.33781262520722616, 'dof': 14}	{'r': 0.06, 'p-val': 0.8259722937785996, 'dof': 14}	{'r': 0.1, 'p-val': 0.7114685082043457, 'dof': 14}	{'r': -0.27, 'p-val': 0.3116371158194072, 'dof': 14}
unknown RT 16.40641	{'r': -0.69, 'p-val': 0.003109203296146824, 'dof': 14}	{'r': -0.654, 'p-val': 0.005986419792627481, 'dof': 14}	{'r': -0.082, 'p-val': 0.7635359125698489, 'dof': 14}	{'r': 0.09, 'p-val': 0.7390372529337992, 'dof': 14}	{'r': -0.408, 'p-val': 0.11703470086384173, 'dof': 14}	{'r': -0.113, 'p-val': 0.6756198002510365, 'dof': 14}	{'r': -0.202, 'p-val': 0.45221135322477435, 'dof': 14}	{'r': -0.038, 'p-val': 0.890230710942759, 'dof': 14}	{'r': -0.09, 'p-val': 0.7396206867181794, 'dof': 14}	{'r': -0.055, 'p-val': 0.8405603160224387, 'dof': 14}	{'r': -0.666, 'p-val': 0.004834550602355628, 'dof': 14}
unknown RT 16.416113	{'r': -0.429, 'p-val': 0.09707125292202036, 'dof': 14}	{'r': -0.424, 'p-val': 0.10126634403842157, 'dof': 14}	{'r': -0.037, 'p-val': 0.8924158759087149, 'dof': 14}	{'r': -0.297, 'p-val': 0.2640068567475775, 'dof': 14}	{'r': -0.392, 'p-val': 0.13344498071509367, 'dof': 14}	{'r': -0.074, 'p-val': 0.7860654608464762, 'dof': 14}	{'r': -0.254, 'p-val': 0.3421572766500387, 'dof': 14}	{'r': -0.254, 'p-val': 0.3420597704675934, 'dof': 14}	{'r': -0.001, 'p-val': 0.9967146339519459, 'dof': 14}	{'r': -0.361, 'p-val': 0.17008858198993393, 'dof': 14}	{'r': -0.367, 'p-val': 0.16217007224455215, 'dof': 14}
unknown RT 16.439603	{'r': 0.119, 'p-val': 0.6605001966246804, 'dof': 14}	{'r': 0.061, 'p-val': 0.8214119228145077, 'dof': 14}	{'r': -0.02, 'p-val': 0.9402297652722278, 'dof': 14}	{'r': 0.027, 'p-val': 0.9204042514811633, 'dof': 14}	{'r': 0.462, 'p-val': 0.07145757707465342, 'dof': 14}	{'r': 0.096, 'p-val': 0.7238028647788053, 'dof': 14}	{'r': 0.428, 'p-val': 0.09836865508804603, 'dof': 14}	{'r': 0.081, 'p-val': 0.766683723305946, 'dof': 14}	{'r': 0.111, 'p-val': 0.6823689239308508, 'dof': 14}	{'r': 0.412, 'p-val': 0.11328829633253268, 'dof': 14}	{'r': 0.325, 'p-val': 0.2190001897733798, 'dof': 14}
unknown RT 16.467959	{'r': -0.212, 'p-val': 0.43146211766484444, 'dof': 14}	{'r': -0.599, 'p-val': 0.014256185482631528, 'dof': 14}	{'r': 0.219, 'p-val': 0.41590400314143583, 'dof': 14}	{'r': 0.166, 'p-val': 0.5391792225312069, 'dof': 14}	{'r': 0.408, 'p-val': 0.11678249143369866, 'dof': 14}	{'r': 0.231, 'p-val': 0.38841191954815557, 'dof': 14}	{'r': 0.371, 'p-val': 0.15683017916323885, 'dof': 14}	{'r': 0.379, 'p-val': 0.14713819178283713, 'dof': 14}	{'r': 0.184, 'p-val': 0.4952134772055886, 'dof': 14}	{'r': 0.691, 'p-val': 0.003039974498524396, 'dof': 14}	{'r': -0.084, 'p-val': 0.7565835292078007, 'dof': 14}
unknown RT 16.482935	{'r': 0.185, 'p-val': 0.49211835639457857, 'dof': 14}	{'r': -0.163, 'p-val': 0.5462769568267365, 'dof': 14}	{'r': 0.154, 'p-val': 0.5678024145849649, 'dof': 14}	{'r': -0.212, 'p-val': 0.4305197151335687, 'dof': 14}	{'r': 0.45, 'p-val': 0.08054358494027909, 'dof': 14}	{'r': 0.446, 'p-val': 0.08341004575672045, 'dof': 14}	{'r': 0.258, 'p-val': 0.3355823688508217, 'dof': 14}	{'r': 0.176, 'p-val': 0.5142130006319776, 'dof': 14}	{'r': 0.39, 'p-val': 0.1348756573357611, 'dof': 14}	{'r': 0.336, 'p-val': 0.20363068006076698, 'dof': 14}	{'r': 0.112, 'p-val': 0.6809281865161887, 'dof': 14}
unknown RT 16.4943	{'r': -0.209, 'p-val': 0.43787898767569566, 'dof': 14}	{'r': 0.075, 'p-val': 0.7820416053428705, 'dof': 14}	{'r': -0.35, 'p-val': 0.18386602696676915, 'dof': 14}	{'r': 0.097, 'p-val': 0.7197366036820889, 'dof': 14}	{'r': -0.3, 'p-val': 0.25880288592981504, 'dof': 14}	{'r': -0.206, 'p-val': 0.4450489388415084, 'dof': 14}	{'r': -0.222, 'p-val': 0.4092103143419724, 'dof': 14}	{'r': -0.149, 'p-val': 0.5815034702621691, 'dof': 14}	{'r': -0.076, 'p-val': 0.7802837124070571, 'dof': 14}	{'r': -0.301, 'p-val': 0.25806058182084396, 'dof': 14}	{'r': -0.132, 'p-val': 0.6264163677212249, 'dof': 14}
unknown RT 16.524751	{'r': 0.293, 'p-val': 0.2707603045683693, 'dof': 14}	{'r': 0.08, 'p-val': 0.7695533324686183, 'dof': 14}	{'r': 0.162, 'p-val': 0.5477432981464818, 'dof': 14}	{'r': -0.133, 'p-val': 0.6234394053541596, 'dof': 14}	{'r': 0.197, 'p-val': 0.46462583600785445, 'dof': 14}	{'r': -0.09, 'p-val': 0.7396615342469421, 'dof': 14}	{'r': 0.303, 'p-val': 0.25407396470802257, 'dof': 14}	{'r': 0.464, 'p-val': 0.0701225578384762, 'dof': 14}	{'r': -0.026, 'p-val': 0.9237969265053283, 'dof': 14}	{'r': -0.217, 'p-val': 0.4198951178072793, 'dof': 14}	{'r': 0.389, 'p-val': 0.1359839440304687, 'dof': 14}
unknown RT 16.528409	{'r': -0.718, 'p-val': 0.0017276367915845723, 'dof': 14}	{'r': -0.295, 'p-val': 0.2678910057367042, 'dof': 14}	{'r': -0.212, 'p-val': 0.4311355047294986, 'dof': 14}	{'r': 0.154, 'p-val': 0.568226463667264, 'dof': 14}	{'r': -0.34, 'p-val': 0.19785596130109304, 'dof': 14}	{'r': -0.318, 'p-val': 0.22970060085115837, 'dof': 14}	{'r': -0.214, 'p-val': 0.4267435431338349, 'dof': 14}	{'r': -0.102, 'p-val': 0.7064408206515489, 'dof': 14}	{'r': -0.341, 'p-val': 0.19655709988123804, 'dof': 14}	{'r': -0.004, 'p-val': 0.9877134667652725, 'dof': 14}	{'r': -0.527, 'p-val': 0.03581595278959932, 'dof': 14}
unknown RT 16.567724	{'r': 0.188, 'p-val': 0.4863224294473961, 'dof': 14}	{'r': -0.314, 'p-val': 0.23638073383392433, 'dof': 14}	{'r': 0.549, 'p-val': 0.027604448849969525, 'dof': 14}	{'r': -0.156, 'p-val': 0.5651276485251442, 'dof': 14}	{'r': 0.422, 'p-val': 0.10381933433969749, 'dof': 14}	{'r': 0.15, 'p-val': 0.5799726594977683, 'dof': 14}	{'r': 0.664, 'p-val': 0.0050512222859481985, 'dof': 14}	{'r': 0.137, 'p-val': 0.6123181881135136, 'dof': 14}	{'r': 0.137, 'p-val': 0.6139440209425879, 'dof': 14}	{'r': 0.48, 'p-val': 0.05959199133476185, 'dof': 14}	{'r': 0.385, 'p-val': 0.14072548300927806, 'dof': 14}
unknown RT 16.585281	{'r': -0.718, 'p-val': 0.0017328625784051716, 'dof': 14}	{'r': -0.277, 'p-val': 0.29907313221856197, 'dof': 14}	{'r': -0.362, 'p-val': 0.16780312621973326, 'dof': 14}	{'r': -0.008, 'p-val': 0.9777639995833506, 'dof': 14}	{'r': -0.427, 'p-val': 0.0987197992901802, 'dof': 14}	{'r': -0.313, 'p-val': 0.23748130631598235, 'dof': 14}	{'r': -0.387, 'p-val': 0.1390686098233119, 'dof': 14}	{'r': -0.211, 'p-val': 0.43256902593282587, 'dof': 14}	{'r': -0.297, 'p-val': 0.2645330530415433, 'dof': 14}	{'r': -0.353, 'p-val': 0.17961609811335466, 'dof': 14}	{'r': -0.672, 'p-val': 0.004371076687250523, 'dof': 14}
unknown RT 16.626391	{'r': 0.236, 'p-val': 0.37844194554579264, 'dof': 14}	{'r': 0.281, 'p-val': 0.29092846583473764, 'dof': 14}	{'r': 0.053, 'p-val': 0.8442708345424876, 'dof': 14}	{'r': 0.04, 'p-val': 0.8843743336723905, 'dof': 14}	{'r': 0.361, 'p-val': 0.16937093190081245, 'dof': 14}	{'r': 0.115, 'p-val': 0.6714291362076514, 'dof': 14}	{'r': 0.414, 'p-val': 0.11092350446141933, 'dof': 14}	{'r': 0.168, 'p-val': 0.5338312361298139, 'dof': 14}	{'r': 0.03, 'p-val': 0.912150525198378, 'dof': 14}	{'r': 0.169, 'p-val': 0.5325627785069527, 'dof': 14}	{'r': 0.309, 'p-val': 0.24423326843785942, 'dof': 14}
unknown RT 16.648432	{'r': -0.765, 'p-val': 0.000555050103508806, 'dof': 14}	{'r': -0.415, 'p-val': 0.1101827181674275, 'dof': 14}	{'r': -0.286, 'p-val': 0.28271269461634974, 'dof': 14}	{'r': -0.24, 'p-val': 0.37126598869994515, 'dof': 14}	{'r': -0.241, 'p-val': 0.36837871170563524, 'dof': 14}	{'r': -0.198, 'p-val': 0.46199479805019805, 'dof': 14}	{'r': -0.172, 'p-val': 0.5233578267344329, 'dof': 14}	{'r': -0.292, 'p-val': 0.2723182710108304, 'dof': 14}	{'r': -0.248, 'p-val': 0.35507164774634586, 'dof': 14}	{'r': -0.103, 'p-val': 0.7042926514761775, 'dof': 14}	{'r': -0.656, 'p-val': 0.005749358436421163, 'dof': 14}
unknown RT 16.673997	{'r': -0.212, 'p-val': 0.43026442858849956, 'dof': 14}	{'r': 0.34, 'p-val': 0.19812696426917126, 'dof': 14}	{'r': -0.037, 'p-val': 0.890821301164383, 'dof': 14}	{'r': -0.408, 'p-val': 0.11660535169842323, 'dof': 14}	{'r': -0.149, 'p-val': 0.5825520024443618, 'dof': 14}	{'r': -0.666, 'p-val': 0.004839014207249121, 'dof': 14}	{'r': -0.082, 'p-val': 0.7623066772379397, 'dof': 14}	{'r': -0.431, 'p-val': 0.09552579308906245, 'dof': 14}	{'r': -0.669, 'p-val': 0.004609925130863431, 'dof': 14}	{'r': -0.149, 'p-val': 0.5821157158783946, 'dof': 14}	{'r': 0.002, 'p-val': 0.9942483762898234, 'dof': 14}
unknown RT 16.729957	{'r': -0.026, 'p-val': 0.9233616168006683, 'dof': 14}	{'r': -0.164, 'p-val': 0.543345149526715, 'dof': 14}	{'r': 0.013, 'p-val': 0.9622850995993106, 'dof': 14}	{'r': 0.074, 'p-val': 0.7846208794301333, 'dof': 14}	{'r': 0.247, 'p-val': 0.35573679682792064, 'dof': 14}	{'r': 0.011, 'p-val': 0.9668959046558904, 'dof': 14}	{'r': 0.364, 'p-val': 0.1652889565281113, 'dof': 14}	{'r': 0.064, 'p-val': 0.8146270751778251, 'dof': 14}	{'r': 0.087, 'p-val': 0.7497039952573001, 'dof': 14}	{'r': 0.337, 'p-val': 0.20149246264655923, 'dof': 14}	{'r': 0.199, 'p-val': 0.4596771574676619, 'dof': 14}
unknown RT 16.775905	{'r': -0.294, 'p-val': 0.2690305827901369, 'dof': 14}	{'r': -0.124, 'p-val': 0.6477264290085185, 'dof': 14}	{'r': -0.072, 'p-val': 0.78985208136428, 'dof': 14}	{'r': 0.354, 'p-val': 0.17815816869547682, 'dof': 14}	{'r': -0.319, 'p-val': 0.2287625534148932, 'dof': 14}	{'r': -0.267, 'p-val': 0.3177732263674472, 'dof': 14}	{'r': -0.229, 'p-val': 0.39334009033837025, 'dof': 14}	{'r': -0.132, 'p-val': 0.6269859869145116, 'dof': 14}	{'r': -0.24, 'p-val': 0.3696735195650704, 'dof': 14}	{'r': 0.023, 'p-val': 0.9316602939372736, 'dof': 14}	{'r': -0.289, 'p-val': 0.27791631862300276, 'dof': 14}
unknown RT 16.814261	{'r': 0.236, 'p-val': 0.3788866981587913, 'dof': 14}	{'r': -0.48, 'p-val': 0.0599029471436752, 'dof': 14}	{'r': 0.736, 'p-val': 0.0011445057406703964, 'dof': 14}	{'r': 0.069, 'p-val': 0.7998457576785845, 'dof': 14}	{'r': 0.01, 'p-val': 0.9695921472621252, 'dof': 14}	{'r': -0.014, 'p-val': 0.958564103501666, 'dof': 14}	{'r': 0.482, 'p-val': 0.05857914335662143, 'dof': 14}	{'r': 0.453, 'p-val': 0.07770405707267679, 'dof': 14}	{'r': -0.024, 'p-val': 0.9287234786572963, 'dof': 14}	{'r': 0.443, 'p-val': 0.08571743623536597, 'dof': 14}	{'r': 0.142, 'p-val': 0.6002748261565904, 'dof': 14}
unknown RT 16.836654	{'r': -0.421, 'p-val': 0.10484264791509977, 'dof': 14}	{'r': -0.549, 'p-val': 0.0275893231981875, 'dof': 14}	{'r': -0.009, 'p-val': 0.9739398998106101, 'dof': 14}	{'r': 0.342, 'p-val': 0.19469760820043785, 'dof': 14}	{'r': 0.291, 'p-val': 0.27438742047576553, 'dof': 14}	{'r': 0.169, 'p-val': 0.5303367635374879, 'dof': 14}	{'r': 0.325, 'p-val': 0.21879672253731183, 'dof': 14}	{'r': 0.216, 'p-val': 0.42129759668943856, 'dof': 14}	{'r': 0.123, 'p-val': 0.6486441781581416, 'dof': 14}	{'r': 0.596, 'p-val': 0.014729592318914598, 'dof': 14}	{'r': -0.248, 'p-val': 0.3547280765198597, 'dof': 14}
unknown RT 16.839671	{'r': -0.578, 'p-val': 0.018930156653236024, 'dof': 14}	{'r': -0.528, 'p-val': 0.03547391360586916, 'dof': 14}	{'r': -0.031, 'p-val': 0.9099844587207668, 'dof': 14}	{'r': 0.09, 'p-val': 0.7402666361785042, 'dof': 14}	{'r': -0.276, 'p-val': 0.30020647595462796, 'dof': 14}	{'r': -0.002, 'p-val': 0.9948606442415643, 'dof': 14}	{'r': -0.148, 'p-val': 0.5835307561458323, 'dof': 14}	{'r': -0.108, 'p-val': 0.6904800580794126, 'dof': 14}	{'r': -0.056, 'p-val': 0.83616622915866, 'dof': 14}	{'r': -0.024, 'p-val': 0.9289750064054023, 'dof': 14}	{'r': -0.553, 'p-val': 0.026358431911261974, 'dof': 14}
unknown RT 16.906656	{'r': 0.242, 'p-val': 0.36681545750766825, 'dof': 14}	{'r': -0.561, 'p-val': 0.0239196057975212, 'dof': 14}	{'r': 0.369, 'p-val': 0.16005286065855232, 'dof': 14}	{'r': 0.23, 'p-val': 0.39153255091444733, 'dof': 14}	{'r': 0.415, 'p-val': 0.10996985419217903, 'dof': 14}	{'r': 0.451, 'p-val': 0.0794598262975009, 'dof': 14}	{'r': 0.598, 'p-val': 0.014399635783829249, 'dof': 14}	{'r': 0.661, 'p-val': 0.005313036655077122, 'dof': 14}	{'r': 0.443, 'p-val': 0.08574407762265718, 'dof': 14}	{'r': 0.379, 'p-val': 0.1476551936606748, 'dof': 14}	{'r': 0.332, 'p-val': 0.2090997328863472, 'dof': 14}
unknown RT 16.908815	{'r': -0.348, 'p-val': 0.18704893129160263, 'dof': 14}	{'r': -0.169, 'p-val': 0.5310614996385128, 'dof': 14}	{'r': 0.124, 'p-val': 0.6483522793746943, 'dof': 14}	{'r': -0.345, 'p-val': 0.19089595364884518, 'dof': 14}	{'r': 0.303, 'p-val': 0.25412487367219916, 'dof': 14}	{'r': -0.217, 'p-val': 0.42013883721302137, 'dof': 14}	{'r': 0.269, 'p-val': 0.31400802334251465, 'dof': 14}	{'r': -0.015, 'p-val': 0.9566968330263318, 'dof': 14}	{'r': -0.262, 'p-val': 0.3275177041393144, 'dof': 14}	{'r': 0.341, 'p-val': 0.19671552524345193, 'dof': 14}	{'r': 0.058, 'p-val': 0.8298116362402559, 'dof': 14}
unknown RT 16.951734	{'r': -0.21, 'p-val': 0.43559550662705726, 'dof': 14}	{'r': -0.113, 'p-val': 0.6778533605600201, 'dof': 14}	{'r': 0.176, 'p-val': 0.5155651587866831, 'dof': 14}	{'r': -0.272, 'p-val': 0.3080245096119126, 'dof': 14}	{'r': -0.168, 'p-val': 0.5332270995074722, 'dof': 14}	{'r': -0.492, 'p-val': 0.05289856514918919, 'dof': 14}	{'r': -0.016, 'p-val': 0.9543449561610581, 'dof': 14}	{'r': -0.194, 'p-val': 0.47239260463044586, 'dof': 14}	{'r': -0.425, 'p-val': 0.10071198385638544, 'dof': 14}	{'r': 0.106, 'p-val': 0.6958179060044382, 'dof': 14}	{'r': -0.068, 'p-val': 0.8012363236454689, 'dof': 14}
unknown RT 16.957429	{'r': -0.378, 'p-val': 0.14856080887443737, 'dof': 14}	{'r': 0.306, 'p-val': 0.2486733788187371, 'dof': 14}	{'r': -0.374, 'p-val': 0.15381622399685585, 'dof': 14}	{'r': 0.032, 'p-val': 0.906051345483866, 'dof': 14}	{'r': -0.084, 'p-val': 0.7560890226256034, 'dof': 14}	{'r': -0.215, 'p-val': 0.4232154560404999, 'dof': 14}	{'r': -0.214, 'p-val': 0.42721217450675464, 'dof': 14}	{'r': -0.292, 'p-val': 0.2724391150246594, 'dof': 14}	{'r': -0.264, 'p-val': 0.3229231984477935, 'dof': 14}	{'r': -0.245, 'p-val': 0.36115223868881174, 'dof': 14}	{'r': -0.203, 'p-val': 0.4511170055132947, 'dof': 14}
unknown RT 17.013696	{'r': 0.087, 'p-val': 0.7498408085798701, 'dof': 14}	{'r': -0.255, 'p-val': 0.3403753951403733, 'dof': 14}	{'r': 0.632, 'p-val': 0.008598265359329777, 'dof': 14}	{'r': 0.02, 'p-val': 0.9415352968808878, 'dof': 14}	{'r': 0.339, 'p-val': 0.19838595310241483, 'dof': 14}	{'r': -0.059, 'p-val': 0.8280367969652317, 'dof': 14}	{'r': 0.707, 'p-val': 0.0021940121145935794, 'dof': 14}	{'r': 0.5, 'p-val': 0.04835353775568826, 'dof': 14}	{'r': -0.206, 'p-val': 0.44507003230756015, 'dof': 14}	{'r': 0.354, 'p-val': 0.17906271244442615, 'dof': 14}	{'r': 0.344, 'p-val': 0.19251271902726855, 'dof': 14}
unknown RT 17.034913	{'r': -0.03, 'p-val': 0.9115026004770523, 'dof': 14}	{'r': -0.249, 'p-val': 0.3530271473610722, 'dof': 14}	{'r': -0.335, 'p-val': 0.20463546580940192, 'dof': 14}	{'r': 0.145, 'p-val': 0.5921353831883593, 'dof': 14}	{'r': 0.333, 'p-val': 0.20718483810561095, 'dof': 14}	{'r': 0.422, 'p-val': 0.1034974692249024, 'dof': 14}	{'r': 0.186, 'p-val': 0.4896699959226978, 'dof': 14}	{'r': 0.271, 'p-val': 0.3091476152762983, 'dof': 14}	{'r': 0.469, 'p-val': 0.06713058028671902, 'dof': 14}	{'r': 0.017, 'p-val': 0.9492550794301461, 'dof': 14}	{'r': -0.005, 'p-val': 0.9844233198323695, 'dof': 14}
unknown RT 17.055232	{'r': -0.314, 'p-val': 0.23649734813620585, 'dof': 14}	{'r': 0.328, 'p-val': 0.21457984782412878, 'dof': 14}	{'r': -0.194, 'p-val': 0.47222416915590504, 'dof': 14}	{'r': 0.028, 'p-val': 0.9182582066232814, 'dof': 14}	{'r': -0.039, 'p-val': 0.8870455659672649, 'dof': 14}	{'r': -0.402, 'p-val': 0.12273812603798523, 'dof': 14}	{'r': -0.053, 'p-val': 0.8456082994318188, 'dof': 14}	{'r': -0.295, 'p-val': 0.2665418363646578, 'dof': 14}	{'r': -0.418, 'p-val': 0.10756469223790525, 'dof': 14}	{'r': 0.048, 'p-val': 0.858469262391731, 'dof': 14}	{'r': -0.028, 'p-val': 0.9176739380174962, 'dof': 14}
unknown RT 17.069662	{'r': 0.195, 'p-val': 0.46822738100077654, 'dof': 14}	{'r': 0.541, 'p-val': 0.030642486363083074, 'dof': 14}	{'r': -0.01, 'p-val': 0.9701175104242774, 'dof': 14}	{'r': -0.018, 'p-val': 0.9465171990144301, 'dof': 14}	{'r': 0.179, 'p-val': 0.507710105399723, 'dof': 14}	{'r': -0.305, 'p-val': 0.2509373983486866, 'dof': 14}	{'r': 0.151, 'p-val': 0.5761052015670364, 'dof': 14}	{'r': 0.021, 'p-val': 0.9384822570721207, 'dof': 14}	{'r': -0.268, 'p-val': 0.3158979788815758, 'dof': 14}	{'r': 0.006, 'p-val': 0.9826646054904294, 'dof': 14}	{'r': 0.414, 'p-val': 0.11057965433300503, 'dof': 14}
unknown RT 17.102122	{'r': -0.219, 'p-val': 0.416202776639389, 'dof': 14}	{'r': -0.138, 'p-val': 0.6110503063743409, 'dof': 14}	{'r': -0.115, 'p-val': 0.6708385860010695, 'dof': 14}	{'r': 0.257, 'p-val': 0.33707180036846474, 'dof': 14}	{'r': -0.284, 'p-val': 0.28665694018092525, 'dof': 14}	{'r': -0.192, 'p-val': 0.4753971723360534, 'dof': 14}	{'r': -0.142, 'p-val': 0.5993086662415213, 'dof': 14}	{'r': 0.211, 'p-val': 0.43226893945452094, 'dof': 14}	{'r': -0.063, 'p-val': 0.8154810943057109, 'dof': 14}	{'r': -0.393, 'p-val': 0.13238990039927082, 'dof': 14}	{'r': -0.104, 'p-val': 0.7011214992675645, 'dof': 14}
unknown RT 17.136212	{'r': -0.414, 'p-val': 0.11132740399015245, 'dof': 14}	{'r': -0.653, 'p-val': 0.0060628874255629645, 'dof': 14}	{'r': 0.36, 'p-val': 0.17041783391030366, 'dof': 14}	{'r': -0.171, 'p-val': 0.5260889530110736, 'dof': 14}	{'r': 0.306, 'p-val': 0.24865903771267533, 'dof': 14}	{'r': -0.005, 'p-val': 0.9841825861096495, 'dof': 14}	{'r': 0.471, 'p-val': 0.06577485634863334, 'dof': 14}	{'r': 0.183, 'p-val': 0.49693463616860467, 'dof': 14}	{'r': -0.064, 'p-val': 0.8146735775461977, 'dof': 14}	{'r': 0.512, 'p-val': 0.042661081960251965, 'dof': 14}	{'r': -0.027, 'p-val': 0.9205574420565253, 'dof': 14}
unknown RT 17.169442	{'r': 0.108, 'p-val': 0.6910807790502098, 'dof': 14}	{'r': -0.607, 'p-val': 0.012688995210554763, 'dof': 14}	{'r': 0.412, 'p-val': 0.11263534965829072, 'dof': 14}	{'r': 0.164, 'p-val': 0.5427773921033603, 'dof': 14}	{'r': 0.337, 'p-val': 0.2013378925222143, 'dof': 14}	{'r': 0.507, 'p-val': 0.04489939559838894, 'dof': 14}	{'r': 0.422, 'p-val': 0.10340097141747279, 'dof': 14}	{'r': 0.423, 'p-val': 0.10271932912559174, 'dof': 14}	{'r': 0.471, 'p-val': 0.0658412674828191, 'dof': 14}	{'r': 0.625, 'p-val': 0.009659794260129358, 'dof': 14}	{'r': 0.092, 'p-val': 0.7340969431153583, 'dof': 14}
unknown RT 17.185752	{'r': -0.8, 'p-val': 0.00019637964898516425, 'dof': 14}	{'r': -0.525, 'p-val': 0.03698689572962771, 'dof': 14}	{'r': -0.171, 'p-val': 0.5270129205029338, 'dof': 14}	{'r': 0.075, 'p-val': 0.7818429260791029, 'dof': 14}	{'r': 0.027, 'p-val': 0.9213189899572255, 'dof': 14}	{'r': -0.096, 'p-val': 0.7230991150684143, 'dof': 14}	{'r': 0.05, 'p-val': 0.8554468844202994, 'dof': 14}	{'r': -0.134, 'p-val': 0.6206066203212708, 'dof': 14}	{'r': -0.128, 'p-val': 0.6353380797554683, 'dof': 14}	{'r': 0.059, 'p-val': 0.8289995392034853, 'dof': 14}	{'r': -0.401, 'p-val': 0.12368151595848229, 'dof': 14}
unknown RT 17.221208	{'r': -0.61, 'p-val': 0.012097180562986769, 'dof': 14}	{'r': -0.135, 'p-val': 0.6172307363875615, 'dof': 14}	{'r': -0.283, 'p-val': 0.2886346872927767, 'dof': 14}	{'r': -0.218, 'p-val': 0.4176877005960704, 'dof': 14}	{'r': -0.31, 'p-val': 0.24190196471491196, 'dof': 14}	{'r': -0.269, 'p-val': 0.3128842337921337, 'dof': 14}	{'r': -0.298, 'p-val': 0.26179760251740114, 'dof': 14}	{'r': -0.184, 'p-val': 0.4953358952564234, 'dof': 14}	{'r': -0.303, 'p-val': 0.2546426904434588, 'dof': 14}	{'r': -0.439, 'p-val': 0.0886278534946699, 'dof': 14}	{'r': -0.365, 'p-val': 0.16439172166104501, 'dof': 14}
unknown RT 17.264314	{'r': -0.477, 'p-val': 0.06194118763237679, 'dof': 14}	{'r': -0.634, 'p-val': 0.008291159694894547, 'dof': 14}	{'r': 0.017, 'p-val': 0.950459954418276, 'dof': 14}	{'r': -0.142, 'p-val': 0.6008915131205275, 'dof': 14}	{'r': -0.097, 'p-val': 0.7198777562780303, 'dof': 14}	{'r': -0.003, 'p-val': 0.989944910988147, 'dof': 14}	{'r': 0.056, 'p-val': 0.8376449823319074, 'dof': 14}	{'r': 0.01, 'p-val': 0.9719848166932439, 'dof': 14}	{'r': 0.014, 'p-val': 0.9580847830440403, 'dof': 14}	{'r': 0.209, 'p-val': 0.437433582386918, 'dof': 14}	{'r': -0.45, 'p-val': 0.08066722714040805, 'dof': 14}
unknown RT 17.297318	{'r': -0.051, 'p-val': 0.8503917232174125, 'dof': 14}	{'r': -0.778, 'p-val': 0.0003916942980226949, 'dof': 14}	{'r': 0.35, 'p-val': 0.18388303786888482, 'dof': 14}	{'r': 0.19, 'p-val': 0.4806091418858299, 'dof': 14}	{'r': 0.09, 'p-val': 0.740008428022058, 'dof': 14}	{'r': 0.447, 'p-val': 0.0823689276627436, 'dof': 14}	{'r': 0.228, 'p-val': 0.39587007625951603, 'dof': 14}	{'r': 0.381, 'p-val': 0.1451397894627019, 'dof': 14}	{'r': 0.44, 'p-val': 0.08833805660998126, 'dof': 14}	{'r': 0.536, 'p-val': 0.03220552708970822, 'dof': 14}	{'r': -0.168, 'p-val': 0.5328314801359507, 'dof': 14}
unknown RT 17.317075	{'r': -0.178, 'p-val': 0.5106259402940782, 'dof': 14}	{'r': -0.626, 'p-val': 0.009518106751511678, 'dof': 14}	{'r': 0.036, 'p-val': 0.8961172423543282, 'dof': 14}	{'r': 0.652, 'p-val': 0.006171250255645954, 'dof': 14}	{'r': -0.103, 'p-val': 0.703249838988419, 'dof': 14}	{'r': 0.426, 'p-val': 0.10019921068623255, 'dof': 14}	{'r': 0.025, 'p-val': 0.9261326376192334, 'dof': 14}	{'r': 0.179, 'p-val': 0.5068750686719268, 'dof': 14}	{'r': 0.473, 'p-val': 0.06395651492954148, 'dof': 14}	{'r': 0.425, 'p-val': 0.10085816245236513, 'dof': 14}	{'r': -0.297, 'p-val': 0.26403330961996013, 'dof': 14}
unknown RT 17.3575	{'r': -0.534, 'p-val': 0.033239211660905335, 'dof': 14}	{'r': -0.56, 'p-val': 0.024106877771757077, 'dof': 14}	{'r': -0.029, 'p-val': 0.9160479845987712, 'dof': 14}	{'r': 0.098, 'p-val': 0.7184224881446555, 'dof': 14}	{'r': -0.481, 'p-val': 0.05938862540187545, 'dof': 14}	{'r': -0.112, 'p-val': 0.6791337375403818, 'dof': 14}	{'r': -0.366, 'p-val': 0.16309897368527726, 'dof': 14}	{'r': -0.143, 'p-val': 0.5979840684671314, 'dof': 14}	{'r': -0.047, 'p-val': 0.864049377431188, 'dof': 14}	{'r': -0.125, 'p-val': 0.6447374158908104, 'dof': 14}	{'r': -0.552, 'p-val': 0.02659876716294326, 'dof': 14}
unknown RT 17.367071	{'r': -0.622, 'p-val': 0.010041929598105797, 'dof': 14}	{'r': -0.529, 'p-val': 0.03515617606085259, 'dof': 14}	{'r': -0.064, 'p-val': 0.8126885144443683, 'dof': 14}	{'r': 0.007, 'p-val': 0.9801184139859759, 'dof': 14}	{'r': -0.167, 'p-val': 0.5371165608360966, 'dof': 14}	{'r': -0.154, 'p-val': 0.5692467914845782, 'dof': 14}	{'r': -0.047, 'p-val': 0.8633084760415334, 'dof': 14}	{'r': 0.115, 'p-val': 0.6727433932178746, 'dof': 14}	{'r': -0.171, 'p-val': 0.5255776933624028, 'dof': 14}	{'r': -0.034, 'p-val': 0.9011405008504852, 'dof': 14}	{'r': -0.513, 'p-val': 0.04235555953700818, 'dof': 14}
unknown RT 17.429185	{'r': -0.175, 'p-val': 0.5174196820586147, 'dof': 14}	{'r': -0.492, 'p-val': 0.05315940812822857, 'dof': 14}	{'r': 0.438, 'p-val': 0.09011306556129006, 'dof': 14}	{'r': -0.108, 'p-val': 0.6915430224530714, 'dof': 14}	{'r': 0.288, 'p-val': 0.2799415403818039, 'dof': 14}	{'r': -0.054, 'p-val': 0.8415317711481715, 'dof': 14}	{'r': 0.553, 'p-val': 0.026188122052936556, 'dof': 14}	{'r': 0.37, 'p-val': 0.1582608563806822, 'dof': 14}	{'r': -0.078, 'p-val': 0.7731725267224805, 'dof': 14}	{'r': 0.429, 'p-val': 0.09697212435395325, 'dof': 14}	{'r': 0.167, 'p-val': 0.5357343316906489, 'dof': 14}
unknown RT 17.453318	{'r': 0.099, 'p-val': 0.7165264520771734, 'dof': 14}	{'r': -0.536, 'p-val': 0.03223505274378859, 'dof': 14}	{'r': 0.243, 'p-val': 0.363693582925325, 'dof': 14}	{'r': 0.081, 'p-val': 0.7663456784168314, 'dof': 14}	{'r': 0.137, 'p-val': 0.6122011465570403, 'dof': 14}	{'r': 0.268, 'p-val': 0.31514268958212, 'dof': 14}	{'r': 0.329, 'p-val': 0.21380197926384745, 'dof': 14}	{'r': 0.395, 'p-val': 0.1296396890581965, 'dof': 14}	{'r': 0.365, 'p-val': 0.16453939294237963, 'dof': 14}	{'r': 0.257, 'p-val': 0.33689540728082995, 'dof': 14}	{'r': 0.144, 'p-val': 0.5948776531174709, 'dof': 14}
unknown RT 17.46626	{'r': 0.148, 'p-val': 0.5842440059281283, 'dof': 14}	{'r': -0.47, 'p-val': 0.06617081955110626, 'dof': 14}	{'r': 0.588, 'p-val': 0.016506296171027765, 'dof': 14}	{'r': 0.141, 'p-val': 0.6033226318028448, 'dof': 14}	{'r': 0.507, 'p-val': 0.04508757339623196, 'dof': 14}	{'r': 0.241, 'p-val': 0.3687448349661084, 'dof': 14}	{'r': 0.771, 'p-val': 0.000469652580286941, 'dof': 14}	{'r': 0.553, 'p-val': 0.02642659561391737, 'dof': 14}	{'r': 0.159, 'p-val': 0.5569953317539318, 'dof': 14}	{'r': 0.579, 'p-val': 0.018806997458641943, 'dof': 14}	{'r': 0.347, 'p-val': 0.1876228548311745, 'dof': 14}
unknown RT 17.489985	{'r': -0.601, 'p-val': 0.013775691053130038, 'dof': 14}	{'r': -0.149, 'p-val': 0.5821777842097369, 'dof': 14}	{'r': -0.362, 'p-val': 0.16769682370836878, 'dof': 14}	{'r': 0.101, 'p-val': 0.7085965928053997, 'dof': 14}	{'r': -0.085, 'p-val': 0.7542172933590205, 'dof': 14}	{'r': -0.257, 'p-val': 0.33682930839988745, 'dof': 14}	{'r': -0.133, 'p-val': 0.6242054383858727, 'dof': 14}	{'r': -0.077, 'p-val': 0.775949672390247, 'dof': 14}	{'r': -0.23, 'p-val': 0.39150739493856357, 'dof': 14}	{'r': -0.062, 'p-val': 0.8197442062947815, 'dof': 14}	{'r': -0.386, 'p-val': 0.1398765425918218, 'dof': 14}
unknown RT 17.524582	{'r': -0.437, 'p-val': 0.09080775337217283, 'dof': 14}	{'r': -0.202, 'p-val': 0.4535790354743938, 'dof': 14}	{'r': -0.432, 'p-val': 0.09450003402642972, 'dof': 14}	{'r': 0.434, 'p-val': 0.09287616325331197, 'dof': 14}	{'r': -0.618, 'p-val': 0.010697337237366909, 'dof': 14}	{'r': 0.048, 'p-val': 0.8588576918261145, 'dof': 14}	{'r': -0.736, 'p-val': 0.001162781266039144, 'dof': 14}	{'r': -0.213, 'p-val': 0.4281881150335688, 'dof': 14}	{'r': 0.085, 'p-val': 0.7555822418042619, 'dof': 14}	{'r': -0.252, 'p-val': 0.34591687874561444, 'dof': 14}	{'r': -0.653, 'p-val': 0.00614232280009012, 'dof': 14}
unknown RT 17.545497	{'r': 0.072, 'p-val': 0.7905391193911385, 'dof': 14}	{'r': -0.562, 'p-val': 0.02351467026206367, 'dof': 14}	{'r': 0.422, 'p-val': 0.10350367675877818, 'dof': 14}	{'r': 0.045, 'p-val': 0.8683671780642968, 'dof': 14}	{'r': 0.224, 'p-val': 0.4046054201833368, 'dof': 14}	{'r': 0.43, 'p-val': 0.09647696977841037, 'dof': 14}	{'r': 0.362, 'p-val': 0.16840492522060657, 'dof': 14}	{'r': 0.317, 'p-val': 0.23148761020627792, 'dof': 14}	{'r': 0.36, 'p-val': 0.17021209548746707, 'dof': 14}	{'r': 0.512, 'p-val': 0.042490828668468074, 'dof': 14}	{'r': 0.01, 'p-val': 0.9702503274634316, 'dof': 14}
unknown RT 17.577542	{'r': -0.629, 'p-val': 0.009015194868612946, 'dof': 14}	{'r': -0.651, 'p-val': 0.006322619992071209, 'dof': 14}	{'r': 0.011, 'p-val': 0.9674912519200881, 'dof': 14}	{'r': 0.071, 'p-val': 0.794124008000459, 'dof': 14}	{'r': -0.302, 'p-val': 0.25535202756851844, 'dof': 14}	{'r': -0.019, 'p-val': 0.9450368089639042, 'dof': 14}	{'r': -0.193, 'p-val': 0.47480388689865016, 'dof': 14}	{'r': -0.089, 'p-val': 0.7417095277893606, 'dof': 14}	{'r': -0.008, 'p-val': 0.9760928800748421, 'dof': 14}	{'r': -0.054, 'p-val': 0.8430133953724047, 'dof': 14}	{'r': -0.57, 'p-val': 0.021137719026076147, 'dof': 14}
unknown RT 17.619803	{'r': 0.326, 'p-val': 0.21854446904732688, 'dof': 14}	{'r': -0.284, 'p-val': 0.28557089171690303, 'dof': 14}	{'r': 0.2, 'p-val': 0.4585110543597274, 'dof': 14}	{'r': 0.414, 'p-val': 0.11132497241974287, 'dof': 14}	{'r': 0.612, 'p-val': 0.011764548190434565, 'dof': 14}	{'r': 0.605, 'p-val': 0.013099950949467566, 'dof': 14}	{'r': 0.535, 'p-val': 0.032832705074796666, 'dof': 14}	{'r': 0.594, 'p-val': 0.015320304730818746, 'dof': 14}	{'r': 0.524, 'p-val': 0.03701753576358087, 'dof': 14}	{'r': 0.344, 'p-val': 0.1918201148733153, 'dof': 14}	{'r': 0.37, 'p-val': 0.1579707168572814, 'dof': 14}
unknown RT 17.65496	{'r': 0.088, 'p-val': 0.7471891760698388, 'dof': 14}	{'r': -0.511, 'p-val': 0.043193818029055635, 'dof': 14}	{'r': -0.082, 'p-val': 0.7625910642568142, 'dof': 14}	{'r': 0.598, 'p-val': 0.014470881105900772, 'dof': 14}	{'r': 0.395, 'p-val': 0.13050273977191434, 'dof': 14}	{'r': 0.689, 'p-val': 0.0031350323363777124, 'dof': 14}	{'r': 0.268, 'p-val': 0.3159736940915425, 'dof': 14}	{'r': 0.528, 'p-val': 0.03553908171469105, 'dof': 14}	{'r': 0.766, 'p-val': 0.0005423142791843512, 'dof': 14}	{'r': 0.271, 'p-val': 0.310241182678303, 'dof': 14}	{'r': 0.07, 'p-val': 0.796953553824438, 'dof': 14}
unknown RT 17.689237	{'r': -0.029, 'p-val': 0.9140313571333113, 'dof': 14}	{'r': -0.722, 'p-val': 0.0015965287332507536, 'dof': 14}	{'r': 0.547, 'p-val': 0.02824395158382591, 'dof': 14}	{'r': 0.314, 'p-val': 0.23604613142719044, 'dof': 14}	{'r': -0.188, 'p-val': 0.48523777970999027, 'dof': 14}	{'r': 0.131, 'p-val': 0.6278103948371828, 'dof': 14}	{'r': 0.176, 'p-val': 0.5142282564524617, 'dof': 14}	{'r': 0.481, 'p-val': 0.05932017445554521, 'dof': 14}	{'r': 0.135, 'p-val': 0.6171265630330013, 'dof': 14}	{'r': 0.259, 'p-val': 0.33345165543548366, 'dof': 14}	{'r': -0.112, 'p-val': 0.6809244400250871, 'dof': 14}
unknown RT 17.697377	{'r': -0.762, 'p-val': 0.0005995033276966699, 'dof': 14}	{'r': -0.58, 'p-val': 0.018593051066655302, 'dof': 14}	{'r': -0.101, 'p-val': 0.708387567695368, 'dof': 14}	{'r': 0.175, 'p-val': 0.5164429762028966, 'dof': 14}	{'r': -0.489, 'p-val': 0.054714618561522835, 'dof': 14}	{'r': -0.198, 'p-val': 0.4618425280381452, 'dof': 14}	{'r': -0.32, 'p-val': 0.22700831580671113, 'dof': 14}	{'r': -0.115, 'p-val': 0.6715401134924144, 'dof': 14}	{'r': -0.2, 'p-val': 0.4576020554106779, 'dof': 14}	{'r': -0.027, 'p-val': 0.9203183207598031, 'dof': 14}	{'r': -0.713, 'p-val': 0.0019457660689669028, 'dof': 14}
unknown RT 17.738093	{'r': -0.732, 'p-val': 0.0012682351283532984, 'dof': 14}	{'r': -0.632, 'p-val': 0.008612983747724385, 'dof': 14}	{'r': -0.069, 'p-val': 0.7999510011326216, 'dof': 14}	{'r': 0.167, 'p-val': 0.5357210833781372, 'dof': 14}	{'r': -0.45, 'p-val': 0.08012893603376031, 'dof': 14}	{'r': -0.156, 'p-val': 0.5640848091874356, 'dof': 14}	{'r': -0.254, 'p-val': 0.3434258460888426, 'dof': 14}	{'r': -0.053, 'p-val': 0.8456798088392834, 'dof': 14}	{'r': -0.139, 'p-val': 0.6068227576553482, 'dof': 14}	{'r': -0.099, 'p-val': 0.7149500446092671, 'dof': 14}	{'r': -0.657, 'p-val': 0.0056498271496873385, 'dof': 14}
unknown RT 17.763436	{'r': -0.523, 'p-val': 0.03785258954405978, 'dof': 14}	{'r': -0.551, 'p-val': 0.026834462895090273, 'dof': 14}	{'r': -0.099, 'p-val': 0.7157811744068874, 'dof': 14}	{'r': 0.338, 'p-val': 0.20101649499892033, 'dof': 14}	{'r': -0.37, 'p-val': 0.15827559200143568, 'dof': 14}	{'r': 0.066, 'p-val': 0.8067340809920948, 'dof': 14}	{'r': -0.301, 'p-val': 0.25697124220578427, 'dof': 14}	{'r': -0.05, 'p-val': 0.8538905955948967, 'dof': 14}	{'r': 0.059, 'p-val': 0.8283586306370839, 'dof': 14}	{'r': 0.03, 'p-val': 0.9122231091007159, 'dof': 14}	{'r': -0.608, 'p-val': 0.012542158903713789, 'dof': 14}
unknown RT 17.801003	{'r': 0.471, 'p-val': 0.06564877599439403, 'dof': 14}	{'r': 0.122, 'p-val': 0.6528957574485215, 'dof': 14}	{'r': 0.062, 'p-val': 0.8207835536308566, 'dof': 14}	{'r': 0.065, 'p-val': 0.811256785857714, 'dof': 14}	{'r': 0.466, 'p-val': 0.06883824743435127, 'dof': 14}	{'r': 0.47, 'p-val': 0.06600672467580465, 'dof': 14}	{'r': 0.331, 'p-val': 0.21003852487259678, 'dof': 14}	{'r': 0.153, 'p-val': 0.5717775574554678, 'dof': 14}	{'r': 0.455, 'p-val': 0.07686025416585789, 'dof': 14}	{'r': 0.406, 'p-val': 0.1183197179763677, 'dof': 14}	{'r': 0.339, 'p-val': 0.19911114651037667, 'dof': 14}
unknown RT 17.810446	{'r': -0.65, 'p-val': 0.006458069882279773, 'dof': 14}	{'r': -0.611, 'p-val': 0.011979606140738522, 'dof': 14}	{'r': -0.075, 'p-val': 0.7813743893646599, 'dof': 14}	{'r': 0.243, 'p-val': 0.36405621950219763, 'dof': 14}	{'r': -0.207, 'p-val': 0.4406807057422012, 'dof': 14}	{'r': 0.073, 'p-val': 0.7888669353999732, 'dof': 14}	{'r': -0.154, 'p-val': 0.5681722616253565, 'dof': 14}	{'r': -0.072, 'p-val': 0.7896301126551865, 'dof': 14}	{'r': 0.059, 'p-val': 0.8284423132231208, 'dof': 14}	{'r': 0.197, 'p-val': 0.4656150949603636, 'dof': 14}	{'r': -0.62, 'p-val': 0.010351382261585974, 'dof': 14}
unknown RT 17.854432	{'r': 0.233, 'p-val': 0.38573595427869284, 'dof': 14}	{'r': -0.45, 'p-val': 0.0802718444554356, 'dof': 14}	{'r': 0.458, 'p-val': 0.07463195072671527, 'dof': 14}	{'r': 0.205, 'p-val': 0.44611548738323825, 'dof': 14}	{'r': 0.311, 'p-val': 0.24127249840289525, 'dof': 14}	{'r': 0.246, 'p-val': 0.3580885479808402, 'dof': 14}	{'r': 0.614, 'p-val': 0.011414315268638231, 'dof': 14}	{'r': 0.607, 'p-val': 0.012695875126922065, 'dof': 14}	{'r': 0.231, 'p-val': 0.3883532126621514, 'dof': 14}	{'r': 0.23, 'p-val': 0.39080713631686104, 'dof': 14}	{'r': 0.371, 'p-val': 0.1575326529429735, 'dof': 14}
unknown RT 17.911133	{'r': -0.308, 'p-val': 0.24569285352174958, 'dof': 14}	{'r': -0.1, 'p-val': 0.7122053607620814, 'dof': 14}	{'r': -0.13, 'p-val': 0.6303896771079502, 'dof': 14}	{'r': 0.024, 'p-val': 0.9307143227727525, 'dof': 14}	{'r': -0.09, 'p-val': 0.7410147611694006, 'dof': 14}	{'r': -0.329, 'p-val': 0.2127525637615599, 'dof': 14}	{'r': -0.089, 'p-val': 0.7421603953063296, 'dof': 14}	{'r': -0.035, 'p-val': 0.8989247315638025, 'dof': 14}	{'r': -0.189, 'p-val': 0.4837332730277145, 'dof': 14}	{'r': -0.105, 'p-val': 0.6993511545588413, 'dof': 14}	{'r': -0.069, 'p-val': 0.7995958692238122, 'dof': 14}
unknown RT 17.92484	{'r': 0.086, 'p-val': 0.7506025803298161, 'dof': 14}	{'r': -0.601, 'p-val': 0.013876706394751465, 'dof': 14}	{'r': 0.376, 'p-val': 0.1509291676564207, 'dof': 14}	{'r': 0.166, 'p-val': 0.5381404803479617, 'dof': 14}	{'r': 0.35, 'p-val': 0.18421540632261882, 'dof': 14}	{'r': 0.518, 'p-val': 0.03974024164791646, 'dof': 14}	{'r': 0.398, 'p-val': 0.12698861805376857, 'dof': 14}	{'r': 0.446, 'p-val': 0.0830397725754858, 'dof': 14}	{'r': 0.478, 'p-val': 0.06136234358701563, 'dof': 14}	{'r': 0.539, 'p-val': 0.03134850746640136, 'dof': 14}	{'r': 0.093, 'p-val': 0.7326669500527598, 'dof': 14}
unknown RT 17.952022	{'r': -0.039, 'p-val': 0.8856607984191516, 'dof': 14}	{'r': -0.466, 'p-val': 0.06887225033003168, 'dof': 14}	{'r': 0.243, 'p-val': 0.36416322784353367, 'dof': 14}	{'r': 0.691, 'p-val': 0.0030542340389803396, 'dof': 14}	{'r': -0.021, 'p-val': 0.9395784306077187, 'dof': 14}	{'r': 0.176, 'p-val': 0.513539165680083, 'dof': 14}	{'r': 0.203, 'p-val': 0.4497247105455455, 'dof': 14}	{'r': 0.281, 'p-val': 0.29106040589371, 'dof': 14}	{'r': 0.206, 'p-val': 0.44472501373371376, 'dof': 14}	{'r': 0.653, 'p-val': 0.006111767373645552, 'dof': 14}	{'r': -0.09, 'p-val': 0.7415025801500141, 'dof': 14}
unknown RT 17.990869	{'r': -0.695, 'p-val': 0.002781756073631994, 'dof': 14}	{'r': -0.452, 'p-val': 0.07908674856209572, 'dof': 14}	{'r': -0.144, 'p-val': 0.5950455600448212, 'dof': 14}	{'r': 0.172, 'p-val': 0.5233207912537816, 'dof': 14}	{'r': -0.545, 'p-val': 0.029061583416072234, 'dof': 14}	{'r': -0.237, 'p-val': 0.3771291196115632, 'dof': 14}	{'r': -0.419, 'p-val': 0.10639491780067736, 'dof': 14}	{'r': -0.219, 'p-val': 0.41520544374511015, 'dof': 14}	{'r': -0.222, 'p-val': 0.4079605408295408, 'dof': 14}	{'r': -0.114, 'p-val': 0.6755483930362113, 'dof': 14}	{'r': -0.692, 'p-val': 0.0029707442447113323, 'dof': 14}
unknown RT 17.993158	{'r': -0.367, 'p-val': 0.1618166426142087, 'dof': 14}	{'r': -0.539, 'p-val': 0.0312689560990094, 'dof': 14}	{'r': 0.139, 'p-val': 0.6073082191750097, 'dof': 14}	{'r': -0.026, 'p-val': 0.9251700377065567, 'dof': 14}	{'r': -0.124, 'p-val': 0.6471947921784998, 'dof': 14}	{'r': -0.059, 'p-val': 0.8269167249692992, 'dof': 14}	{'r': -0.007, 'p-val': 0.9792339926514594, 'dof': 14}	{'r': 0.116, 'p-val': 0.6684402947721576, 'dof': 14}	{'r': -0.002, 'p-val': 0.9932237058219934, 'dof': 14}	{'r': 0.245, 'p-val': 0.35991721275279237, 'dof': 14}	{'r': -0.301, 'p-val': 0.2578903340475045, 'dof': 14}
unknown RT 18.026567	{'r': -0.828, 'p-val': 7.513543672246381e-05, 'dof': 14}	{'r': -0.289, 'p-val': 0.2772651809782612, 'dof': 14}	{'r': -0.248, 'p-val': 0.3534545469297773, 'dof': 14}	{'r': -0.051, 'p-val': 0.8519938697056033, 'dof': 14}	{'r': -0.333, 'p-val': 0.2075970649737052, 'dof': 14}	{'r': -0.401, 'p-val': 0.12323434189223471, 'dof': 14}	{'r': -0.25, 'p-val': 0.3501527731215271, 'dof': 14}	{'r': -0.213, 'p-val': 0.42830507376718663, 'dof': 14}	{'r': -0.425, 'p-val': 0.10085652863921356, 'dof': 14}	{'r': -0.251, 'p-val': 0.3477713230454749, 'dof': 14}	{'r': -0.537, 'p-val': 0.032039512682924716, 'dof': 14}
unknown RT 18.041697	{'r': -0.575, 'p-val': 0.01967322746235724, 'dof': 14}	{'r': -0.249, 'p-val': 0.35153363636228263, 'dof': 14}	{'r': -0.029, 'p-val': 0.915778255789708, 'dof': 14}	{'r': 0.124, 'p-val': 0.6472489803074859, 'dof': 14}	{'r': -0.499, 'p-val': 0.048978877700824465, 'dof': 14}	{'r': -0.339, 'p-val': 0.1990707594619789, 'dof': 14}	{'r': -0.36, 'p-val': 0.17025347549067243, 'dof': 14}	{'r': -0.235, 'p-val': 0.3812786197750849, 'dof': 14}	{'r': -0.364, 'p-val': 0.16614507935984466, 'dof': 14}	{'r': -0.137, 'p-val': 0.6121951044564932, 'dof': 14}	{'r': -0.603, 'p-val': 0.013348614619140498, 'dof': 14}
unknown RT 18.045242	{'r': -0.7, 'p-val': 0.0025445934931287457, 'dof': 14}	{'r': -0.503, 'p-val': 0.04726570333559179, 'dof': 14}	{'r': -0.096, 'p-val': 0.7225177795392508, 'dof': 14}	{'r': -0.145, 'p-val': 0.5931673955360485, 'dof': 14}	{'r': -0.027, 'p-val': 0.922329742940711, 'dof': 14}	{'r': -0.066, 'p-val': 0.8095174951495766, 'dof': 14}	{'r': 0.022, 'p-val': 0.934662249939723, 'dof': 14}	{'r': -0.2, 'p-val': 0.4581356976048284, 'dof': 14}	{'r': -0.108, 'p-val': 0.689894792843597, 'dof': 14}	{'r': 0.141, 'p-val': 0.6018644933456494, 'dof': 14}	{'r': -0.509, 'p-val': 0.04427051034095776, 'dof': 14}
unknown RT 18.080595	{'r': -0.34, 'p-val': 0.19728557624210585, 'dof': 14}	{'r': -0.645, 'p-val': 0.007010066876971142, 'dof': 14}	{'r': 0.305, 'p-val': 0.24999755685104347, 'dof': 14}	{'r': -0.027, 'p-val': 0.9205584367000409, 'dof': 14}	{'r': -0.105, 'p-val': 0.6978298867046804, 'dof': 14}	{'r': -0.039, 'p-val': 0.8861857015614805, 'dof': 14}	{'r': 0.042, 'p-val': 0.8782714870209722, 'dof': 14}	{'r': 0.16, 'p-val': 0.5533015634271599, 'dof': 14}	{'r': -0.023, 'p-val': 0.9324652877941987, 'dof': 14}	{'r': 0.252, 'p-val': 0.34620918575211984, 'dof': 14}	{'r': -0.299, 'p-val': 0.2612857216177976, 'dof': 14}
unknown RT 18.101345	{'r': -0.486, 'p-val': 0.05629723420348844, 'dof': 14}	{'r': -0.606, 'p-val': 0.01282161389575595, 'dof': 14}	{'r': 0.115, 'p-val': 0.6708187437979176, 'dof': 14}	{'r': 0.006, 'p-val': 0.9825945294098432, 'dof': 14}	{'r': -0.265, 'p-val': 0.3210156652598655, 'dof': 14}	{'r': -0.149, 'p-val': 0.5830158329927959, 'dof': 14}	{'r': -0.122, 'p-val': 0.6522200817094129, 'dof': 14}	{'r': 0.066, 'p-val': 0.8095174813540575, 'dof': 14}	{'r': -0.096, 'p-val': 0.722425351303636, 'dof': 14}	{'r': 0.078, 'p-val': 0.7726507602297864, 'dof': 14}	{'r': -0.422, 'p-val': 0.1036740299087001, 'dof': 14}
unknown RT 18.163305	{'r': -0.384, 'p-val': 0.14151642114571833, 'dof': 14}	{'r': 0.193, 'p-val': 0.4737726994468334, 'dof': 14}	{'r': -0.444, 'p-val': 0.08468967745397228, 'dof': 14}	{'r': 0.247, 'p-val': 0.35699980935054837, 'dof': 14}	{'r': -0.694, 'p-val': 0.0028797682472457404, 'dof': 14}	{'r': -0.235, 'p-val': 0.3816264880428555, 'dof': 14}	{'r': -0.769, 'p-val': 0.0004919301790690521, 'dof': 14}	{'r': -0.457, 'p-val': 0.07546779767638327, 'dof': 14}	{'r': -0.247, 'p-val': 0.35707721865437664, 'dof': 14}	{'r': -0.599, 'p-val': 0.014122827579507407, 'dof': 14}	{'r': -0.569, 'p-val': 0.02137971060416617, 'dof': 14}
unknown RT 18.186357	{'r': -0.376, 'p-val': 0.15113160417798444, 'dof': 14}	{'r': 0.094, 'p-val': 0.7295230705373368, 'dof': 14}	{'r': -0.425, 'p-val': 0.10086594133765439, 'dof': 14}	{'r': 0.311, 'p-val': 0.24175883196506842, 'dof': 14}	{'r': -0.284, 'p-val': 0.2856732877196965, 'dof': 14}	{'r': -0.098, 'p-val': 0.7187956500470054, 'dof': 14}	{'r': -0.497, 'p-val': 0.05006236674076324, 'dof': 14}	{'r': -0.485, 'p-val': 0.05710518240453855, 'dof': 14}	{'r': -0.008, 'p-val': 0.9770591199569814, 'dof': 14}	{'r': -0.111, 'p-val': 0.681392607198253, 'dof': 14}	{'r': -0.352, 'p-val': 0.18128266333696827, 'dof': 14}
unknown RT 18.196947	{'r': -0.746, 'p-val': 0.0009030930506817524, 'dof': 14}	{'r': -0.573, 'p-val': 0.020425253498699437, 'dof': 14}	{'r': -0.068, 'p-val': 0.8015401058186205, 'dof': 14}	{'r': 0.059, 'p-val': 0.8269898796666749, 'dof': 14}	{'r': -0.334, 'p-val': 0.20548666223901899, 'dof': 14}	{'r': -0.254, 'p-val': 0.34163471532711376, 'dof': 14}	{'r': -0.165, 'p-val': 0.5415858755172493, 'dof': 14}	{'r': -0.117, 'p-val': 0.6650255004860941, 'dof': 14}	{'r': -0.191, 'p-val': 0.47870853440431527, 'dof': 14}	{'r': 0.006, 'p-val': 0.9835578334455506, 'dof': 14}	{'r': -0.526, 'p-val': 0.0362435611521847, 'dof': 14}
unknown RT 18.205757	{'r': -0.195, 'p-val': 0.4696761371871594, 'dof': 14}	{'r': -0.336, 'p-val': 0.2027872724016282, 'dof': 14}	{'r': 0.054, 'p-val': 0.8427148099398979, 'dof': 14}	{'r': 0.464, 'p-val': 0.07038874260618186, 'dof': 14}	{'r': -0.342, 'p-val': 0.19456471709062365, 'dof': 14}	{'r': 0.129, 'p-val': 0.6347429674311253, 'dof': 14}	{'r': -0.281, 'p-val': 0.2909177911284388, 'dof': 14}	{'r': -0.113, 'p-val': 0.6774008945641188, 'dof': 14}	{'r': 0.099, 'p-val': 0.714609150746739, 'dof': 14}	{'r': 0.372, 'p-val': 0.15596709258358016, 'dof': 14}	{'r': -0.509, 'p-val': 0.04425408017247908, 'dof': 14}
unknown RT 18.2749	{'r': 0.179, 'p-val': 0.5065498920374166, 'dof': 14}	{'r': -0.222, 'p-val': 0.40931841199459285, 'dof': 14}	{'r': 0.295, 'p-val': 0.2669625691211856, 'dof': 14}	{'r': -0.154, 'p-val': 0.5700529962704592, 'dof': 14}	{'r': 0.143, 'p-val': 0.5973155339461829, 'dof': 14}	{'r': 0.263, 'p-val': 0.32553994751252674, 'dof': 14}	{'r': 0.108, 'p-val': 0.690768787276338, 'dof': 14}	{'r': 0.085, 'p-val': 0.7543007461414171, 'dof': 14}	{'r': 0.144, 'p-val': 0.5940654675445747, 'dof': 14}	{'r': 0.499, 'p-val': 0.04917276432818151, 'dof': 14}	{'r': -0.11, 'p-val': 0.6842540678685338, 'dof': 14}
unknown RT 18.300866	{'r': -0.355, 'p-val': 0.17724888900462837, 'dof': 14}	{'r': -0.134, 'p-val': 0.6197416075606443, 'dof': 14}	{'r': -0.368, 'p-val': 0.16080848222691474, 'dof': 14}	{'r': -0.113, 'p-val': 0.6756800799070541, 'dof': 14}	{'r': -0.219, 'p-val': 0.41496327196556027, 'dof': 14}	{'r': -0.107, 'p-val': 0.6920846955451196, 'dof': 14}	{'r': -0.42, 'p-val': 0.10508153479091178, 'dof': 14}	{'r': -0.182, 'p-val': 0.49945811249214533, 'dof': 14}	{'r': 0.006, 'p-val': 0.9815567427639375, 'dof': 14}	{'r': -0.046, 'p-val': 0.8657961641312197, 'dof': 14}	{'r': -0.447, 'p-val': 0.08281863331206038, 'dof': 14}
unknown RT 18.329421	{'r': -0.533, 'p-val': 0.03362352887584242, 'dof': 14}	{'r': -0.326, 'p-val': 0.21775703811017402, 'dof': 14}	{'r': 0.101, 'p-val': 0.7083892855779392, 'dof': 14}	{'r': -0.381, 'p-val': 0.1450314494195322, 'dof': 14}	{'r': -0.357, 'p-val': 0.1741007753414604, 'dof': 14}	{'r': -0.378, 'p-val': 0.1485214768379971, 'dof': 14}	{'r': -0.143, 'p-val': 0.5980848053774123, 'dof': 14}	{'r': -0.171, 'p-val': 0.527072713163661, 'dof': 14}	{'r': -0.428, 'p-val': 0.09774631856676401, 'dof': 14}	{'r': -0.093, 'p-val': 0.7308438602618725, 'dof': 14}	{'r': -0.471, 'p-val': 0.06541861167444246, 'dof': 14}
unknown RT 18.332718	{'r': -0.273, 'p-val': 0.3061675294646737, 'dof': 14}	{'r': -0.683, 'p-val': 0.003549476041590321, 'dof': 14}	{'r': 0.279, 'p-val': 0.29580957833608834, 'dof': 14}	{'r': -0.146, 'p-val': 0.5892072951556779, 'dof': 14}	{'r': 0.093, 'p-val': 0.7329498588555601, 'dof': 14}	{'r': 0.144, 'p-val': 0.5940511194756939, 'dof': 14}	{'r': 0.16, 'p-val': 0.5532987590377517, 'dof': 14}	{'r': 0.181, 'p-val': 0.5015389907336301, 'dof': 14}	{'r': 0.142, 'p-val': 0.5985893127385824, 'dof': 14}	{'r': 0.519, 'p-val': 0.039569985808772565, 'dof': 14}	{'r': -0.199, 'p-val': 0.45890789479356875, 'dof': 14}
unknown RT 18.375122	{'r': -0.475, 'p-val': 0.06274911800440305, 'dof': 14}	{'r': -0.746, 'p-val': 0.0008968241291160731, 'dof': 14}	{'r': -0.004, 'p-val': 0.9896487628108063, 'dof': 14}	{'r': 0.106, 'p-val': 0.695670923518974, 'dof': 14}	{'r': -0.189, 'p-val': 0.48227403684839343, 'dof': 14}	{'r': 0.123, 'p-val': 0.649263595745267, 'dof': 14}	{'r': -0.016, 'p-val': 0.9536692034926412, 'dof': 14}	{'r': 0.054, 'p-val': 0.843818788937587, 'dof': 14}	{'r': 0.167, 'p-val': 0.5365808787623276, 'dof': 14}	{'r': 0.202, 'p-val': 0.4529126950202256, 'dof': 14}	{'r': -0.482, 'p-val': 0.05847063206929212, 'dof': 14}
unknown RT 18.396204	{'r': -0.5, 'p-val': 0.04879045512570915, 'dof': 14}	{'r': -0.516, 'p-val': 0.04081221152003304, 'dof': 14}	{'r': 0.102, 'p-val': 0.7081164867959426, 'dof': 14}	{'r': 0.164, 'p-val': 0.5445088917830854, 'dof': 14}	{'r': -0.624, 'p-val': 0.009792165711441933, 'dof': 14}	{'r': -0.069, 'p-val': 0.7986271043209452, 'dof': 14}	{'r': -0.313, 'p-val': 0.23771290700337758, 'dof': 14}	{'r': -0.127, 'p-val': 0.639202017559577, 'dof': 14}	{'r': -0.097, 'p-val': 0.7217707521538275, 'dof': 14}	{'r': -0.225, 'p-val': 0.4012527240080084, 'dof': 14}	{'r': -0.624, 'p-val': 0.009828370635472693, 'dof': 14}
unknown RT 18.42891	{'r': -0.697, 'p-val': 0.0027055479496123857, 'dof': 14}	{'r': -0.068, 'p-val': 0.8025236435721674, 'dof': 14}	{'r': -0.392, 'p-val': 0.13287145532304118, 'dof': 14}	{'r': -0.018, 'p-val': 0.9466572189175883, 'dof': 14}	{'r': -0.41, 'p-val': 0.11430286385905407, 'dof': 14}	{'r': -0.417, 'p-val': 0.10818635191014618, 'dof': 14}	{'r': -0.429, 'p-val': 0.09699801840249474, 'dof': 14}	{'r': -0.336, 'p-val': 0.20382751068770866, 'dof': 14}	{'r': -0.398, 'p-val': 0.1272669118185765, 'dof': 14}	{'r': -0.344, 'p-val': 0.19153069225362573, 'dof': 14}	{'r': -0.572, 'p-val': 0.020478636563531785, 'dof': 14}
unknown RT 18.442536	{'r': -0.473, 'p-val': 0.06444838269302908, 'dof': 14}	{'r': -0.102, 'p-val': 0.707553358704727, 'dof': 14}	{'r': -0.028, 'p-val': 0.9174914499664053, 'dof': 14}	{'r': -0.195, 'p-val': 0.4696778089405318, 'dof': 14}	{'r': -0.344, 'p-val': 0.1913668782641479, 'dof': 14}	{'r': -0.35, 'p-val': 0.1836187589251246, 'dof': 14}	{'r': -0.271, 'p-val': 0.3096574735276548, 'dof': 14}	{'r': -0.284, 'p-val': 0.28613375109563255, 'dof': 14}	{'r': -0.42, 'p-val': 0.10501184781254752, 'dof': 14}	{'r': -0.198, 'p-val': 0.4619098045114153, 'dof': 14}	{'r': -0.481, 'p-val': 0.05918346952351846, 'dof': 14}
unknown RT 18.487459	{'r': -0.556, 'p-val': 0.025212270365911504, 'dof': 14}	{'r': -0.689, 'p-val': 0.0031736661134131572, 'dof': 14}	{'r': 0.044, 'p-val': 0.870655625910081, 'dof': 14}	{'r': -0.001, 'p-val': 0.9970701140173015, 'dof': 14}	{'r': -0.317, 'p-val': 0.2319234838694796, 'dof': 14}	{'r': -0.091, 'p-val': 0.7370499447801706, 'dof': 14}	{'r': -0.103, 'p-val': 0.7052942556514176, 'dof': 14}	{'r': -0.005, 'p-val': 0.9851935957258491, 'dof': 14}	{'r': -0.027, 'p-val': 0.9218498169484814, 'dof': 14}	{'r': 0.004, 'p-val': 0.9869795709936908, 'dof': 14}	{'r': -0.481, 'p-val': 0.05933493138160259, 'dof': 14}
unknown RT 18.528441	{'r': -0.341, 'p-val': 0.19655573806388607, 'dof': 14}	{'r': -0.187, 'p-val': 0.4888509993077699, 'dof': 14}	{'r': -0.245, 'p-val': 0.36129140939485493, 'dof': 14}	{'r': 0.237, 'p-val': 0.375969731222786, 'dof': 14}	{'r': -0.491, 'p-val': 0.053724813427552115, 'dof': 14}	{'r': -0.21, 'p-val': 0.4350430196168634, 'dof': 14}	{'r': -0.386, 'p-val': 0.14027006407997467, 'dof': 14}	{'r': 0.05, 'p-val': 0.8539574843677997, 'dof': 14}	{'r': -0.091, 'p-val': 0.7375025820313583, 'dof': 14}	{'r': -0.452, 'p-val': 0.07873789503057688, 'dof': 14}	{'r': -0.359, 'p-val': 0.17209658905449043, 'dof': 14}
unknown RT 18.538489	{'r': -0.585, 'p-val': 0.01729682886550737, 'dof': 14}	{'r': -0.048, 'p-val': 0.8593100982584176, 'dof': 14}	{'r': -0.274, 'p-val': 0.30412477976165253, 'dof': 14}	{'r': 0.018, 'p-val': 0.9485657593440219, 'dof': 14}	{'r': -0.326, 'p-val': 0.21820176227573956, 'dof': 14}	{'r': -0.459, 'p-val': 0.07384757996757574, 'dof': 14}	{'r': -0.248, 'p-val': 0.35358777572972183, 'dof': 14}	{'r': -0.207, 'p-val': 0.44270690226370135, 'dof': 14}	{'r': -0.42, 'p-val': 0.10503611616346951, 'dof': 14}	{'r': -0.333, 'p-val': 0.20750849274643024, 'dof': 14}	{'r': -0.367, 'p-val': 0.16251720376798903, 'dof': 14}
unknown RT 18.546026	{'r': -0.1, 'p-val': 0.7112565047504956, 'dof': 14}	{'r': -0.771, 'p-val': 0.00047379655708183966, 'dof': 14}	{'r': 0.322, 'p-val': 0.2233296508224396, 'dof': 14}	{'r': -0.033, 'p-val': 0.9023813241254989, 'dof': 14}	{'r': -0.136, 'p-val': 0.6153303745754192, 'dof': 14}	{'r': 0.139, 'p-val': 0.6084109100342441, 'dof': 14}	{'r': 0.149, 'p-val': 0.5818421353739385, 'dof': 14}	{'r': 0.239, 'p-val': 0.3717789981687974, 'dof': 14}	{'r': 0.271, 'p-val': 0.31020135339974614, 'dof': 14}	{'r': 0.193, 'p-val': 0.47393688217711005, 'dof': 14}	{'r': -0.122, 'p-val': 0.653190821501898, 'dof': 14}
unknown RT 18.588308	{'r': -0.331, 'p-val': 0.21028607386048728, 'dof': 14}	{'r': -0.69, 'p-val': 0.0031250773624919743, 'dof': 14}	{'r': 0.185, 'p-val': 0.4920993312937284, 'dof': 14}	{'r': -0.128, 'p-val': 0.6377726649606205, 'dof': 14}	{'r': 0.103, 'p-val': 0.7055233525152355, 'dof': 14}	{'r': 0.181, 'p-val': 0.5022897321291628, 'dof': 14}	{'r': 0.202, 'p-val': 0.45287660017734344, 'dof': 14}	{'r': 0.191, 'p-val': 0.4786303190577974, 'dof': 14}	{'r': 0.176, 'p-val': 0.5134734350182482, 'dof': 14}	{'r': 0.371, 'p-val': 0.15685472551098925, 'dof': 14}	{'r': -0.292, 'p-val': 0.2731756246054597, 'dof': 14}
unknown RT 18.615943	{'r': -0.372, 'p-val': 0.15538509505064932, 'dof': 14}	{'r': -0.159, 'p-val': 0.5574651133841722, 'dof': 14}	{'r': -0.365, 'p-val': 0.16395148615206598, 'dof': 14}	{'r': 0.161, 'p-val': 0.5520870785296716, 'dof': 14}	{'r': 0.114, 'p-val': 0.6735049414479137, 'dof': 14}	{'r': 0.392, 'p-val': 0.1331412963592002, 'dof': 14}	{'r': -0.17, 'p-val': 0.529799374653724, 'dof': 14}	{'r': -0.23, 'p-val': 0.3912989232698092, 'dof': 14}	{'r': 0.245, 'p-val': 0.36124844048554866, 'dof': 14}	{'r': 0.221, 'p-val': 0.4117318090188332, 'dof': 14}	{'r': -0.482, 'p-val': 0.0584750319615475, 'dof': 14}
unknown RT 18.630872	{'r': -0.579, 'p-val': 0.018776427960708594, 'dof': 14}	{'r': -0.474, 'p-val': 0.06387880835718555, 'dof': 14}	{'r': 0.157, 'p-val': 0.5609880073390506, 'dof': 14}	{'r': -0.04, 'p-val': 0.8819596098113729, 'dof': 14}	{'r': -0.014, 'p-val': 0.9587163173382095, 'dof': 14}	{'r': -0.086, 'p-val': 0.7516062393773119, 'dof': 14}	{'r': 0.025, 'p-val': 0.926073158606519, 'dof': 14}	{'r': -0.041, 'p-val': 0.8796051793023612, 'dof': 14}	{'r': -0.199, 'p-val': 0.4604157611446854, 'dof': 14}	{'r': 0.32, 'p-val': 0.22710978847231375, 'dof': 14}	{'r': -0.375, 'p-val': 0.15244172803807393, 'dof': 14}
unknown RT 18.657689	{'r': -0.699, 'p-val': 0.0025795571553070226, 'dof': 14}	{'r': -0.637, 'p-val': 0.007899204997886279, 'dof': 14}	{'r': -0.18, 'p-val': 0.5036116260272421, 'dof': 14}	{'r': 0.157, 'p-val': 0.5610272237240117, 'dof': 14}	{'r': -0.309, 'p-val': 0.24454680111255894, 'dof': 14}	{'r': -0.027, 'p-val': 0.9206346464287565, 'dof': 14}	{'r': -0.225, 'p-val': 0.40245465441994216, 'dof': 14}	{'r': -0.082, 'p-val': 0.7630284080416618, 'dof': 14}	{'r': 0.068, 'p-val': 0.8022622426927324, 'dof': 14}	{'r': -0.147, 'p-val': 0.5861827740586975, 'dof': 14}	{'r': -0.463, 'p-val': 0.07106125288495395, 'dof': 14}
unknown RT 18.677602	{'r': -0.031, 'p-val': 0.909934546043116, 'dof': 14}	{'r': -0.711, 'p-val': 0.0019955417407538233, 'dof': 14}	{'r': 0.294, 'p-val': 0.26923202171503285, 'dof': 14}	{'r': 0.285, 'p-val': 0.2847955143941201, 'dof': 14}	{'r': 0.58, 'p-val': 0.01844601488867223, 'dof': 14}	{'r': 0.614, 'p-val': 0.011390396158326406, 'dof': 14}	{'r': 0.565, 'p-val': 0.022669895918010663, 'dof': 14}	{'r': 0.624, 'p-val': 0.00984765161203904, 'dof': 14}	{'r': 0.543, 'p-val': 0.02975097979331442, 'dof': 14}	{'r': 0.559, 'p-val': 0.024502565794733446, 'dof': 14}	{'r': 0.157, 'p-val': 0.5626875302939359, 'dof': 14}
unknown RT 18.709148	{'r': -0.321, 'p-val': 0.22592134859259072, 'dof': 14}	{'r': -0.671, 'p-val': 0.004431183044246324, 'dof': 14}	{'r': 0.147, 'p-val': 0.5878028209672004, 'dof': 14}	{'r': 0.418, 'p-val': 0.10695436056294247, 'dof': 14}	{'r': -0.094, 'p-val': 0.7293911142410816, 'dof': 14}	{'r': 0.077, 'p-val': 0.7769502039931525, 'dof': 14}	{'r': 0.04, 'p-val': 0.8840639883414059, 'dof': 14}	{'r': 0.226, 'p-val': 0.4007385301181244, 'dof': 14}	{'r': 0.107, 'p-val': 0.6934846835520143, 'dof': 14}	{'r': 0.453, 'p-val': 0.07787970913410024, 'dof': 14}	{'r': -0.277, 'p-val': 0.2991211999916467, 'dof': 14}
unknown RT 18.721182	{'r': -0.096, 'p-val': 0.7227654700933643, 'dof': 14}	{'r': -0.238, 'p-val': 0.37426944077449176, 'dof': 14}	{'r': 0.26, 'p-val': 0.3309941315880021, 'dof': 14}	{'r': 0.486, 'p-val': 0.056447530412213884, 'dof': 14}	{'r': 0.075, 'p-val': 0.7820345017970748, 'dof': 14}	{'r': -0.003, 'p-val': 0.9916868128424311, 'dof': 14}	{'r': 0.257, 'p-val': 0.3373970381507113, 'dof': 14}	{'r': 0.213, 'p-val': 0.42859309024522274, 'dof': 14}	{'r': -0.066, 'p-val': 0.8091704956317717, 'dof': 14}	{'r': 0.7, 'p-val': 0.002557945770836672, 'dof': 14}	{'r': -0.113, 'p-val': 0.6767535558717841, 'dof': 14}
unknown RT 18.731173	{'r': -0.602, 'p-val': 0.013578147123507672, 'dof': 14}	{'r': -0.339, 'p-val': 0.19853846279193993, 'dof': 14}	{'r': -0.048, 'p-val': 0.8608980360642511, 'dof': 14}	{'r': 0.319, 'p-val': 0.2290310563506973, 'dof': 14}	{'r': -0.615, 'p-val': 0.01126047449625418, 'dof': 14}	{'r': -0.28, 'p-val': 0.29366029656540155, 'dof': 14}	{'r': -0.387, 'p-val': 0.1388781295410167, 'dof': 14}	{'r': -0.192, 'p-val': 0.47636133830405536, 'dof': 14}	{'r': -0.304, 'p-val': 0.25245708568827074, 'dof': 14}	{'r': -0.042, 'p-val': 0.8758530245285854, 'dof': 14}	{'r': -0.682, 'p-val': 0.0035930684475432855, 'dof': 14}
unknown RT 18.770436	{'r': -0.042, 'p-val': 0.8760467696340222, 'dof': 14}	{'r': -0.502, 'p-val': 0.047550029161714615, 'dof': 14}	{'r': 0.555, 'p-val': 0.025617264949324745, 'dof': 14}	{'r': 0.12, 'p-val': 0.6577618897328893, 'dof': 14}	{'r': 0.054, 'p-val': 0.843932854508053, 'dof': 14}	{'r': 0.173, 'p-val': 0.5218991914360503, 'dof': 14}	{'r': 0.296, 'p-val': 0.2661343668723359, 'dof': 14}	{'r': 0.428, 'p-val': 0.09798534480951643, 'dof': 14}	{'r': 0.071, 'p-val': 0.7942745396032003, 'dof': 14}	{'r': 0.141, 'p-val': 0.6016639931096264, 'dof': 14}	{'r': 0.015, 'p-val': 0.9548001781966109, 'dof': 14}
unknown RT 18.791193	{'r': -0.228, 'p-val': 0.3948095959644475, 'dof': 14}	{'r': -0.238, 'p-val': 0.3756416839589893, 'dof': 14}	{'r': 0.175, 'p-val': 0.5167232325341767, 'dof': 14}	{'r': -0.248, 'p-val': 0.3550477148118442, 'dof': 14}	{'r': -0.114, 'p-val': 0.6743740484870474, 'dof': 14}	{'r': -0.237, 'p-val': 0.3760861830598449, 'dof': 14}	{'r': -0.053, 'p-val': 0.8454092463624973, 'dof': 14}	{'r': 0.09, 'p-val': 0.7406539552122477, 'dof': 14}	{'r': -0.227, 'p-val': 0.3977915439923439, 'dof': 14}	{'r': -0.027, 'p-val': 0.9206481889332534, 'dof': 14}	{'r': -0.229, 'p-val': 0.39394497005047485, 'dof': 14}
unknown RT 18.822931	{'r': 0.067, 'p-val': 0.8041061393269637, 'dof': 14}	{'r': -0.56, 'p-val': 0.024049401438323605, 'dof': 14}	{'r': 0.359, 'p-val': 0.1723994348094733, 'dof': 14}	{'r': -0.03, 'p-val': 0.9122013426976969, 'dof': 14}	{'r': -0.146, 'p-val': 0.5897104448541313, 'dof': 14}	{'r': 0.068, 'p-val': 0.8032471965440677, 'dof': 14}	{'r': 0.249, 'p-val': 0.35191391392663784, 'dof': 14}	{'r': 0.474, 'p-val': 0.0633106110739081, 'dof': 14}	{'r': 0.15, 'p-val': 0.5795188981208648, 'dof': 14}	{'r': -0.155, 'p-val': 0.5674467981103442, 'dof': 14}	{'r': 0.142, 'p-val': 0.5994587229817381, 'dof': 14}
unknown RT 18.847538	{'r': -0.565, 'p-val': 0.02252786481171572, 'dof': 14}	{'r': -0.273, 'p-val': 0.3063728650073778, 'dof': 14}	{'r': -0.084, 'p-val': 0.7571021137977679, 'dof': 14}	{'r': 0.325, 'p-val': 0.21909536199447407, 'dof': 14}	{'r': -0.718, 'p-val': 0.001727247035019943, 'dof': 14}	{'r': -0.328, 'p-val': 0.2149651589293185, 'dof': 14}	{'r': -0.471, 'p-val': 0.06556938284404479, 'dof': 14}	{'r': -0.212, 'p-val': 0.4315823771108319, 'dof': 14}	{'r': -0.321, 'p-val': 0.2259540050018302, 'dof': 14}	{'r': -0.2, 'p-val': 0.45882859374658014, 'dof': 14}	{'r': -0.669, 'p-val': 0.004565054672055226, 'dof': 14}
unknown RT 18.948177	{'r': -0.218, 'p-val': 0.41639224256863683, 'dof': 14}	{'r': 0.19, 'p-val': 0.48171555038676994, 'dof': 14}	{'r': -0.382, 'p-val': 0.14466040432289676, 'dof': 14}	{'r': 0.233, 'p-val': 0.385252305570033, 'dof': 14}	{'r': -0.021, 'p-val': 0.9392627831944936, 'dof': 14}	{'r': -0.025, 'p-val': 0.9271365413184286, 'dof': 14}	{'r': -0.203, 'p-val': 0.4512671733483119, 'dof': 14}	{'r': -0.173, 'p-val': 0.5221457640421511, 'dof': 14}	{'r': -0.003, 'p-val': 0.9910120355204891, 'dof': 14}	{'r': 0.126, 'p-val': 0.6426004899836306, 'dof': 14}	{'r': -0.121, 'p-val': 0.6563601316728985, 'dof': 14}
unknown RT 18.972027	{'r': -0.414, 'p-val': 0.11046757448928274, 'dof': 14}	{'r': -0.331, 'p-val': 0.21113879343419592, 'dof': 14}	{'r': -0.208, 'p-val': 0.4397459601602275, 'dof': 14}	{'r': 0.372, 'p-val': 0.15654348142488272, 'dof': 14}	{'r': -0.204, 'p-val': 0.4477734900868965, 'dof': 14}	{'r': 0.023, 'p-val': 0.933324706846691, 'dof': 14}	{'r': -0.199, 'p-val': 0.46076121252613533, 'dof': 14}	{'r': -0.117, 'p-val': 0.6663505943328709, 'dof': 14}	{'r': 0.08, 'p-val': 0.7697661456140581, 'dof': 14}	{'r': 0.28, 'p-val': 0.2944350285685711, 'dof': 14}	{'r': -0.463, 'p-val': 0.07108927361225996, 'dof': 14}
unknown RT 19.006032	{'r': -0.405, 'p-val': 0.12001025944069535, 'dof': 14}	{'r': -0.185, 'p-val': 0.491686999320998, 'dof': 14}	{'r': -0.001, 'p-val': 0.9968440581875561, 'dof': 14}	{'r': 0.278, 'p-val': 0.2964626583804379, 'dof': 14}	{'r': -0.452, 'p-val': 0.07905968259945849, 'dof': 14}	{'r': -0.222, 'p-val': 0.4084961037377174, 'dof': 14}	{'r': -0.279, 'p-val': 0.29460625463776674, 'dof': 14}	{'r': -0.172, 'p-val': 0.5249255321279449, 'dof': 14}	{'r': -0.22, 'p-val': 0.41278294504294366, 'dof': 14}	{'r': 0.049, 'p-val': 0.8558706185594095, 'dof': 14}	{'r': -0.408, 'p-val': 0.11705596252374997, 'dof': 14}
unknown RT 19.018999	{'r': -0.866, 'p-val': 1.4202895997068087e-05, 'dof': 14}	{'r': -0.396, 'p-val': 0.12856892885622345, 'dof': 14}	{'r': -0.232, 'p-val': 0.3877433894458819, 'dof': 14}	{'r': -0.199, 'p-val': 0.4601584043585555, 'dof': 14}	{'r': -0.406, 'p-val': 0.11855796948743397, 'dof': 14}	{'r': -0.314, 'p-val': 0.2356727186316208, 'dof': 14}	{'r': -0.301, 'p-val': 0.25677278339962195, 'dof': 14}	{'r': -0.497, 'p-val': 0.04999445323327363, 'dof': 14}	{'r': -0.345, 'p-val': 0.19090056184239218, 'dof': 14}	{'r': -0.058, 'p-val': 0.8315249063479169, 'dof': 14}	{'r': -0.722, 'p-val': 0.0016030726259063978, 'dof': 14}
unknown RT 19.036492	{'r': -0.017, 'p-val': 0.9501630671944459, 'dof': 14}	{'r': -0.368, 'p-val': 0.16036326313389157, 'dof': 14}	{'r': 0.129, 'p-val': 0.633798102364987, 'dof': 14}	{'r': 0.194, 'p-val': 0.4717851905978282, 'dof': 14}	{'r': 0.065, 'p-val': 0.8109854512044985, 'dof': 14}	{'r': 0.268, 'p-val': 0.3159184385111095, 'dof': 14}	{'r': 0.014, 'p-val': 0.9594915126436117, 'dof': 14}	{'r': -0.013, 'p-val': 0.9610630590157817, 'dof': 14}	{'r': 0.409, 'p-val': 0.11604103482912759, 'dof': 14}	{'r': 0.07, 'p-val': 0.7957522114526421, 'dof': 14}	{'r': 0.096, 'p-val': 0.7246518945890921, 'dof': 14}
unknown RT 19.071723	{'r': -0.771, 'p-val': 0.0004733172171826114, 'dof': 14}	{'r': -0.345, 'p-val': 0.19055871203881994, 'dof': 14}	{'r': -0.329, 'p-val': 0.21392756555715994, 'dof': 14}	{'r': 0.211, 'p-val': 0.43238467309779716, 'dof': 14}	{'r': -0.39, 'p-val': 0.1351865724316382, 'dof': 14}	{'r': -0.138, 'p-val': 0.6095427039599484, 'dof': 14}	{'r': -0.407, 'p-val': 0.11722448808265849, 'dof': 14}	{'r': -0.292, 'p-val': 0.2719076305674007, 'dof': 14}	{'r': -0.152, 'p-val': 0.5742444477506341, 'dof': 14}	{'r': -0.025, 'p-val': 0.9262072935147703, 'dof': 14}	{'r': -0.749, 'p-val': 0.0008414225346543733, 'dof': 14}
unknown RT 19.08622	{'r': -0.759, 'p-val': 0.000643483365937358, 'dof': 14}	{'r': -0.653, 'p-val': 0.006143982712180497, 'dof': 14}	{'r': -0.016, 'p-val': 0.9543552388999386, 'dof': 14}	{'r': 0.084, 'p-val': 0.7581250476047082, 'dof': 14}	{'r': -0.273, 'p-val': 0.3062282230995087, 'dof': 14}	{'r': -0.168, 'p-val': 0.5339869331925926, 'dof': 14}	{'r': -0.103, 'p-val': 0.7054733083511788, 'dof': 14}	{'r': -0.078, 'p-val': 0.7748848675256769, 'dof': 14}	{'r': -0.147, 'p-val': 0.5862846941828836, 'dof': 14}	{'r': 0.1, 'p-val': 0.7113744574493378, 'dof': 14}	{'r': -0.564, 'p-val': 0.0227370284436058, 'dof': 14}
unknown RT 19.117327	{'r': -0.222, 'p-val': 0.4085519911801776, 'dof': 14}	{'r': 0.478, 'p-val': 0.061023645947401416, 'dof': 14}	{'r': -0.28, 'p-val': 0.29302835624265683, 'dof': 14}	{'r': 0.35, 'p-val': 0.18395335649463077, 'dof': 14}	{'r': -0.333, 'p-val': 0.208156491162497, 'dof': 14}	{'r': -0.411, 'p-val': 0.11354054088833027, 'dof': 14}	{'r': -0.408, 'p-val': 0.11690113498023537, 'dof': 14}	{'r': -0.278, 'p-val': 0.2962916895394238, 'dof': 14}	{'r': -0.498, 'p-val': 0.04971131722688029, 'dof': 14}	{'r': -0.012, 'p-val': 0.9653251874247369, 'dof': 14}	{'r': -0.425, 'p-val': 0.10114525845520214, 'dof': 14}
unknown RT 19.137971	{'r': 0.205, 'p-val': 0.44609086378520657, 'dof': 14}	{'r': -0.004, 'p-val': 0.9879599776124803, 'dof': 14}	{'r': 0.097, 'p-val': 0.7219306587341718, 'dof': 14}	{'r': 0.092, 'p-val': 0.7346825219363667, 'dof': 14}	{'r': 0.115, 'p-val': 0.6717338145416779, 'dof': 14}	{'r': 0.385, 'p-val': 0.14095757363402692, 'dof': 14}	{'r': -0.068, 'p-val': 0.8027528385699635, 'dof': 14}	{'r': -0.091, 'p-val': 0.7379389126678246, 'dof': 14}	{'r': 0.349, 'p-val': 0.1858404864658626, 'dof': 14}	{'r': 0.294, 'p-val': 0.26921927548390556, 'dof': 14}	{'r': -0.023, 'p-val': 0.9337810597646224, 'dof': 14}
unknown RT 19.220702	{'r': -0.109, 'p-val': 0.6864782971784853, 'dof': 14}	{'r': -0.484, 'p-val': 0.057486831348228296, 'dof': 14}	{'r': 0.076, 'p-val': 0.7792985417625629, 'dof': 14}	{'r': 0.089, 'p-val': 0.7440816158011339, 'dof': 14}	{'r': -0.024, 'p-val': 0.9301514976190237, 'dof': 14}	{'r': 0.322, 'p-val': 0.22330792353890852, 'dof': 14}	{'r': 0.092, 'p-val': 0.7335061504853488, 'dof': 14}	{'r': 0.242, 'p-val': 0.367212520569572, 'dof': 14}	{'r': 0.257, 'p-val': 0.3358096206584281, 'dof': 14}	{'r': 0.181, 'p-val': 0.5015506696039886, 'dof': 14}	{'r': -0.346, 'p-val': 0.18893678638148764, 'dof': 14}
unknown RT 19.247033	{'r': -0.711, 'p-val': 0.002027014685383422, 'dof': 14}	{'r': -0.481, 'p-val': 0.059170324806484646, 'dof': 14}	{'r': -0.08, 'p-val': 0.7678131265161819, 'dof': 14}	{'r': -0.268, 'p-val': 0.3149974106398216, 'dof': 14}	{'r': -0.126, 'p-val': 0.6430664711890064, 'dof': 14}	{'r': -0.207, 'p-val': 0.4415344307716774, 'dof': 14}	{'r': -0.111, 'p-val': 0.681556627964871, 'dof': 14}	{'r': -0.173, 'p-val': 0.5223112571998406, 'dof': 14}	{'r': -0.221, 'p-val': 0.41084584587164796, 'dof': 14}	{'r': 0.005, 'p-val': 0.9851577051460945, 'dof': 14}	{'r': -0.495, 'p-val': 0.05114672806991163, 'dof': 14}
unknown RT 19.295023	{'r': -0.497, 'p-val': 0.05018611992991339, 'dof': 14}	{'r': -0.417, 'p-val': 0.10786934393099439, 'dof': 14}	{'r': -0.202, 'p-val': 0.4542476413237555, 'dof': 14}	{'r': -0.17, 'p-val': 0.5299840276877135, 'dof': 14}	{'r': -0.174, 'p-val': 0.5183630378013961, 'dof': 14}	{'r': 0.127, 'p-val': 0.6391420728284207, 'dof': 14}	{'r': -0.342, 'p-val': 0.1945686944622536, 'dof': 14}	{'r': -0.27, 'p-val': 0.31135929983365673, 'dof': 14}	{'r': 0.112, 'p-val': 0.6783292358086961, 'dof': 14}	{'r': 0.087, 'p-val': 0.7484479397348559, 'dof': 14}	{'r': -0.625, 'p-val': 0.009698986044364994, 'dof': 14}
unknown RT 19.384967	{'r': -0.147, 'p-val': 0.5881445660808204, 'dof': 14}	{'r': 0.04, 'p-val': 0.8828010548518102, 'dof': 14}	{'r': -0.142, 'p-val': 0.599372396014338, 'dof': 14}	{'r': 0.292, 'p-val': 0.2719107859333213, 'dof': 14}	{'r': -0.271, 'p-val': 0.309228545785105, 'dof': 14}	{'r': -0.223, 'p-val': 0.407501603942347, 'dof': 14}	{'r': -0.204, 'p-val': 0.4492296608313857, 'dof': 14}	{'r': 0.062, 'p-val': 0.8203461629059087, 'dof': 14}	{'r': -0.1, 'p-val': 0.7112561524159388, 'dof': 14}	{'r': -0.307, 'p-val': 0.247821437690699, 'dof': 14}	{'r': -0.108, 'p-val': 0.6899556160543683, 'dof': 14}
unknown RT 19.395718	{'r': 0.155, 'p-val': 0.5674302931122459, 'dof': 14}	{'r': -0.401, 'p-val': 0.12416349830181153, 'dof': 14}	{'r': -0.02, 'p-val': 0.9414997823046829, 'dof': 14}	{'r': 0.514, 'p-val': 0.04148420716302915, 'dof': 14}	{'r': 0.618, 'p-val': 0.010700378578241103, 'dof': 14}	{'r': 0.695, 'p-val': 0.002798693714421431, 'dof': 14}	{'r': 0.463, 'p-val': 0.07087264944281314, 'dof': 14}	{'r': 0.636, 'p-val': 0.008065829408494152, 'dof': 14}	{'r': 0.679, 'p-val': 0.003846116388429251, 'dof': 14}	{'r': 0.328, 'p-val': 0.2154270107957644, 'dof': 14}	{'r': 0.246, 'p-val': 0.35826071141790616, 'dof': 14}
unknown RT 19.438186	{'r': -0.355, 'p-val': 0.17707077077568928, 'dof': 14}	{'r': -0.03, 'p-val': 0.9114120949955665, 'dof': 14}	{'r': -0.19, 'p-val': 0.481164544966018, 'dof': 14}	{'r': 0.152, 'p-val': 0.5745108822921206, 'dof': 14}	{'r': -0.28, 'p-val': 0.29425486142744645, 'dof': 14}	{'r': -0.33, 'p-val': 0.21206167264132192, 'dof': 14}	{'r': -0.18, 'p-val': 0.5051698626148378, 'dof': 14}	{'r': -0.064, 'p-val': 0.8144362026437768, 'dof': 14}	{'r': -0.289, 'p-val': 0.27826561047833154, 'dof': 14}	{'r': -0.252, 'p-val': 0.34699651378418667, 'dof': 14}	{'r': -0.226, 'p-val': 0.40022319449940147, 'dof': 14}
unknown RT 19.495044	{'r': -0.346, 'p-val': 0.18964204606035656, 'dof': 14}	{'r': -0.662, 'p-val': 0.005203144757033637, 'dof': 14}	{'r': 0.183, 'p-val': 0.4979826998029101, 'dof': 14}	{'r': 0.186, 'p-val': 0.49048021540618303, 'dof': 14}	{'r': -0.072, 'p-val': 0.7912799642349124, 'dof': 14}	{'r': -0.091, 'p-val': 0.7374629162771271, 'dof': 14}	{'r': 0.203, 'p-val': 0.45105711249850133, 'dof': 14}	{'r': 0.306, 'p-val': 0.24876387586251525, 'dof': 14}	{'r': -0.022, 'p-val': 0.936279088696351, 'dof': 14}	{'r': 0.272, 'p-val': 0.3077869513422298, 'dof': 14}	{'r': -0.195, 'p-val': 0.46845470590623284, 'dof': 14}
unknown RT 19.546134	{'r': 0.124, 'p-val': 0.6475280489623557, 'dof': 14}	{'r': -0.527, 'p-val': 0.03588554562908445, 'dof': 14}	{'r': 0.375, 'p-val': 0.15248233364992078, 'dof': 14}	{'r': 0.179, 'p-val': 0.5059748531430257, 'dof': 14}	{'r': -0.036, 'p-val': 0.8960380045516112, 'dof': 14}	{'r': 0.095, 'p-val': 0.7262387105755331, 'dof': 14}	{'r': 0.317, 'p-val': 0.23181538592237658, 'dof': 14}	{'r': 0.602, 'p-val': 0.01360359993179582, 'dof': 14}	{'r': 0.135, 'p-val': 0.6181775825636473, 'dof': 14}	{'r': -0.017, 'p-val': 0.9493803653735987, 'dof': 14}	{'r': 0.21, 'p-val': 0.4352462875660015, 'dof': 14}
unknown RT 19.576332	{'r': -0.558, 'p-val': 0.02463370215862209, 'dof': 14}	{'r': -0.742, 'p-val': 0.0010085745400791391, 'dof': 14}	{'r': 0.127, 'p-val': 0.6393278888223155, 'dof': 14}	{'r': 0.086, 'p-val': 0.7525982853020843, 'dof': 14}	{'r': -0.308, 'p-val': 0.24604027658807998, 'dof': 14}	{'r': -0.03, 'p-val': 0.91206366076877, 'dof': 14}	{'r': -0.128, 'p-val': 0.6353935313621416, 'dof': 14}	{'r': 0.002, 'p-val': 0.9932162555573635, 'dof': 14}	{'r': 0.016, 'p-val': 0.9520431469507858, 'dof': 14}	{'r': 0.085, 'p-val': 0.755120024273798, 'dof': 14}	{'r': -0.51, 'p-val': 0.043417141103195604, 'dof': 14}
unknown RT 19.620862	{'r': -0.564, 'p-val': 0.02284018956056336, 'dof': 14}	{'r': -0.629, 'p-val': 0.009087751651358987, 'dof': 14}	{'r': -0.112, 'p-val': 0.6788065655428845, 'dof': 14}	{'r': 0.201, 'p-val': 0.4562477490377377, 'dof': 14}	{'r': -0.345, 'p-val': 0.19017403897865842, 'dof': 14}	{'r': 0.028, 'p-val': 0.9182290630493997, 'dof': 14}	{'r': -0.277, 'p-val': 0.29835022821088797, 'dof': 14}	{'r': -0.064, 'p-val': 0.8129112152160767, 'dof': 14}	{'r': 0.129, 'p-val': 0.6342505681860783, 'dof': 14}	{'r': 0.067, 'p-val': 0.8059038716470617, 'dof': 14}	{'r': -0.573, 'p-val': 0.020265952171849094, 'dof': 14}
unknown RT 19.660936	{'r': -0.364, 'p-val': 0.1659018452310922, 'dof': 14}	{'r': -0.791, 'p-val': 0.00026314325401121844, 'dof': 14}	{'r': 0.44, 'p-val': 0.08802279491216133, 'dof': 14}	{'r': 0.047, 'p-val': 0.8641625706247202, 'dof': 14}	{'r': -0.101, 'p-val': 0.7104366726713263, 'dof': 14}	{'r': -0.042, 'p-val': 0.8781938049175768, 'dof': 14}	{'r': 0.242, 'p-val': 0.3672933196161471, 'dof': 14}	{'r': 0.281, 'p-val': 0.2921529680111126, 'dof': 14}	{'r': -0.001, 'p-val': 0.9967100839787898, 'dof': 14}	{'r': 0.186, 'p-val': 0.489206413750338, 'dof': 14}	{'r': -0.128, 'p-val': 0.6368834828314676, 'dof': 14}
unknown RT 19.673797	{'r': -0.768, 'p-val': 0.0005178158271285555, 'dof': 14}	{'r': -0.625, 'p-val': 0.009680060206050061, 'dof': 14}	{'r': -0.074, 'p-val': 0.7847447556664683, 'dof': 14}	{'r': 0.143, 'p-val': 0.5977771302324837, 'dof': 14}	{'r': -0.187, 'p-val': 0.4870957835516533, 'dof': 14}	{'r': -0.141, 'p-val': 0.6020703583719016, 'dof': 14}	{'r': -0.046, 'p-val': 0.8654640310376915, 'dof': 14}	{'r': -0.005, 'p-val': 0.9851958143676234, 'dof': 14}	{'r': -0.114, 'p-val': 0.6748994406375609, 'dof': 14}	{'r': 0.09, 'p-val': 0.7406965783697561, 'dof': 14}	{'r': -0.507, 'p-val': 0.04515074172045592, 'dof': 14}
unknown RT 19.690369	{'r': -0.51, 'p-val': 0.04353283328845481, 'dof': 14}	{'r': -0.727, 'p-val': 0.0014265953420280451, 'dof': 14}	{'r': 0.172, 'p-val': 0.5241706595335498, 'dof': 14}	{'r': 0.097, 'p-val': 0.719764501937032, 'dof': 14}	{'r': -0.421, 'p-val': 0.10435514111144562, 'dof': 14}	{'r': -0.075, 'p-val': 0.7827204773235984, 'dof': 14}	{'r': -0.191, 'p-val': 0.4781677628448867, 'dof': 14}	{'r': 0.032, 'p-val': 0.9074992863872522, 'dof': 14}	{'r': -0.03, 'p-val': 0.9118547869412893, 'dof': 14}	{'r': 0.001, 'p-val': 0.9982711872166148, 'dof': 14}	{'r': -0.517, 'p-val': 0.04040882680785378, 'dof': 14}
unknown RT 19.708048	{'r': -0.468, 'p-val': 0.06720202624375815, 'dof': 14}	{'r': -0.766, 'p-val': 0.0005453817721723462, 'dof': 14}	{'r': 0.284, 'p-val': 0.28695479571216026, 'dof': 14}	{'r': -0.067, 'p-val': 0.8045476010656983, 'dof': 14}	{'r': 0.04, 'p-val': 0.8828834634041111, 'dof': 14}	{'r': -0.005, 'p-val': 0.9855532880331027, 'dof': 14}	{'r': 0.222, 'p-val': 0.40867195589170435, 'dof': 14}	{'r': 0.141, 'p-val': 0.601460847128416, 'dof': 14}	{'r': 0.006, 'p-val': 0.9814375552512019, 'dof': 14}	{'r': 0.356, 'p-val': 0.1763773621659698, 'dof': 14}	{'r': -0.288, 'p-val': 0.27890051064635035, 'dof': 14}
unknown RT 19.735792	{'r': 0.057, 'p-val': 0.8325574611726774, 'dof': 14}	{'r': -0.503, 'p-val': 0.04726555441608038, 'dof': 14}	{'r': 0.014, 'p-val': 0.9583349098119535, 'dof': 14}	{'r': 0.469, 'p-val': 0.0670861647906861, 'dof': 14}	{'r': 0.576, 'p-val': 0.019527990549804555, 'dof': 14}	{'r': 0.689, 'p-val': 0.0031411730805286377, 'dof': 14}	{'r': 0.441, 'p-val': 0.08696961843507027, 'dof': 14}	{'r': 0.625, 'p-val': 0.009628485472197967, 'dof': 14}	{'r': 0.66, 'p-val': 0.005410079068712484, 'dof': 14}	{'r': 0.343, 'p-val': 0.19390624153798103, 'dof': 14}	{'r': 0.162, 'p-val': 0.5497162842380492, 'dof': 14}
unknown RT 19.752816	{'r': 0.061, 'p-val': 0.8230588955551923, 'dof': 14}	{'r': -0.461, 'p-val': 0.07198965769743745, 'dof': 14}	{'r': -0.021, 'p-val': 0.9398308886993489, 'dof': 14}	{'r': 0.389, 'p-val': 0.1367150032892702, 'dof': 14}	{'r': 0.653, 'p-val': 0.006128181721088101, 'dof': 14}	{'r': 0.656, 'p-val': 0.005793575813820086, 'dof': 14}	{'r': 0.483, 'p-val': 0.058058741805027736, 'dof': 14}	{'r': 0.627, 'p-val': 0.009374574221560855, 'dof': 14}	{'r': 0.637, 'p-val': 0.00796683977302509, 'dof': 14}	{'r': 0.387, 'p-val': 0.13890892062154442, 'dof': 14}	{'r': 0.209, 'p-val': 0.43692871443045844, 'dof': 14}
unknown RT 19.778105	{'r': -0.718, 'p-val': 0.0017243022256326242, 'dof': 14}	{'r': -0.706, 'p-val': 0.0022451085739806473, 'dof': 14}	{'r': -0.018, 'p-val': 0.9469351752455206, 'dof': 14}	{'r': 0.07, 'p-val': 0.7964953435649846, 'dof': 14}	{'r': -0.095, 'p-val': 0.7265709958836263, 'dof': 14}	{'r': -0.043, 'p-val': 0.8758037346044568, 'dof': 14}	{'r': -0.04, 'p-val': 0.8827889288242987, 'dof': 14}	{'r': -0.029, 'p-val': 0.91448427478192, 'dof': 14}	{'r': -0.02, 'p-val': 0.9415415045363315, 'dof': 14}	{'r': 0.246, 'p-val': 0.3584210398867592, 'dof': 14}	{'r': -0.454, 'p-val': 0.07744206352136995, 'dof': 14}
unknown RT 19.801003	{'r': 0.196, 'p-val': 0.4673497030577811, 'dof': 14}	{'r': -0.439, 'p-val': 0.0891009639918868, 'dof': 14}	{'r': 0.037, 'p-val': 0.8914194140675519, 'dof': 14}	{'r': 0.462, 'p-val': 0.07182536611497599, 'dof': 14}	{'r': 0.597, 'p-val': 0.014633397600741614, 'dof': 14}	{'r': 0.723, 'p-val': 0.0015561994698830392, 'dof': 14}	{'r': 0.439, 'p-val': 0.08898087029113562, 'dof': 14}	{'r': 0.646, 'p-val': 0.006872504834990095, 'dof': 14}	{'r': 0.679, 'p-val': 0.003788586730010303, 'dof': 14}	{'r': 0.344, 'p-val': 0.19221681092252682, 'dof': 14}	{'r': 0.22, 'p-val': 0.41336158489459407, 'dof': 14}
unknown RT 19.815162	{'r': -0.193, 'p-val': 0.472754441487662, 'dof': 14}	{'r': -0.484, 'p-val': 0.057736606255441254, 'dof': 14}	{'r': 0.282, 'p-val': 0.29068434519023717, 'dof': 14}	{'r': -0.186, 'p-val': 0.4904993722527483, 'dof': 14}	{'r': 0.184, 'p-val': 0.4958793886111583, 'dof': 14}	{'r': 0.249, 'p-val': 0.3533403625243234, 'dof': 14}	{'r': 0.186, 'p-val': 0.4907074803436907, 'dof': 14}	{'r': 0.116, 'p-val': 0.6698857352799212, 'dof': 14}	{'r': 0.117, 'p-val': 0.6669891829938159, 'dof': 14}	{'r': 0.29, 'p-val': 0.2767712405237513, 'dof': 14}	{'r': -0.15, 'p-val': 0.577978346436971, 'dof': 14}
unknown RT 19.859872	{'r': -0.163, 'p-val': 0.5463897570049876, 'dof': 14}	{'r': -0.007, 'p-val': 0.9791069797056466, 'dof': 14}	{'r': 0.011, 'p-val': 0.9674373111441262, 'dof': 14}	{'r': 0.133, 'p-val': 0.6233095456380519, 'dof': 14}	{'r': 0.11, 'p-val': 0.6838694571414059, 'dof': 14}	{'r': -0.111, 'p-val': 0.6828239534190117, 'dof': 14}	{'r': 0.167, 'p-val': 0.536460743780769, 'dof': 14}	{'r': 0.284, 'p-val': 0.2855462777953401, 'dof': 14}	{'r': -0.158, 'p-val': 0.5597918952234087, 'dof': 14}	{'r': -0.068, 'p-val': 0.8029425805058057, 'dof': 14}	{'r': 0.078, 'p-val': 0.7752371349586376, 'dof': 14}
unknown RT 19.868255	{'r': -0.333, 'p-val': 0.20734510967575576, 'dof': 14}	{'r': -0.111, 'p-val': 0.6816264118695641, 'dof': 14}	{'r': -0.086, 'p-val': 0.7506521277163088, 'dof': 14}	{'r': -0.237, 'p-val': 0.3760693664693805, 'dof': 14}	{'r': -0.336, 'p-val': 0.20263656411528738, 'dof': 14}	{'r': -0.353, 'p-val': 0.18032942342236952, 'dof': 14}	{'r': -0.245, 'p-val': 0.3597261404513042, 'dof': 14}	{'r': -0.194, 'p-val': 0.4716120466611686, 'dof': 14}	{'r': -0.363, 'p-val': 0.16666508783728984, 'dof': 14}	{'r': 0.104, 'p-val': 0.701074358939361, 'dof': 14}	{'r': -0.444, 'p-val': 0.08461026705642936, 'dof': 14}
unknown RT 19.896785	{'r': -0.805, 'p-val': 0.00016682885709504736, 'dof': 14}	{'r': -0.525, 'p-val': 0.03697890151009239, 'dof': 14}	{'r': -0.166, 'p-val': 0.5397789238527535, 'dof': 14}	{'r': 0.031, 'p-val': 0.9082692317425445, 'dof': 14}	{'r': -0.438, 'p-val': 0.08968913380639365, 'dof': 14}	{'r': -0.282, 'p-val': 0.2907294467677437, 'dof': 14}	{'r': -0.273, 'p-val': 0.30544095454615433, 'dof': 14}	{'r': -0.146, 'p-val': 0.5891060193912014, 'dof': 14}	{'r': -0.296, 'p-val': 0.266220048681167, 'dof': 14}	{'r': -0.214, 'p-val': 0.4255598118245909, 'dof': 14}	{'r': -0.685, 'p-val': 0.003414592560994514, 'dof': 14}
unknown RT 19.903367	{'r': -0.423, 'p-val': 0.1026859675473117, 'dof': 14}	{'r': -0.516, 'p-val': 0.040904050439438726, 'dof': 14}	{'r': 0.195, 'p-val': 0.46873462333054905, 'dof': 14}	{'r': 0.106, 'p-val': 0.6953728489714988, 'dof': 14}	{'r': -0.276, 'p-val': 0.3008357246083109, 'dof': 14}	{'r': 0.086, 'p-val': 0.7510430995048367, 'dof': 14}	{'r': -0.099, 'p-val': 0.714830722047368, 'dof': 14}	{'r': -0.022, 'p-val': 0.9350282718298594, 'dof': 14}	{'r': -0.026, 'p-val': 0.9252036666309358, 'dof': 14}	{'r': 0.212, 'p-val': 0.4306663056664348, 'dof': 14}	{'r': -0.559, 'p-val': 0.024283032270926465, 'dof': 14}
unknown RT 19.97996	{'r': -0.707, 'p-val': 0.002176844838192278, 'dof': 14}	{'r': -0.018, 'p-val': 0.9471283326964866, 'dof': 14}	{'r': -0.414, 'p-val': 0.11084526650802558, 'dof': 14}	{'r': -0.053, 'p-val': 0.8440093710114718, 'dof': 14}	{'r': -0.438, 'p-val': 0.08997338286014554, 'dof': 14}	{'r': -0.455, 'p-val': 0.07666547776555166, 'dof': 14}	{'r': -0.448, 'p-val': 0.08160974358702093, 'dof': 14}	{'r': -0.341, 'p-val': 0.19681803819846966, 'dof': 14}	{'r': -0.439, 'p-val': 0.08871534546464246, 'dof': 14}	{'r': -0.45, 'p-val': 0.08036927668822146, 'dof': 14}	{'r': -0.557, 'p-val': 0.024912894910236842, 'dof': 14}
unknown RT 20.006204	{'r': 0.084, 'p-val': 0.7578630578392308, 'dof': 14}	{'r': -0.557, 'p-val': 0.025124551637287676, 'dof': 14}	{'r': 0.246, 'p-val': 0.3575563852017979, 'dof': 14}	{'r': 0.139, 'p-val': 0.6065577895496734, 'dof': 14}	{'r': 0.548, 'p-val': 0.027987003765572928, 'dof': 14}	{'r': 0.588, 'p-val': 0.016498949294213944, 'dof': 14}	{'r': 0.485, 'p-val': 0.057062010876131296, 'dof': 14}	{'r': 0.621, 'p-val': 0.010220885172381584, 'dof': 14}	{'r': 0.537, 'p-val': 0.03199184948956412, 'dof': 14}	{'r': 0.234, 'p-val': 0.3825861670770712, 'dof': 14}	{'r': 0.193, 'p-val': 0.47300400017986155, 'dof': 14}
unknown RT 20.048631	{'r': -0.154, 'p-val': 0.5680379708110924, 'dof': 14}	{'r': -0.252, 'p-val': 0.3469083349131276, 'dof': 14}	{'r': 0.15, 'p-val': 0.5791745896085598, 'dof': 14}	{'r': 0.067, 'p-val': 0.8051347832582104, 'dof': 14}	{'r': -0.239, 'p-val': 0.3726227892185685, 'dof': 14}	{'r': -0.196, 'p-val': 0.4658043299800594, 'dof': 14}	{'r': -0.058, 'p-val': 0.8316809232202218, 'dof': 14}	{'r': 0.247, 'p-val': 0.3555214498415262, 'dof': 14}	{'r': -0.138, 'p-val': 0.6110313600990323, 'dof': 14}	{'r': -0.168, 'p-val': 0.533439412576431, 'dof': 14}	{'r': -0.101, 'p-val': 0.7099664340352378, 'dof': 14}
unknown RT 20.076455	{'r': 0.088, 'p-val': 0.74587753449598, 'dof': 14}	{'r': -0.376, 'p-val': 0.1513278903465255, 'dof': 14}	{'r': 0.204, 'p-val': 0.44834737908227007, 'dof': 14}	{'r': -0.218, 'p-val': 0.4162307393163257, 'dof': 14}	{'r': 0.079, 'p-val': 0.7716834371628494, 'dof': 14}	{'r': 0.16, 'p-val': 0.5541907481152638, 'dof': 14}	{'r': 0.271, 'p-val': 0.3096200218131551, 'dof': 14}	{'r': 0.483, 'p-val': 0.057890194076808336, 'dof': 14}	{'r': 0.168, 'p-val': 0.5333793418228151, 'dof': 14}	{'r': -0.236, 'p-val': 0.37949321387109336, 'dof': 14}	{'r': 0.171, 'p-val': 0.5266722751961275, 'dof': 14}
unknown RT 20.083451	{'r': 0.353, 'p-val': 0.17975073624009863, 'dof': 14}	{'r': 0.031, 'p-val': 0.9082899125199482, 'dof': 14}	{'r': 0.12, 'p-val': 0.6573938130912534, 'dof': 14}	{'r': -0.007, 'p-val': 0.9808692685551607, 'dof': 14}	{'r': 0.58, 'p-val': 0.018418450884038616, 'dof': 14}	{'r': 0.431, 'p-val': 0.09592293464798932, 'dof': 14}	{'r': 0.493, 'p-val': 0.052529765993807175, 'dof': 14}	{'r': 0.216, 'p-val': 0.4208896862685656, 'dof': 14}	{'r': 0.376, 'p-val': 0.15147432191241852, 'dof': 14}	{'r': 0.45, 'p-val': 0.08002551262911814, 'dof': 14}	{'r': 0.378, 'p-val': 0.14942986395282756, 'dof': 14}
unknown RT 20.084787	{'r': -0.639, 'p-val': 0.007764306169006088, 'dof': 14}	{'r': -0.082, 'p-val': 0.761814846030757, 'dof': 14}	{'r': -0.334, 'p-val': 0.20677923855396077, 'dof': 14}	{'r': 0.04, 'p-val': 0.8830630913144651, 'dof': 14}	{'r': -0.362, 'p-val': 0.16776685884324527, 'dof': 14}	{'r': -0.412, 'p-val': 0.11324874297070311, 'dof': 14}	{'r': -0.359, 'p-val': 0.1725460115797927, 'dof': 14}	{'r': -0.243, 'p-val': 0.3643519888886954, 'dof': 14}	{'r': -0.38, 'p-val': 0.1467589665962744, 'dof': 14}	{'r': -0.286, 'p-val': 0.283515241133992, 'dof': 14}	{'r': -0.491, 'p-val': 0.053453107515730555, 'dof': 14}
unknown RT 20.130155	{'r': 0.013, 'p-val': 0.9633255050764137, 'dof': 14}	{'r': -0.279, 'p-val': 0.2959532590692919, 'dof': 14}	{'r': 0.138, 'p-val': 0.6100968565587269, 'dof': 14}	{'r': -0.091, 'p-val': 0.7374480819639149, 'dof': 14}	{'r': 0.621, 'p-val': 0.010240777393059288, 'dof': 14}	{'r': 0.369, 'p-val': 0.15964347026419198, 'dof': 14}	{'r': 0.566, 'p-val': 0.022349924432737145, 'dof': 14}	{'r': 0.294, 'p-val': 0.2692541588140996, 'dof': 14}	{'r': 0.283, 'p-val': 0.28783077493784703, 'dof': 14}	{'r': 0.555, 'p-val': 0.025721997377592374, 'dof': 14}	{'r': 0.232, 'p-val': 0.38801544442564867, 'dof': 14}
unknown RT 20.151414	{'r': -0.474, 'p-val': 0.06339840297818938, 'dof': 14}	{'r': -0.364, 'p-val': 0.16525376551140758, 'dof': 14}	{'r': 0.135, 'p-val': 0.618451653467855, 'dof': 14}	{'r': -0.321, 'p-val': 0.22597702342663134, 'dof': 14}	{'r': -0.319, 'p-val': 0.22845384411049943, 'dof': 14}	{'r': -0.251, 'p-val': 0.3477555028173747, 'dof': 14}	{'r': -0.156, 'p-val': 0.5635292647888642, 'dof': 14}	{'r': -0.095, 'p-val': 0.7270951353044292, 'dof': 14}	{'r': -0.311, 'p-val': 0.241427222271941, 'dof': 14}	{'r': -0.259, 'p-val': 0.3326398407417524, 'dof': 14}	{'r': -0.416, 'p-val': 0.10933714227627785, 'dof': 14}
unknown RT 20.203444	{'r': -0.392, 'p-val': 0.13326907400253318, 'dof': 14}	{'r': -0.523, 'p-val': 0.037536086134585714, 'dof': 14}	{'r': 0.311, 'p-val': 0.24125763851893842, 'dof': 14}	{'r': -0.178, 'p-val': 0.5094994962865127, 'dof': 14}	{'r': 0.214, 'p-val': 0.42681994913866583, 'dof': 14}	{'r': -0.137, 'p-val': 0.6128286775722442, 'dof': 14}	{'r': 0.447, 'p-val': 0.08252544734810514, 'dof': 14}	{'r': 0.175, 'p-val': 0.5173847066911008, 'dof': 14}	{'r': -0.184, 'p-val': 0.4948241314251892, 'dof': 14}	{'r': 0.372, 'p-val': 0.15573417002783962, 'dof': 14}	{'r': -0.006, 'p-val': 0.9827181286927378, 'dof': 14}
unknown RT 20.222156	{'r': -0.237, 'p-val': 0.37578690565875217, 'dof': 14}	{'r': -0.524, 'p-val': 0.03727849738601976, 'dof': 14}	{'r': -0.04, 'p-val': 0.882980344701156, 'dof': 14}	{'r': 0.227, 'p-val': 0.3973370483249198, 'dof': 14}	{'r': -0.234, 'p-val': 0.38376776034961624, 'dof': 14}	{'r': 0.172, 'p-val': 0.5233160705630766, 'dof': 14}	{'r': -0.115, 'p-val': 0.672387854842981, 'dof': 14}	{'r': -0.02, 'p-val': 0.9423522559515428, 'dof': 14}	{'r': 0.261, 'p-val': 0.32935449678574874, 'dof': 14}	{'r': 0.11, 'p-val': 0.684384532108556, 'dof': 14}	{'r': -0.402, 'p-val': 0.12290901260460353, 'dof': 14}
unknown RT 20.260251	{'r': -0.244, 'p-val': 0.36234203925210723, 'dof': 14}	{'r': -0.208, 'p-val': 0.440525978215523, 'dof': 14}	{'r': -0.038, 'p-val': 0.8888303152898934, 'dof': 14}	{'r': -0.129, 'p-val': 0.6350600743167909, 'dof': 14}	{'r': -0.147, 'p-val': 0.5861020840307651, 'dof': 14}	{'r': 0.085, 'p-val': 0.7532488024633083, 'dof': 14}	{'r': -0.3, 'p-val': 0.259013117726407, 'dof': 14}	{'r': -0.263, 'p-val': 0.32422897082811075, 'dof': 14}	{'r': 0.055, 'p-val': 0.8393962076642254, 'dof': 14}	{'r': 0.159, 'p-val': 0.5562598951710634, 'dof': 14}	{'r': -0.357, 'p-val': 0.17500378432233876, 'dof': 14}
unknown RT 20.271854	{'r': -0.675, 'p-val': 0.004120148708893814, 'dof': 14}	{'r': -0.154, 'p-val': 0.5686229883349272, 'dof': 14}	{'r': -0.231, 'p-val': 0.3889208726504332, 'dof': 14}	{'r': -0.061, 'p-val': 0.8236885620273655, 'dof': 14}	{'r': -0.438, 'p-val': 0.08961241624709056, 'dof': 14}	{'r': -0.469, 'p-val': 0.06711959411128207, 'dof': 14}	{'r': -0.335, 'p-val': 0.20514139152433009, 'dof': 14}	{'r': -0.234, 'p-val': 0.38380672605037014, 'dof': 14}	{'r': -0.454, 'p-val': 0.07762560747220151, 'dof': 14}	{'r': -0.36, 'p-val': 0.17107325480901125, 'dof': 14}	{'r': -0.516, 'p-val': 0.04073341230769082, 'dof': 14}
unknown RT 20.304784	{'r': 0.038, 'p-val': 0.8881680489822307, 'dof': 14}	{'r': -0.441, 'p-val': 0.08706773540698638, 'dof': 14}	{'r': 0.295, 'p-val': 0.2669650178937126, 'dof': 14}	{'r': 0.034, 'p-val': 0.9009334976617888, 'dof': 14}	{'r': -0.25, 'p-val': 0.3507068602803848, 'dof': 14}	{'r': -0.019, 'p-val': 0.9444172956856061, 'dof': 14}	{'r': 0.018, 'p-val': 0.9468917765379248, 'dof': 14}	{'r': 0.483, 'p-val': 0.05797995379798174, 'dof': 14}	{'r': 0.011, 'p-val': 0.9683603556152535, 'dof': 14}	{'r': -0.106, 'p-val': 0.6971160051713894, 'dof': 14}	{'r': -0.049, 'p-val': 0.8581464651482424, 'dof': 14}
unknown RT 20.316828	{'r': -0.313, 'p-val': 0.23774705721630457, 'dof': 14}	{'r': -0.652, 'p-val': 0.0062091812392059045, 'dof': 14}	{'r': 0.292, 'p-val': 0.27164805129078934, 'dof': 14}	{'r': 0.107, 'p-val': 0.6923449215466135, 'dof': 14}	{'r': -0.285, 'p-val': 0.28480472340933777, 'dof': 14}	{'r': 0.04, 'p-val': 0.8828959275410728, 'dof': 14}	{'r': -0.057, 'p-val': 0.832520098793891, 'dof': 14}	{'r': 0.043, 'p-val': 0.8739142476484992, 'dof': 14}	{'r': 0.06, 'p-val': 0.8239107427306994, 'dof': 14}	{'r': 0.277, 'p-val': 0.29914445855224664, 'dof': 14}	{'r': -0.386, 'p-val': 0.13989769045341516, 'dof': 14}
unknown RT 20.334119	{'r': -0.383, 'p-val': 0.14266912475659507, 'dof': 14}	{'r': -0.429, 'p-val': 0.09718201277302256, 'dof': 14}	{'r': 0.017, 'p-val': 0.9501386590329619, 'dof': 14}	{'r': -0.094, 'p-val': 0.7292488381493946, 'dof': 14}	{'r': -0.044, 'p-val': 0.8703788237247209, 'dof': 14}	{'r': 0.173, 'p-val': 0.5210524614839276, 'dof': 14}	{'r': -0.147, 'p-val': 0.5865167752755869, 'dof': 14}	{'r': 0.14, 'p-val': 0.606148925200144, 'dof': 14}	{'r': 0.068, 'p-val': 0.8035691441211038, 'dof': 14}	{'r': -0.058, 'p-val': 0.8314064442800101, 'dof': 14}	{'r': -0.356, 'p-val': 0.1753414173418806, 'dof': 14}
unknown RT 20.400923	{'r': -0.15, 'p-val': 0.5804531332846068, 'dof': 14}	{'r': 0.22, 'p-val': 0.4131284992318728, 'dof': 14}	{'r': -0.274, 'p-val': 0.30530760093156845, 'dof': 14}	{'r': 0.318, 'p-val': 0.22999568964446623, 'dof': 14}	{'r': -0.251, 'p-val': 0.34890864067151917, 'dof': 14}	{'r': -0.34, 'p-val': 0.19742341416625053, 'dof': 14}	{'r': -0.261, 'p-val': 0.3288769790285069, 'dof': 14}	{'r': -0.14, 'p-val': 0.6041884937388582, 'dof': 14}	{'r': -0.26, 'p-val': 0.3313703465808674, 'dof': 14}	{'r': -0.109, 'p-val': 0.6886022938726236, 'dof': 14}	{'r': -0.068, 'p-val': 0.803427248400912, 'dof': 14}
unknown RT 20.436131	{'r': -0.6, 'p-val': 0.014103292919769516, 'dof': 14}	{'r': -0.832, 'p-val': 6.34950145897258e-05, 'dof': 14}	{'r': 0.037, 'p-val': 0.8925155669642098, 'dof': 14}	{'r': 0.142, 'p-val': 0.5992125734492908, 'dof': 14}	{'r': -0.186, 'p-val': 0.48954546246169794, 'dof': 14}	{'r': 0.094, 'p-val': 0.7303333672674734, 'dof': 14}	{'r': -0.036, 'p-val': 0.895730432510731, 'dof': 14}	{'r': 0.135, 'p-val': 0.6172296505851003, 'dof': 14}	{'r': 0.15, 'p-val': 0.5804093811410536, 'dof': 14}	{'r': 0.138, 'p-val': 0.6096509530757239, 'dof': 14}	{'r': -0.484, 'p-val': 0.05736121000633101, 'dof': 14}
unknown RT 20.457544	{'r': -0.431, 'p-val': 0.09579261509107473, 'dof': 14}	{'r': -0.305, 'p-val': 0.25130228875318994, 'dof': 14}	{'r': -0.161, 'p-val': 0.5520626779449178, 'dof': 14}	{'r': 0.0, 'p-val': 0.9990742256588785, 'dof': 14}	{'r': -0.401, 'p-val': 0.12353181050621179, 'dof': 14}	{'r': -0.128, 'p-val': 0.6363415037294049, 'dof': 14}	{'r': -0.434, 'p-val': 0.09265318281684631, 'dof': 14}	{'r': -0.115, 'p-val': 0.6722792386177279, 'dof': 14}	{'r': -0.096, 'p-val': 0.7248867583106944, 'dof': 14}	{'r': -0.18, 'p-val': 0.5038606773687655, 'dof': 14}	{'r': -0.501, 'p-val': 0.048002679428077864, 'dof': 14}
unknown RT 20.48424	{'r': 0.153, 'p-val': 0.5719094213101422, 'dof': 14}	{'r': -0.505, 'p-val': 0.04609818882600792, 'dof': 14}	{'r': 0.061, 'p-val': 0.8234957786480379, 'dof': 14}	{'r': 0.459, 'p-val': 0.07339041320999376, 'dof': 14}	{'r': 0.663, 'p-val': 0.005156760890327762, 'dof': 14}	{'r': 0.702, 'p-val': 0.002442435631958973, 'dof': 14}	{'r': 0.539, 'p-val': 0.031077900956009992, 'dof': 14}	{'r': 0.71, 'p-val': 0.0020605939242852836, 'dof': 14}	{'r': 0.68, 'p-val': 0.0037179114643199657, 'dof': 14}	{'r': 0.476, 'p-val': 0.062322514394745857, 'dof': 14}	{'r': 0.259, 'p-val': 0.3322745147473914, 'dof': 14}
unknown RT 20.526845	{'r': 0.04, 'p-val': 0.8824594177887274, 'dof': 14}	{'r': -0.624, 'p-val': 0.009857724732630474, 'dof': 14}	{'r': 0.107, 'p-val': 0.6940068888085074, 'dof': 14}	{'r': 0.442, 'p-val': 0.0868820872411928, 'dof': 14}	{'r': 0.562, 'p-val': 0.023558614685590583, 'dof': 14}	{'r': 0.714, 'p-val': 0.0019018624022502319, 'dof': 14}	{'r': 0.465, 'p-val': 0.06932102707337447, 'dof': 14}	{'r': 0.72, 'p-val': 0.0016724302479540556, 'dof': 14}	{'r': 0.662, 'p-val': 0.005240233231812575, 'dof': 14}	{'r': 0.414, 'p-val': 0.11084743621292799, 'dof': 14}	{'r': 0.11, 'p-val': 0.6850469731368857, 'dof': 14}
unknown RT 20.570723	{'r': -0.048, 'p-val': 0.8589431308359563, 'dof': 14}	{'r': -0.218, 'p-val': 0.4168118479078099, 'dof': 14}	{'r': 0.3, 'p-val': 0.25833185145873927, 'dof': 14}	{'r': 0.072, 'p-val': 0.7911104124170727, 'dof': 14}	{'r': 0.172, 'p-val': 0.5252128881033012, 'dof': 14}	{'r': 0.042, 'p-val': 0.8765669872144956, 'dof': 14}	{'r': 0.178, 'p-val': 0.5085373386594878, 'dof': 14}	{'r': 0.228, 'p-val': 0.39594276694660485, 'dof': 14}	{'r': 0.002, 'p-val': 0.9936595945726663, 'dof': 14}	{'r': 0.329, 'p-val': 0.21281959403444337, 'dof': 14}	{'r': 0.104, 'p-val': 0.7014207716288239, 'dof': 14}
unknown RT 20.641467	{'r': -0.688, 'p-val': 0.003199205434680077, 'dof': 14}	{'r': -0.654, 'p-val': 0.005984701274936573, 'dof': 14}	{'r': -0.059, 'p-val': 0.8281078324237702, 'dof': 14}	{'r': 0.181, 'p-val': 0.5022395158432973, 'dof': 14}	{'r': -0.292, 'p-val': 0.2720963439336796, 'dof': 14}	{'r': -0.052, 'p-val': 0.847856860597755, 'dof': 14}	{'r': -0.18, 'p-val': 0.504077850459465, 'dof': 14}	{'r': -0.026, 'p-val': 0.9225619254462013, 'dof': 14}	{'r': -0.01, 'p-val': 0.970096995969765, 'dof': 14}	{'r': 0.057, 'p-val': 0.8353187924863673, 'dof': 14}	{'r': -0.603, 'p-val': 0.013417124990850227, 'dof': 14}
unknown RT 20.669822	{'r': -0.175, 'p-val': 0.5166916182607011, 'dof': 14}	{'r': -0.72, 'p-val': 0.0016702157549718425, 'dof': 14}	{'r': 0.482, 'p-val': 0.05874631312468413, 'dof': 14}	{'r': 0.194, 'p-val': 0.4724020539563959, 'dof': 14}	{'r': 0.03, 'p-val': 0.9118834738988348, 'dof': 14}	{'r': 0.027, 'p-val': 0.9210067607146406, 'dof': 14}	{'r': 0.378, 'p-val': 0.14893608001467232, 'dof': 14}	{'r': 0.474, 'p-val': 0.06337753232326557, 'dof': 14}	{'r': -0.013, 'p-val': 0.9610708922031437, 'dof': 14}	{'r': 0.51, 'p-val': 0.04369573669486746, 'dof': 14}	{'r': -0.061, 'p-val': 0.8238204427931956, 'dof': 14}
unknown RT 20.691136	{'r': 0.352, 'p-val': 0.18133528537593316, 'dof': 14}	{'r': -0.229, 'p-val': 0.39372535040825235, 'dof': 14}	{'r': 0.175, 'p-val': 0.5168326573659785, 'dof': 14}	{'r': 0.397, 'p-val': 0.1282378311639037, 'dof': 14}	{'r': 0.734, 'p-val': 0.0012150270766308146, 'dof': 14}	{'r': 0.574, 'p-val': 0.02014690951017703, 'dof': 14}	{'r': 0.644, 'p-val': 0.0070674187448403905, 'dof': 14}	{'r': 0.626, 'p-val': 0.00941315246244719, 'dof': 14}	{'r': 0.541, 'p-val': 0.030330730595379128, 'dof': 14}	{'r': 0.44, 'p-val': 0.08788798646959278, 'dof': 14}	{'r': 0.47, 'p-val': 0.06648657495616823, 'dof': 14}
unknown RT 20.720153	{'r': -0.206, 'p-val': 0.44472672354003295, 'dof': 14}	{'r': -0.438, 'p-val': 0.08983293573571306, 'dof': 14}	{'r': 0.064, 'p-val': 0.8136999562954224, 'dof': 14}	{'r': 0.199, 'p-val': 0.46017506288128596, 'dof': 14}	{'r': 0.006, 'p-val': 0.9809407162232936, 'dof': 14}	{'r': 0.238, 'p-val': 0.37489366496, 'dof': 14}	{'r': -0.084, 'p-val': 0.756992294043118, 'dof': 14}	{'r': 0.002, 'p-val': 0.9931463208073269, 'dof': 14}	{'r': 0.208, 'p-val': 0.43962971643449866, 'dof': 14}	{'r': 0.492, 'p-val': 0.05267630341161181, 'dof': 14}	{'r': -0.316, 'p-val': 0.23345811953168238, 'dof': 14}
unknown RT 20.721794	{'r': -0.054, 'p-val': 0.8427616445234309, 'dof': 14}	{'r': -0.567, 'p-val': 0.021925850284748166, 'dof': 14}	{'r': 0.177, 'p-val': 0.5114639115368109, 'dof': 14}	{'r': 0.064, 'p-val': 0.8134122018470202, 'dof': 14}	{'r': 0.337, 'p-val': 0.20220536699806374, 'dof': 14}	{'r': 0.529, 'p-val': 0.034950912302666136, 'dof': 14}	{'r': 0.257, 'p-val': 0.33754990329010953, 'dof': 14}	{'r': 0.481, 'p-val': 0.05948362593559289, 'dof': 14}	{'r': 0.387, 'p-val': 0.13895248511717026, 'dof': 14}	{'r': 0.261, 'p-val': 0.32824672728360704, 'dof': 14}	{'r': -0.079, 'p-val': 0.7712223359222845, 'dof': 14}
unknown RT 20.881612	{'r': 0.123, 'p-val': 0.6495622098173357, 'dof': 14}	{'r': -0.527, 'p-val': 0.036033021965222484, 'dof': 14}	{'r': 0.453, 'p-val': 0.07781346206708305, 'dof': 14}	{'r': -0.048, 'p-val': 0.8585191711710176, 'dof': 14}	{'r': -0.122, 'p-val': 0.6524854455264915, 'dof': 14}	{'r': 0.236, 'p-val': 0.3788091081268263, 'dof': 14}	{'r': 0.055, 'p-val': 0.8394411325506819, 'dof': 14}	{'r': 0.285, 'p-val': 0.2848013144219679, 'dof': 14}	{'r': 0.204, 'p-val': 0.4487705790652763, 'dof': 14}	{'r': 0.215, 'p-val': 0.423525537622777, 'dof': 14}	{'r': -0.096, 'p-val': 0.7242962374955364, 'dof': 14}
unknown RT 20.916702	{'r': -0.349, 'p-val': 0.18512556345489706, 'dof': 14}	{'r': -0.286, 'p-val': 0.28324058635745164, 'dof': 14}	{'r': -0.122, 'p-val': 0.6521377955941534, 'dof': 14}	{'r': 0.336, 'p-val': 0.2034786858166379, 'dof': 14}	{'r': -0.102, 'p-val': 0.7079825938054728, 'dof': 14}	{'r': 0.084, 'p-val': 0.7580507480284312, 'dof': 14}	{'r': -0.188, 'p-val': 0.48575627417067413, 'dof': 14}	{'r': 0.018, 'p-val': 0.9483191995098372, 'dof': 14}	{'r': 0.057, 'p-val': 0.8330893313718863, 'dof': 14}	{'r': 0.084, 'p-val': 0.7563040456650785, 'dof': 14}	{'r': -0.443, 'p-val': 0.0859439436765361, 'dof': 14}
unknown RT 20.917165	{'r': -0.294, 'p-val': 0.26950414301959597, 'dof': 14}	{'r': -0.07, 'p-val': 0.7974538872680309, 'dof': 14}	{'r': -0.224, 'p-val': 0.405017033850217, 'dof': 14}	{'r': 0.361, 'p-val': 0.1697160892808356, 'dof': 14}	{'r': -0.293, 'p-val': 0.2710178052223222, 'dof': 14}	{'r': -0.098, 'p-val': 0.7168180711743891, 'dof': 14}	{'r': -0.452, 'p-val': 0.07871499784557899, 'dof': 14}	{'r': -0.187, 'p-val': 0.48910352791752354, 'dof': 14}	{'r': -0.068, 'p-val': 0.803436397773768, 'dof': 14}	{'r': 0.121, 'p-val': 0.6542604204355487, 'dof': 14}	{'r': -0.542, 'p-val': 0.030144243634934547, 'dof': 14}
unknown RT 20.956634	{'r': 0.222, 'p-val': 0.4092574493181328, 'dof': 14}	{'r': -0.315, 'p-val': 0.2354132956381972, 'dof': 14}	{'r': 0.438, 'p-val': 0.0900978530378979, 'dof': 14}	{'r': -0.442, 'p-val': 0.08650868910260844, 'dof': 14}	{'r': 0.32, 'p-val': 0.22710889907373788, 'dof': 14}	{'r': 0.214, 'p-val': 0.4259319460809101, 'dof': 14}	{'r': 0.409, 'p-val': 0.11619119650318392, 'dof': 14}	{'r': 0.361, 'p-val': 0.16907976221121038, 'dof': 14}	{'r': 0.176, 'p-val': 0.5154338581969411, 'dof': 14}	{'r': 0.203, 'p-val': 0.45092254624830663, 'dof': 14}	{'r': 0.246, 'p-val': 0.3593509131319197, 'dof': 14}
unknown RT 20.97967	{'r': -0.041, 'p-val': 0.8797061094043752, 'dof': 14}	{'r': -0.56, 'p-val': 0.023940907484336017, 'dof': 14}	{'r': 0.434, 'p-val': 0.09324292077665883, 'dof': 14}	{'r': -0.174, 'p-val': 0.5184680442812677, 'dof': 14}	{'r': 0.235, 'p-val': 0.3818925849478612, 'dof': 14}	{'r': 0.166, 'p-val': 0.5399504734616016, 'dof': 14}	{'r': 0.479, 'p-val': 0.060714684246439776, 'dof': 14}	{'r': 0.62, 'p-val': 0.01047932827292431, 'dof': 14}	{'r': 0.072, 'p-val': 0.7902620634593933, 'dof': 14}	{'r': 0.104, 'p-val': 0.7010531927973305, 'dof': 14}	{'r': 0.132, 'p-val': 0.6247285010896235, 'dof': 14}
unknown RT 21.015648	{'r': 0.082, 'p-val': 0.7625228752981978, 'dof': 14}	{'r': 0.154, 'p-val': 0.5698156748538826, 'dof': 14}	{'r': -0.012, 'p-val': 0.9643127174738573, 'dof': 14}	{'r': -0.201, 'p-val': 0.4558806474489512, 'dof': 14}	{'r': -0.483, 'p-val': 0.05778227930317811, 'dof': 14}	{'r': -0.311, 'p-val': 0.24109776151362278, 'dof': 14}	{'r': -0.465, 'p-val': 0.06982708729311542, 'dof': 14}	{'r': -0.435, 'p-val': 0.09250958425117294, 'dof': 14}	{'r': -0.222, 'p-val': 0.40832267531804534, 'dof': 14}	{'r': -0.145, 'p-val': 0.5920427257165763, 'dof': 14}	{'r': -0.134, 'p-val': 0.6216110715706037, 'dof': 14}
unknown RT 21.081519	{'r': -0.422, 'p-val': 0.10357786157774528, 'dof': 14}	{'r': -0.503, 'p-val': 0.04721823344791756, 'dof': 14}	{'r': -0.029, 'p-val': 0.9139648516692599, 'dof': 14}	{'r': 0.164, 'p-val': 0.5444554564479958, 'dof': 14}	{'r': -0.513, 'p-val': 0.0422123252160626, 'dof': 14}	{'r': -0.062, 'p-val': 0.8185225687236012, 'dof': 14}	{'r': -0.364, 'p-val': 0.16541336941539578, 'dof': 14}	{'r': -0.213, 'p-val': 0.4292926362322763, 'dof': 14}	{'r': -0.011, 'p-val': 0.9688219009083252, 'dof': 14}	{'r': 0.068, 'p-val': 0.8035397317835871, 'dof': 14}	{'r': -0.617, 'p-val': 0.010856628617231166, 'dof': 14}
unknown RT 21.113051	{'r': -0.163, 'p-val': 0.5462956201880502, 'dof': 14}	{'r': 0.158, 'p-val': 0.5587492704790397, 'dof': 14}	{'r': 0.02, 'p-val': 0.9416013602771685, 'dof': 14}	{'r': 0.283, 'p-val': 0.2889075499300849, 'dof': 14}	{'r': -0.087, 'p-val': 0.7474202947010107, 'dof': 14}	{'r': -0.394, 'p-val': 0.13071476274764265, 'dof': 14}	{'r': -0.006, 'p-val': 0.9815879231183379, 'dof': 14}	{'r': -0.116, 'p-val': 0.6697179517482345, 'dof': 14}	{'r': -0.393, 'p-val': 0.13243800179811793, 'dof': 14}	{'r': 0.149, 'p-val': 0.5817756492046413, 'dof': 14}	{'r': -0.04, 'p-val': 0.8816464515475997, 'dof': 14}
unknown RT 21.19281	{'r': 0.16, 'p-val': 0.5544210022977516, 'dof': 14}	{'r': -0.561, 'p-val': 0.023798693054148043, 'dof': 14}	{'r': 0.321, 'p-val': 0.22606169048194472, 'dof': 14}	{'r': 0.045, 'p-val': 0.869953440377254, 'dof': 14}	{'r': 0.48, 'p-val': 0.05964074063522295, 'dof': 14}	{'r': 0.28, 'p-val': 0.29427799272913735, 'dof': 14}	{'r': 0.55, 'p-val': 0.027383771644962376, 'dof': 14}	{'r': 0.475, 'p-val': 0.06309117532142669, 'dof': 14}	{'r': 0.372, 'p-val': 0.15539698770572832, 'dof': 14}	{'r': 0.564, 'p-val': 0.022775574663894724, 'dof': 14}	{'r': 0.208, 'p-val': 0.44048234263871444, 'dof': 14}
unknown RT 21.194307	{'r': 0.03, 'p-val': 0.9117157262447458, 'dof': 14}	{'r': -0.271, 'p-val': 0.3094980261789667, 'dof': 14}	{'r': 0.056, 'p-val': 0.8365576039105815, 'dof': 14}	{'r': -0.518, 'p-val': 0.03974481383040502, 'dof': 14}	{'r': 0.338, 'p-val': 0.2000092170908107, 'dof': 14}	{'r': 0.291, 'p-val': 0.2741484752741836, 'dof': 14}	{'r': 0.207, 'p-val': 0.44264069459818944, 'dof': 14}	{'r': 0.061, 'p-val': 0.8232713003589324, 'dof': 14}	{'r': 0.283, 'p-val': 0.2877548610982339, 'dof': 14}	{'r': 0.173, 'p-val': 0.522423328139269, 'dof': 14}	{'r': 0.078, 'p-val': 0.7748533776140349, 'dof': 14}
unknown RT 21.220493	{'r': 0.185, 'p-val': 0.4925471554484352, 'dof': 14}	{'r': -0.283, 'p-val': 0.28842537771366455, 'dof': 14}	{'r': 0.341, 'p-val': 0.19645715736821576, 'dof': 14}	{'r': -0.208, 'p-val': 0.4400357208522775, 'dof': 14}	{'r': -0.183, 'p-val': 0.4984909807458926, 'dof': 14}	{'r': 0.067, 'p-val': 0.8042152572092071, 'dof': 14}	{'r': 0.016, 'p-val': 0.9537076757198691, 'dof': 14}	{'r': 0.126, 'p-val': 0.6426139379333657, 'dof': 14}	{'r': 0.111, 'p-val': 0.6835196619131874, 'dof': 14}	{'r': 0.288, 'p-val': 0.2798340029928275, 'dof': 14}	{'r': -0.092, 'p-val': 0.735120643503816, 'dof': 14}
unknown RT 21.261236	{'r': -0.173, 'p-val': 0.5209467462234924, 'dof': 14}	{'r': -0.848, 'p-val': 3.379646782759203e-05, 'dof': 14}	{'r': 0.246, 'p-val': 0.3575703525934374, 'dof': 14}	{'r': 0.219, 'p-val': 0.41430800168743753, 'dof': 14}	{'r': 0.191, 'p-val': 0.47764486292131014, 'dof': 14}	{'r': 0.46, 'p-val': 0.07275844217540611, 'dof': 14}	{'r': 0.275, 'p-val': 0.3024601840119806, 'dof': 14}	{'r': 0.489, 'p-val': 0.054617024291343304, 'dof': 14}	{'r': 0.467, 'p-val': 0.06851527621102159, 'dof': 14}	{'r': 0.436, 'p-val': 0.09160995379721439, 'dof': 14}	{'r': -0.146, 'p-val': 0.5899457288896953, 'dof': 14}
unknown RT 21.288902	{'r': -0.322, 'p-val': 0.2237729324710149, 'dof': 14}	{'r': -0.223, 'p-val': 0.40559163057100134, 'dof': 14}	{'r': 0.234, 'p-val': 0.3824015346091735, 'dof': 14}	{'r': -0.316, 'p-val': 0.23322098655918688, 'dof': 14}	{'r': -0.605, 'p-val': 0.012998229992210364, 'dof': 14}	{'r': -0.482, 'p-val': 0.058583444795010285, 'dof': 14}	{'r': -0.257, 'p-val': 0.3362795715526367, 'dof': 14}	{'r': -0.2, 'p-val': 0.457225901133117, 'dof': 14}	{'r': -0.481, 'p-val': 0.05956102701921238, 'dof': 14}	{'r': -0.151, 'p-val': 0.5774948734532721, 'dof': 14}	{'r': -0.471, 'p-val': 0.0655333059097242, 'dof': 14}
unknown RT 21.293311	{'r': -0.318, 'p-val': 0.23073286258541262, 'dof': 14}	{'r': -0.37, 'p-val': 0.15806989858773146, 'dof': 14}	{'r': 0.134, 'p-val': 0.6197037472338115, 'dof': 14}	{'r': 0.132, 'p-val': 0.625515223926828, 'dof': 14}	{'r': -0.396, 'p-val': 0.12935298494028247, 'dof': 14}	{'r': 0.014, 'p-val': 0.9592893074998761, 'dof': 14}	{'r': -0.215, 'p-val': 0.42396465537552863, 'dof': 14}	{'r': -0.09, 'p-val': 0.7391089683952881, 'dof': 14}	{'r': -0.103, 'p-val': 0.7034361062484249, 'dof': 14}	{'r': -0.086, 'p-val': 0.7506577778836965, 'dof': 14}	{'r': -0.51, 'p-val': 0.043481390690441435, 'dof': 14}
unknown RT 21.342877	{'r': -0.271, 'p-val': 0.3094245689435774, 'dof': 14}	{'r': -0.356, 'p-val': 0.1753508257736516, 'dof': 14}	{'r': -0.008, 'p-val': 0.9764511786182734, 'dof': 14}	{'r': -0.056, 'p-val': 0.8374112213815694, 'dof': 14}	{'r': -0.247, 'p-val': 0.3555704902867635, 'dof': 14}	{'r': 0.094, 'p-val': 0.7287209154640915, 'dof': 14}	{'r': -0.227, 'p-val': 0.3983175830436661, 'dof': 14}	{'r': -0.178, 'p-val': 0.5096900342969761, 'dof': 14}	{'r': 0.158, 'p-val': 0.5586578098026596, 'dof': 14}	{'r': 0.096, 'p-val': 0.7223573658143498, 'dof': 14}	{'r': -0.437, 'p-val': 0.09063049766161047, 'dof': 14}
unknown RT 21.354771	{'r': 0.294, 'p-val': 0.2688421432406853, 'dof': 14}	{'r': -0.191, 'p-val': 0.4789349112149969, 'dof': 14}	{'r': -0.04, 'p-val': 0.8824577826677278, 'dof': 14}	{'r': 0.366, 'p-val': 0.16361261576217298, 'dof': 14}	{'r': 0.765, 'p-val': 0.0005563789078325009, 'dof': 14}	{'r': 0.634, 'p-val': 0.008361628272363216, 'dof': 14}	{'r': 0.563, 'p-val': 0.02331212687750765, 'dof': 14}	{'r': 0.567, 'p-val': 0.021874216071194223, 'dof': 14}	{'r': 0.627, 'p-val': 0.009341779055533397, 'dof': 14}	{'r': 0.379, 'p-val': 0.14814358070429953, 'dof': 14}	{'r': 0.418, 'p-val': 0.10690465126846799, 'dof': 14}
unknown RT 21.362022	{'r': -0.205, 'p-val': 0.44679696866160223, 'dof': 14}	{'r': -0.54, 'p-val': 0.030982244962550136, 'dof': 14}	{'r': 0.422, 'p-val': 0.10374154788227988, 'dof': 14}	{'r': 0.075, 'p-val': 0.7817007823967705, 'dof': 14}	{'r': 0.083, 'p-val': 0.7605286626378314, 'dof': 14}	{'r': -0.036, 'p-val': 0.8940642686631466, 'dof': 14}	{'r': 0.395, 'p-val': 0.1298956303638699, 'dof': 14}	{'r': 0.28, 'p-val': 0.29391488736940236, 'dof': 14}	{'r': -0.031, 'p-val': 0.9101244920657966, 'dof': 14}	{'r': 0.154, 'p-val': 0.5698913844636546, 'dof': 14}	{'r': 0.012, 'p-val': 0.9645924417056068, 'dof': 14}
unknown RT 21.507893	{'r': 0.093, 'p-val': 0.7326484209762502, 'dof': 14}	{'r': -0.245, 'p-val': 0.35963487219768986, 'dof': 14}	{'r': 0.219, 'p-val': 0.41555861426311747, 'dof': 14}	{'r': -0.137, 'p-val': 0.6122555577488491, 'dof': 14}	{'r': 0.524, 'p-val': 0.03715366598301538, 'dof': 14}	{'r': -0.018, 'p-val': 0.9459545770198082, 'dof': 14}	{'r': 0.5, 'p-val': 0.048373941071488034, 'dof': 14}	{'r': 0.221, 'p-val': 0.4116699545618292, 'dof': 14}	{'r': 0.152, 'p-val': 0.573170221543672, 'dof': 14}	{'r': 0.58, 'p-val': 0.018475066023053762, 'dof': 14}	{'r': 0.384, 'p-val': 0.14149280958337168, 'dof': 14}
unknown RT 21.567896	{'r': -0.712, 'p-val': 0.0019850083955927876, 'dof': 14}	{'r': -0.543, 'p-val': 0.029736749386988053, 'dof': 14}	{'r': -0.146, 'p-val': 0.5898334929722224, 'dof': 14}	{'r': 0.056, 'p-val': 0.8379597998148501, 'dof': 14}	{'r': -0.41, 'p-val': 0.11515239944060525, 'dof': 14}	{'r': -0.185, 'p-val': 0.49161066283056654, 'dof': 14}	{'r': -0.284, 'p-val': 0.28696878805183107, 'dof': 14}	{'r': -0.04, 'p-val': 0.8830647819556416, 'dof': 14}	{'r': -0.151, 'p-val': 0.5773518547869827, 'dof': 14}	{'r': -0.138, 'p-val': 0.6109377963099752, 'dof': 14}	{'r': -0.675, 'p-val': 0.004089520410977112, 'dof': 14}
unknown RT 21.587868	{'r': -0.59, 'p-val': 0.016028973309187042, 'dof': 14}	{'r': -0.535, 'p-val': 0.032820596461563926, 'dof': 14}	{'r': -0.009, 'p-val': 0.9722424240581281, 'dof': 14}	{'r': 0.055, 'p-val': 0.8395692473264169, 'dof': 14}	{'r': -0.432, 'p-val': 0.09443684983061044, 'dof': 14}	{'r': -0.113, 'p-val': 0.6779613526209098, 'dof': 14}	{'r': -0.285, 'p-val': 0.2845948382023616, 'dof': 14}	{'r': 0.02, 'p-val': 0.942279924387745, 'dof': 14}	{'r': -0.137, 'p-val': 0.6133187699779379, 'dof': 14}	{'r': -0.125, 'p-val': 0.6451389541034012, 'dof': 14}	{'r': -0.679, 'p-val': 0.003818335282493585, 'dof': 14}
unknown RT 21.637325	{'r': -0.631, 'p-val': 0.008736551360723169, 'dof': 14}	{'r': -0.727, 'p-val': 0.0014158062893043014, 'dof': 14}	{'r': -0.02, 'p-val': 0.94259090247817, 'dof': 14}	{'r': 0.092, 'p-val': 0.735980192154672, 'dof': 14}	{'r': -0.313, 'p-val': 0.23794869049623452, 'dof': 14}	{'r': -0.009, 'p-val': 0.9735791091599995, 'dof': 14}	{'r': -0.186, 'p-val': 0.49007580742863555, 'dof': 14}	{'r': -0.022, 'p-val': 0.9341564733333076, 'dof': 14}	{'r': 0.064, 'p-val': 0.8126537242363199, 'dof': 14}	{'r': -0.021, 'p-val': 0.9382405476828637, 'dof': 14}	{'r': -0.532, 'p-val': 0.0340573329262008, 'dof': 14}
unknown RT 21.68139	{'r': -0.426, 'p-val': 0.10031011343855857, 'dof': 14}	{'r': -0.437, 'p-val': 0.09080542076288307, 'dof': 14}	{'r': 0.05, 'p-val': 0.8544629026941113, 'dof': 14}	{'r': 0.068, 'p-val': 0.8020718066481629, 'dof': 14}	{'r': -0.482, 'p-val': 0.0588793124392123, 'dof': 14}	{'r': -0.175, 'p-val': 0.5163726659094151, 'dof': 14}	{'r': -0.326, 'p-val': 0.2174704803583619, 'dof': 14}	{'r': -0.139, 'p-val': 0.6088126576537013, 'dof': 14}	{'r': -0.139, 'p-val': 0.6066920744458055, 'dof': 14}	{'r': -0.152, 'p-val': 0.575186595132916, 'dof': 14}	{'r': -0.44, 'p-val': 0.0879493986762357, 'dof': 14}
unknown RT 21.727491	{'r': -0.519, 'p-val': 0.0393748706671127, 'dof': 14}	{'r': -0.244, 'p-val': 0.3630342374844021, 'dof': 14}	{'r': -0.152, 'p-val': 0.5743780426374674, 'dof': 14}	{'r': 0.09, 'p-val': 0.7401374449078078, 'dof': 14}	{'r': -0.413, 'p-val': 0.1122359865878562, 'dof': 14}	{'r': -0.215, 'p-val': 0.423615006705955, 'dof': 14}	{'r': -0.37, 'p-val': 0.15795042822201583, 'dof': 14}	{'r': -0.17, 'p-val': 0.5296215700456435, 'dof': 14}	{'r': -0.238, 'p-val': 0.37436480852184567, 'dof': 14}	{'r': -0.218, 'p-val': 0.4167795555161059, 'dof': 14}	{'r': -0.56, 'p-val': 0.023990729626303612, 'dof': 14}
unknown RT 21.769436	{'r': -0.647, 'p-val': 0.006703767613368348, 'dof': 14}	{'r': -0.442, 'p-val': 0.08679760755524472, 'dof': 14}	{'r': -0.146, 'p-val': 0.5900359010957092, 'dof': 14}	{'r': 0.123, 'p-val': 0.6487616629679374, 'dof': 14}	{'r': -0.339, 'p-val': 0.19938276071944924, 'dof': 14}	{'r': -0.189, 'p-val': 0.48422883279975515, 'dof': 14}	{'r': -0.266, 'p-val': 0.31951928774761507, 'dof': 14}	{'r': -0.399, 'p-val': 0.12604831169421887, 'dof': 14}	{'r': -0.15, 'p-val': 0.5786279519911801, 'dof': 14}	{'r': 0.053, 'p-val': 0.8443294048583513, 'dof': 14}	{'r': -0.513, 'p-val': 0.04220390052225303, 'dof': 14}
unknown RT 21.773968	{'r': -0.064, 'p-val': 0.815133754288691, 'dof': 14}	{'r': -0.495, 'p-val': 0.05147813215032733, 'dof': 14}	{'r': 0.5, 'p-val': 0.04877369391360834, 'dof': 14}	{'r': 0.134, 'p-val': 0.62115461092937, 'dof': 14}	{'r': -0.086, 'p-val': 0.7511331447116207, 'dof': 14}	{'r': 0.103, 'p-val': 0.7052029073178974, 'dof': 14}	{'r': 0.194, 'p-val': 0.4725134462177887, 'dof': 14}	{'r': 0.426, 'p-val': 0.09974838705537117, 'dof': 14}	{'r': 0.025, 'p-val': 0.9258927398430585, 'dof': 14}	{'r': -0.065, 'p-val': 0.8112428485546863, 'dof': 14}	{'r': -0.028, 'p-val': 0.916793577003509, 'dof': 14}
unknown RT 21.820826	{'r': -0.567, 'p-val': 0.021964477340767275, 'dof': 14}	{'r': -0.313, 'p-val': 0.2380853017968243, 'dof': 14}	{'r': -0.283, 'p-val': 0.2876512735705163, 'dof': 14}	{'r': 0.118, 'p-val': 0.6640080807208475, 'dof': 14}	{'r': -0.488, 'p-val': 0.05531711779694478, 'dof': 14}	{'r': -0.272, 'p-val': 0.3077822024434906, 'dof': 14}	{'r': -0.435, 'p-val': 0.09184738955555415, 'dof': 14}	{'r': -0.148, 'p-val': 0.5835871705362268, 'dof': 14}	{'r': -0.13, 'p-val': 0.6312870591694429, 'dof': 14}	{'r': -0.236, 'p-val': 0.3797930642440331, 'dof': 14}	{'r': -0.556, 'p-val': 0.025200148931229193, 'dof': 14}
unknown RT 21.841828	{'r': 0.414, 'p-val': 0.1108007176572136, 'dof': 14}	{'r': -0.008, 'p-val': 0.9776430930526058, 'dof': 14}	{'r': -0.064, 'p-val': 0.813483248175788, 'dof': 14}	{'r': 0.276, 'p-val': 0.30012194610048804, 'dof': 14}	{'r': 0.428, 'p-val': 0.0980922615339775, 'dof': 14}	{'r': 0.418, 'p-val': 0.10704887435034521, 'dof': 14}	{'r': 0.289, 'p-val': 0.2781064364573846, 'dof': 14}	{'r': 0.443, 'p-val': 0.08581720344858683, 'dof': 14}	{'r': 0.439, 'p-val': 0.08885732194695505, 'dof': 14}	{'r': 0.088, 'p-val': 0.746660370623919, 'dof': 14}	{'r': 0.387, 'p-val': 0.1390457334091577, 'dof': 14}
unknown RT 21.861688	{'r': -0.555, 'p-val': 0.02567695326248715, 'dof': 14}	{'r': -0.486, 'p-val': 0.056469985458289, 'dof': 14}	{'r': 0.027, 'p-val': 0.9198058822795294, 'dof': 14}	{'r': 0.032, 'p-val': 0.9050614625690674, 'dof': 14}	{'r': -0.381, 'p-val': 0.1450950162958796, 'dof': 14}	{'r': -0.125, 'p-val': 0.6433604174547576, 'dof': 14}	{'r': -0.257, 'p-val': 0.3362522564413947, 'dof': 14}	{'r': -0.199, 'p-val': 0.45893953621801276, 'dof': 14}	{'r': -0.163, 'p-val': 0.5456572333207538, 'dof': 14}	{'r': -0.063, 'p-val': 0.8155112688975362, 'dof': 14}	{'r': -0.504, 'p-val': 0.04662319200050521, 'dof': 14}
unknown RT 21.903322	{'r': -0.162, 'p-val': 0.5493416891319833, 'dof': 14}	{'r': -0.038, 'p-val': 0.887797543005581, 'dof': 14}	{'r': -0.081, 'p-val': 0.7645824600578149, 'dof': 14}	{'r': 0.001, 'p-val': 0.9972404046784241, 'dof': 14}	{'r': -0.35, 'p-val': 0.18373267890965128, 'dof': 14}	{'r': -0.156, 'p-val': 0.5649479692905757, 'dof': 14}	{'r': -0.349, 'p-val': 0.18522259538937935, 'dof': 14}	{'r': -0.137, 'p-val': 0.613548229548031, 'dof': 14}	{'r': -0.17, 'p-val': 0.5284240380030555, 'dof': 14}	{'r': -0.248, 'p-val': 0.3540713575495619, 'dof': 14}	{'r': -0.367, 'p-val': 0.16210387541234744, 'dof': 14}
unknown RT 21.911263	{'r': 0.044, 'p-val': 0.8724248308966631, 'dof': 14}	{'r': 0.4, 'p-val': 0.12469464919015041, 'dof': 14}	{'r': -0.335, 'p-val': 0.20460042325080663, 'dof': 14}	{'r': 0.154, 'p-val': 0.5693083293323205, 'dof': 14}	{'r': -0.305, 'p-val': 0.25000786821548343, 'dof': 14}	{'r': -0.321, 'p-val': 0.22515793583555477, 'dof': 14}	{'r': -0.432, 'p-val': 0.09501693967095828, 'dof': 14}	{'r': -0.329, 'p-val': 0.21405679322543814, 'dof': 14}	{'r': -0.12, 'p-val': 0.6591523539228085, 'dof': 14}	{'r': -0.272, 'p-val': 0.30742963133152934, 'dof': 14}	{'r': 0.003, 'p-val': 0.9915431700256677, 'dof': 14}
unknown RT 21.938798	{'r': -0.548, 'p-val': 0.028021733850802043, 'dof': 14}	{'r': -0.618, 'p-val': 0.010764401541109563, 'dof': 14}	{'r': 0.038, 'p-val': 0.8898591629691942, 'dof': 14}	{'r': 0.057, 'p-val': 0.8352570647278434, 'dof': 14}	{'r': -0.423, 'p-val': 0.10277123474197462, 'dof': 14}	{'r': -0.131, 'p-val': 0.6279110197456954, 'dof': 14}	{'r': -0.214, 'p-val': 0.4265252542585142, 'dof': 14}	{'r': 0.017, 'p-val': 0.9503019713043526, 'dof': 14}	{'r': -0.111, 'p-val': 0.6828484768528184, 'dof': 14}	{'r': -0.087, 'p-val': 0.7498404102873599, 'dof': 14}	{'r': -0.578, 'p-val': 0.018997689258755904, 'dof': 14}
unknown RT 22.013968	{'r': -0.002, 'p-val': 0.9946300760540467, 'dof': 14}	{'r': -0.348, 'p-val': 0.18591079092850582, 'dof': 14}	{'r': 0.141, 'p-val': 0.6033354890224425, 'dof': 14}	{'r': 0.115, 'p-val': 0.6705982467228682, 'dof': 14}	{'r': -0.416, 'p-val': 0.1086781031174072, 'dof': 14}	{'r': -0.0, 'p-val': 0.9999757302439203, 'dof': 14}	{'r': -0.22, 'p-val': 0.41375541411163586, 'dof': 14}	{'r': 0.107, 'p-val': 0.692406170715, 'dof': 14}	{'r': 0.081, 'p-val': 0.7644659362136521, 'dof': 14}	{'r': -0.166, 'p-val': 0.5378783888909988, 'dof': 14}	{'r': -0.277, 'p-val': 0.2994380795836373, 'dof': 14}
unknown RT 22.035466	{'r': -0.14, 'p-val': 0.605901068645469, 'dof': 14}	{'r': -0.203, 'p-val': 0.451350204313117, 'dof': 14}	{'r': 0.048, 'p-val': 0.8589637855983356, 'dof': 14}	{'r': 0.096, 'p-val': 0.7234440094326977, 'dof': 14}	{'r': -0.487, 'p-val': 0.055548247864407305, 'dof': 14}	{'r': -0.154, 'p-val': 0.5686570941777254, 'dof': 14}	{'r': -0.342, 'p-val': 0.1952198182421993, 'dof': 14}	{'r': -0.097, 'p-val': 0.7203408835176421, 'dof': 14}	{'r': -0.098, 'p-val': 0.7176749205292763, 'dof': 14}	{'r': -0.221, 'p-val': 0.41175329159829643, 'dof': 14}	{'r': -0.356, 'p-val': 0.17627601646307964, 'dof': 14}
unknown RT 22.092914	{'r': 0.261, 'p-val': 0.32894432521256495, 'dof': 14}	{'r': -0.018, 'p-val': 0.9486864957052004, 'dof': 14}	{'r': 0.308, 'p-val': 0.24525612132109142, 'dof': 14}	{'r': -0.415, 'p-val': 0.10988524323220926, 'dof': 14}	{'r': 0.496, 'p-val': 0.050816342631625926, 'dof': 14}	{'r': 0.004, 'p-val': 0.9887877486452257, 'dof': 14}	{'r': 0.596, 'p-val': 0.014836420902411976, 'dof': 14}	{'r': 0.36, 'p-val': 0.1713359480603514, 'dof': 14}	{'r': -0.055, 'p-val': 0.8385803462791167, 'dof': 14}	{'r': 0.118, 'p-val': 0.6646297833579626, 'dof': 14}	{'r': 0.466, 'p-val': 0.06872251098082374, 'dof': 14}
unknown RT 22.109534	{'r': -0.525, 'p-val': 0.03688715349818963, 'dof': 14}	{'r': -0.396, 'p-val': 0.12903246415988495, 'dof': 14}	{'r': -0.058, 'p-val': 0.8313500967471236, 'dof': 14}	{'r': -0.013, 'p-val': 0.9616313411497355, 'dof': 14}	{'r': -0.488, 'p-val': 0.05518491140429354, 'dof': 14}	{'r': -0.261, 'p-val': 0.3289339347608099, 'dof': 14}	{'r': -0.3, 'p-val': 0.2589671417484666, 'dof': 14}	{'r': -0.04, 'p-val': 0.8823802076087242, 'dof': 14}	{'r': -0.242, 'p-val': 0.365980140543726, 'dof': 14}	{'r': -0.303, 'p-val': 0.2537314220961811, 'dof': 14}	{'r': -0.588, 'p-val': 0.016650594823729197, 'dof': 14}
unknown RT 22.160169	{'r': 0.079, 'p-val': 0.7712378114457994, 'dof': 14}	{'r': -0.255, 'p-val': 0.34117041524690145, 'dof': 14}	{'r': 0.499, 'p-val': 0.048930746233940677, 'dof': 14}	{'r': -0.275, 'p-val': 0.3017828694420199, 'dof': 14}	{'r': 0.278, 'p-val': 0.29697603393508365, 'dof': 14}	{'r': -0.084, 'p-val': 0.7565573010913671, 'dof': 14}	{'r': 0.504, 'p-val': 0.04649148355782026, 'dof': 14}	{'r': 0.27, 'p-val': 0.3115908690146061, 'dof': 14}	{'r': -0.081, 'p-val': 0.7666407617257733, 'dof': 14}	{'r': 0.415, 'p-val': 0.10962491539479585, 'dof': 14}	{'r': 0.393, 'p-val': 0.13262439702324108, 'dof': 14}
unknown RT 22.174444	{'r': -0.219, 'p-val': 0.414815079724304, 'dof': 14}	{'r': -0.262, 'p-val': 0.3260529987869869, 'dof': 14}	{'r': 0.047, 'p-val': 0.8627283513797674, 'dof': 14}	{'r': -0.523, 'p-val': 0.037633536463757125, 'dof': 14}	{'r': -0.095, 'p-val': 0.7271579412029303, 'dof': 14}	{'r': -0.047, 'p-val': 0.8636884231284401, 'dof': 14}	{'r': -0.088, 'p-val': 0.7447538389627737, 'dof': 14}	{'r': -0.209, 'p-val': 0.43667684592023015, 'dof': 14}	{'r': -0.043, 'p-val': 0.8738814688154645, 'dof': 14}	{'r': -0.202, 'p-val': 0.45302774265536805, 'dof': 14}	{'r': -0.134, 'p-val': 0.622030205583691, 'dof': 14}
unknown RT 22.21365	{'r': -0.268, 'p-val': 0.31509018557119733, 'dof': 14}	{'r': -0.398, 'p-val': 0.12641400484149576, 'dof': 14}	{'r': 0.128, 'p-val': 0.6372422335053421, 'dof': 14}	{'r': -0.113, 'p-val': 0.6757577948538425, 'dof': 14}	{'r': -0.369, 'p-val': 0.15934080956851218, 'dof': 14}	{'r': -0.161, 'p-val': 0.5509341202245949, 'dof': 14}	{'r': -0.218, 'p-val': 0.4182359887805498, 'dof': 14}	{'r': -0.059, 'p-val': 0.8283097298328848, 'dof': 14}	{'r': -0.111, 'p-val': 0.6826500246686369, 'dof': 14}	{'r': -0.176, 'p-val': 0.5144911110166984, 'dof': 14}	{'r': -0.283, 'p-val': 0.287376905022574, 'dof': 14}
unknown RT 22.252371	{'r': 0.116, 'p-val': 0.6692932352869365, 'dof': 14}	{'r': -0.045, 'p-val': 0.8688701824867662, 'dof': 14}	{'r': 0.171, 'p-val': 0.5259180521607558, 'dof': 14}	{'r': -0.029, 'p-val': 0.9159585753423939, 'dof': 14}	{'r': 0.115, 'p-val': 0.6709816457521108, 'dof': 14}	{'r': 0.179, 'p-val': 0.5066243537988093, 'dof': 14}	{'r': 0.173, 'p-val': 0.5217758015810895, 'dof': 14}	{'r': 0.079, 'p-val': 0.771243439062107, 'dof': 14}	{'r': 0.163, 'p-val': 0.5466349332671749, 'dof': 14}	{'r': 0.242, 'p-val': 0.3658505088164174, 'dof': 14}	{'r': 0.108, 'p-val': 0.6907776821371161, 'dof': 14}
unknown RT 22.272851	{'r': 0.147, 'p-val': 0.5866229518090116, 'dof': 14}	{'r': 0.257, 'p-val': 0.33564687731437115, 'dof': 14}	{'r': -0.007, 'p-val': 0.9785705549667162, 'dof': 14}	{'r': -0.172, 'p-val': 0.5234094729730245, 'dof': 14}	{'r': 0.2, 'p-val': 0.45801031045337004, 'dof': 14}	{'r': -0.301, 'p-val': 0.25755413456736903, 'dof': 14}	{'r': 0.222, 'p-val': 0.4087957324134779, 'dof': 14}	{'r': 0.179, 'p-val': 0.5068316787255138, 'dof': 14}	{'r': -0.152, 'p-val': 0.5741752458769791, 'dof': 14}	{'r': -0.249, 'p-val': 0.35258239948995007, 'dof': 14}	{'r': 0.464, 'p-val': 0.07044889084862663, 'dof': 14}
unknown RT 22.319167	{'r': 0.038, 'p-val': 0.8903285598645468, 'dof': 14}	{'r': -0.064, 'p-val': 0.81494740789537, 'dof': 14}	{'r': 0.109, 'p-val': 0.6867100732653182, 'dof': 14}	{'r': 0.137, 'p-val': 0.6134704798945485, 'dof': 14}	{'r': -0.096, 'p-val': 0.7230845234258274, 'dof': 14}	{'r': -0.086, 'p-val': 0.7523341039043954, 'dof': 14}	{'r': -0.015, 'p-val': 0.9556125021998142, 'dof': 14}	{'r': -0.04, 'p-val': 0.8842785976175999, 'dof': 14}	{'r': -0.073, 'p-val': 0.7895428468456971, 'dof': 14}	{'r': -0.063, 'p-val': 0.816662863413413, 'dof': 14}	{'r': 0.09, 'p-val': 0.7395332825194484, 'dof': 14}
unknown RT 22.346514	{'r': 0.032, 'p-val': 0.905935070957758, 'dof': 14}	{'r': 0.049, 'p-val': 0.857419672333721, 'dof': 14}	{'r': 0.018, 'p-val': 0.94790966137039, 'dof': 14}	{'r': 0.05, 'p-val': 0.8545853221483307, 'dof': 14}	{'r': -0.437, 'p-val': 0.09085735682951689, 'dof': 14}	{'r': -0.079, 'p-val': 0.7720330277602883, 'dof': 14}	{'r': -0.308, 'p-val': 0.2465555172424579, 'dof': 14}	{'r': -0.085, 'p-val': 0.7547673639765357, 'dof': 14}	{'r': -0.106, 'p-val': 0.696850859085402, 'dof': 14}	{'r': -0.295, 'p-val': 0.26677483434479654, 'dof': 14}	{'r': -0.3, 'p-val': 0.25961864711901333, 'dof': 14}
unknown RT 22.352233	{'r': -0.348, 'p-val': 0.1871283766304305, 'dof': 14}	{'r': -0.371, 'p-val': 0.1575156415193746, 'dof': 14}	{'r': -0.033, 'p-val': 0.9027197712625145, 'dof': 14}	{'r': -0.009, 'p-val': 0.973505608351411, 'dof': 14}	{'r': -0.348, 'p-val': 0.1868251699761184, 'dof': 14}	{'r': -0.18, 'p-val': 0.5051967918973294, 'dof': 14}	{'r': -0.221, 'p-val': 0.41057775522096795, 'dof': 14}	{'r': 0.032, 'p-val': 0.906487289419511, 'dof': 14}	{'r': -0.122, 'p-val': 0.6517857424588673, 'dof': 14}	{'r': -0.268, 'p-val': 0.3164772579955636, 'dof': 14}	{'r': -0.416, 'p-val': 0.10860323484028551, 'dof': 14}
unknown RT 22.449262	{'r': 0.072, 'p-val': 0.7914784746846952, 'dof': 14}	{'r': -0.005, 'p-val': 0.9848019206092354, 'dof': 14}	{'r': 0.313, 'p-val': 0.23749949066417664, 'dof': 14}	{'r': -0.196, 'p-val': 0.4662255539439849, 'dof': 14}	{'r': -0.362, 'p-val': 0.16885424786130307, 'dof': 14}	{'r': -0.146, 'p-val': 0.5906438592366188, 'dof': 14}	{'r': -0.171, 'p-val': 0.5261607104227954, 'dof': 14}	{'r': -0.123, 'p-val': 0.650892488945773, 'dof': 14}	{'r': -0.245, 'p-val': 0.3611745619754127, 'dof': 14}	{'r': 0.051, 'p-val': 0.852223685833253, 'dof': 14}	{'r': -0.244, 'p-val': 0.36193770676642545, 'dof': 14}
unknown RT 22.475194	{'r': -0.019, 'p-val': 0.9440191729421827, 'dof': 14}	{'r': -0.559, 'p-val': 0.024517101631339463, 'dof': 14}	{'r': 0.135, 'p-val': 0.6178143350743801, 'dof': 14}	{'r': 0.461, 'p-val': 0.0725112062882621, 'dof': 14}	{'r': -0.012, 'p-val': 0.9656643894107656, 'dof': 14}	{'r': 0.377, 'p-val': 0.14995972815633454, 'dof': 14}	{'r': 0.057, 'p-val': 0.8334343636134063, 'dof': 14}	{'r': 0.519, 'p-val': 0.03958619923139991, 'dof': 14}	{'r': 0.396, 'p-val': 0.1287228794620334, 'dof': 14}	{'r': 0.12, 'p-val': 0.6568472413673621, 'dof': 14}	{'r': -0.147, 'p-val': 0.5871857105207791, 'dof': 14}
unknown RT 22.517336	{'r': -0.018, 'p-val': 0.9479826286459478, 'dof': 14}	{'r': -0.194, 'p-val': 0.4704067068455722, 'dof': 14}	{'r': -0.028, 'p-val': 0.9191090525571084, 'dof': 14}	{'r': -0.345, 'p-val': 0.1909655888682133, 'dof': 14}	{'r': 0.234, 'p-val': 0.38264164468552164, 'dof': 14}	{'r': 0.179, 'p-val': 0.5065824359652544, 'dof': 14}	{'r': 0.082, 'p-val': 0.763828032575717, 'dof': 14}	{'r': 0.103, 'p-val': 0.7049663447545078, 'dof': 14}	{'r': 0.21, 'p-val': 0.43416513433717296, 'dof': 14}	{'r': 0.054, 'p-val': 0.8433955086560571, 'dof': 14}	{'r': 0.02, 'p-val': 0.9418209573278367, 'dof': 14}
unknown RT 22.532288	{'r': 0.167, 'p-val': 0.535350911336977, 'dof': 14}	{'r': 0.22, 'p-val': 0.4125690927151796, 'dof': 14}	{'r': 0.13, 'p-val': 0.630300435683073, 'dof': 14}	{'r': -0.405, 'p-val': 0.11998326656514709, 'dof': 14}	{'r': 0.411, 'p-val': 0.11330779852950908, 'dof': 14}	{'r': -0.186, 'p-val': 0.490718238816624, 'dof': 14}	{'r': 0.301, 'p-val': 0.257419688496332, 'dof': 14}	{'r': -0.211, 'p-val': 0.43303134750826144, 'dof': 14}	{'r': -0.143, 'p-val': 0.5964315402678515, 'dof': 14}	{'r': 0.393, 'p-val': 0.13256031655700598, 'dof': 14}	{'r': 0.423, 'p-val': 0.1022134787020917, 'dof': 14}
unknown RT 22.685073	{'r': 0.149, 'p-val': 0.5817713468630585, 'dof': 14}	{'r': -0.538, 'p-val': 0.03148848765597806, 'dof': 14}	{'r': 0.05, 'p-val': 0.8543164023115057, 'dof': 14}	{'r': 0.361, 'p-val': 0.1690672411042888, 'dof': 14}	{'r': 0.58, 'p-val': 0.01841506679665227, 'dof': 14}	{'r': 0.685, 'p-val': 0.003437675110103047, 'dof': 14}	{'r': 0.442, 'p-val': 0.08664276786335265, 'dof': 14}	{'r': 0.687, 'p-val': 0.003283017790024428, 'dof': 14}	{'r': 0.686, 'p-val': 0.003316612666679673, 'dof': 14}	{'r': 0.298, 'p-val': 0.26231265849212954, 'dof': 14}	{'r': 0.191, 'p-val': 0.4791440362905083, 'dof': 14}
unknown RT 22.688614	{'r': 0.074, 'p-val': 0.7843388332282956, 'dof': 14}	{'r': -0.67, 'p-val': 0.004526136692923284, 'dof': 14}	{'r': 0.255, 'p-val': 0.3404461308379035, 'dof': 14}	{'r': 0.327, 'p-val': 0.21657416198734644, 'dof': 14}	{'r': 0.447, 'p-val': 0.08274856879039659, 'dof': 14}	{'r': 0.524, 'p-val': 0.03738890293613831, 'dof': 14}	{'r': 0.517, 'p-val': 0.04051709920256829, 'dof': 14}	{'r': 0.712, 'p-val': 0.001992576589449932, 'dof': 14}	{'r': 0.522, 'p-val': 0.03806078435270204, 'dof': 14}	{'r': 0.552, 'p-val': 0.026638916659302025, 'dof': 14}	{'r': 0.138, 'p-val': 0.6103742391232965, 'dof': 14}
unknown RT 22.760278	{'r': 0.009, 'p-val': 0.9740513555924882, 'dof': 14}	{'r': -0.616, 'p-val': 0.011132270460451073, 'dof': 14}	{'r': 0.4, 'p-val': 0.1245719619466424, 'dof': 14}	{'r': -0.16, 'p-val': 0.5541069257894919, 'dof': 14}	{'r': 0.221, 'p-val': 0.40979357267318306, 'dof': 14}	{'r': 0.26, 'p-val': 0.33006564685427076, 'dof': 14}	{'r': 0.35, 'p-val': 0.1836786021512392, 'dof': 14}	{'r': 0.255, 'p-val': 0.341310188570848, 'dof': 14}	{'r': 0.308, 'p-val': 0.2459910012146422, 'dof': 14}	{'r': 0.151, 'p-val': 0.5757094624151501, 'dof': 14}	{'r': 0.074, 'p-val': 0.7846691076416098, 'dof': 14}
unknown RT 22.791145	{'r': 0.049, 'p-val': 0.857581730479226, 'dof': 14}	{'r': 0.456, 'p-val': 0.07583028799806057, 'dof': 14}	{'r': -0.31, 'p-val': 0.2420825333500065, 'dof': 14}	{'r': -0.057, 'p-val': 0.8342866198992472, 'dof': 14}	{'r': -0.146, 'p-val': 0.5890100979693411, 'dof': 14}	{'r': -0.211, 'p-val': 0.4323909540772072, 'dof': 14}	{'r': -0.25, 'p-val': 0.3503602217201557, 'dof': 14}	{'r': 0.068, 'p-val': 0.8024434277594676, 'dof': 14}	{'r': -0.206, 'p-val': 0.4437199662623491, 'dof': 14}	{'r': -0.591, 'p-val': 0.0159824236717198, 'dof': 14}	{'r': -0.096, 'p-val': 0.7222049464308316, 'dof': 14}
unknown RT 22.82863	{'r': -0.003, 'p-val': 0.9898955719911893, 'dof': 14}	{'r': 0.342, 'p-val': 0.19479036497455057, 'dof': 14}	{'r': -0.011, 'p-val': 0.9685329163112886, 'dof': 14}	{'r': -0.284, 'p-val': 0.2871076692742376, 'dof': 14}	{'r': 0.51, 'p-val': 0.04334584487086636, 'dof': 14}	{'r': -0.07, 'p-val': 0.7958008635015295, 'dof': 14}	{'r': 0.293, 'p-val': 0.27049667432577296, 'dof': 14}	{'r': -0.26, 'p-val': 0.33105660908912615, 'dof': 14}	{'r': -0.099, 'p-val': 0.7140000138359011, 'dof': 14}	{'r': 0.235, 'p-val': 0.3801667841480956, 'dof': 14}	{'r': 0.322, 'p-val': 0.22422143537045974, 'dof': 14}
unknown RT 22.869918	{'r': -0.428, 'p-val': 0.09833111862624273, 'dof': 14}	{'r': -0.454, 'p-val': 0.07755184337292485, 'dof': 14}	{'r': 0.004, 'p-val': 0.9886552519557598, 'dof': 14}	{'r': 0.246, 'p-val': 0.358851543938335, 'dof': 14}	{'r': -0.514, 'p-val': 0.04154360109922551, 'dof': 14}	{'r': -0.17, 'p-val': 0.5286931753141982, 'dof': 14}	{'r': -0.364, 'p-val': 0.1659822038316935, 'dof': 14}	{'r': 0.029, 'p-val': 0.9142276259777485, 'dof': 14}	{'r': -0.121, 'p-val': 0.6561994794205706, 'dof': 14}	{'r': -0.176, 'p-val': 0.5147879679873097, 'dof': 14}	{'r': -0.54, 'p-val': 0.030816694782718746, 'dof': 14}
unknown RT 23.133815	{'r': -0.325, 'p-val': 0.21880615413012455, 'dof': 14}	{'r': -0.235, 'p-val': 0.3814673438791135, 'dof': 14}	{'r': 0.111, 'p-val': 0.6831718235822462, 'dof': 14}	{'r': -0.129, 'p-val': 0.6332778514766597, 'dof': 14}	{'r': 0.119, 'p-val': 0.6603104768708874, 'dof': 14}	{'r': -0.118, 'p-val': 0.6624456410150577, 'dof': 14}	{'r': 0.237, 'p-val': 0.37684652040473804, 'dof': 14}	{'r': 0.354, 'p-val': 0.177915913248939, 'dof': 14}	{'r': -0.277, 'p-val': 0.2988629707235609, 'dof': 14}	{'r': -0.06, 'p-val': 0.8259892229247172, 'dof': 14}	{'r': -0.061, 'p-val': 0.8238289752645763, 'dof': 14}
unknown RT 23.157641	{'r': -0.11, 'p-val': 0.6844415907259718, 'dof': 14}	{'r': -0.358, 'p-val': 0.1737824175684961, 'dof': 14}	{'r': 0.338, 'p-val': 0.20034757520256008, 'dof': 14}	{'r': -0.223, 'p-val': 0.4060777296971322, 'dof': 14}	{'r': 0.343, 'p-val': 0.19385638278145537, 'dof': 14}	{'r': -0.13, 'p-val': 0.6317599830530722, 'dof': 14}	{'r': 0.432, 'p-val': 0.09435973886855713, 'dof': 14}	{'r': 0.378, 'p-val': 0.1483025535099962, 'dof': 14}	{'r': -0.112, 'p-val': 0.6798860673221374, 'dof': 14}	{'r': 0.268, 'p-val': 0.3147387314186732, 'dof': 14}	{'r': 0.202, 'p-val': 0.4531869211510775, 'dof': 14}
unknown RT 23.195392	{'r': -0.46, 'p-val': 0.07284174553410049, 'dof': 14}	{'r': -0.645, 'p-val': 0.006969556978259652, 'dof': 14}	{'r': 0.034, 'p-val': 0.9006440174274117, 'dof': 14}	{'r': -0.02, 'p-val': 0.9422460712433064, 'dof': 14}	{'r': 0.249, 'p-val': 0.35235093531073114, 'dof': 14}	{'r': 0.272, 'p-val': 0.30822784406195275, 'dof': 14}	{'r': 0.245, 'p-val': 0.36047690911838215, 'dof': 14}	{'r': 0.34, 'p-val': 0.19811548360497958, 'dof': 14}	{'r': 0.159, 'p-val': 0.556061342407522, 'dof': 14}	{'r': 0.181, 'p-val': 0.5029543777907686, 'dof': 14}	{'r': -0.187, 'p-val': 0.48799146326290266, 'dof': 14}
unknown RT 23.52055	{'r': -0.217, 'p-val': 0.4199476235112347, 'dof': 14}	{'r': -0.766, 'p-val': 0.000543169368897179, 'dof': 14}	{'r': -0.032, 'p-val': 0.9063090173709721, 'dof': 14}	{'r': 0.12, 'p-val': 0.656832828699232, 'dof': 14}	{'r': 0.092, 'p-val': 0.7346862539007327, 'dof': 14}	{'r': 0.309, 'p-val': 0.24345294944064536, 'dof': 14}	{'r': 0.105, 'p-val': 0.6986031685564185, 'dof': 14}	{'r': 0.379, 'p-val': 0.14788309678110675, 'dof': 14}	{'r': 0.457, 'p-val': 0.07497776494712233, 'dof': 14}	{'r': 0.217, 'p-val': 0.4203053443729041, 'dof': 14}	{'r': -0.203, 'p-val': 0.4509097211335563, 'dof': 14}
unknown RT 23.646589	{'r': -0.552, 'p-val': 0.026571229683915856, 'dof': 14}	{'r': -0.54, 'p-val': 0.03069667349060064, 'dof': 14}	{'r': -0.001, 'p-val': 0.9985248343157299, 'dof': 14}	{'r': 0.086, 'p-val': 0.7501764475666424, 'dof': 14}	{'r': -0.357, 'p-val': 0.17440007703416324, 'dof': 14}	{'r': -0.126, 'p-val': 0.6426301863807431, 'dof': 14}	{'r': -0.234, 'p-val': 0.38356620661255697, 'dof': 14}	{'r': -0.065, 'p-val': 0.8095851131383145, 'dof': 14}	{'r': -0.101, 'p-val': 0.7093012310637966, 'dof': 14}	{'r': -0.047, 'p-val': 0.8628642209301749, 'dof': 14}	{'r': -0.492, 'p-val': 0.05310817607050214, 'dof': 14}
unknown RT 24.104025	{'r': -0.545, 'p-val': 0.02910972956242681, 'dof': 14}	{'r': -0.618, 'p-val': 0.010799529884585338, 'dof': 14}	{'r': 0.161, 'p-val': 0.5507972706743033, 'dof': 14}	{'r': 0.145, 'p-val': 0.5915402436141397, 'dof': 14}	{'r': -0.537, 'p-val': 0.032145519351160834, 'dof': 14}	{'r': -0.067, 'p-val': 0.8054469307779979, 'dof': 14}	{'r': -0.266, 'p-val': 0.3197229206899698, 'dof': 14}	{'r': -0.052, 'p-val': 0.8483052637238657, 'dof': 14}	{'r': -0.131, 'p-val': 0.6285788091604785, 'dof': 14}	{'r': -0.064, 'p-val': 0.8147010566312615, 'dof': 14}	{'r': -0.624, 'p-val': 0.009712347780908109, 'dof': 14}
unknown RT 24.124798	{'r': -0.495, 'p-val': 0.051447538889558296, 'dof': 14}	{'r': -0.548, 'p-val': 0.0278347270842233, 'dof': 14}	{'r': -0.259, 'p-val': 0.331941285102104, 'dof': 14}	{'r': -0.205, 'p-val': 0.4464191471149027, 'dof': 14}	{'r': -0.262, 'p-val': 0.32661698794542027, 'dof': 14}	{'r': -0.078, 'p-val': 0.7726256691916779, 'dof': 14}	{'r': -0.218, 'p-val': 0.4173862940454317, 'dof': 14}	{'r': -0.115, 'p-val': 0.6712184099027589, 'dof': 14}	{'r': 0.107, 'p-val': 0.6925946398085125, 'dof': 14}	{'r': -0.216, 'p-val': 0.4221377161784857, 'dof': 14}	{'r': -0.39, 'p-val': 0.13588330144666866, 'dof': 14}
unknown RT 24.145279	{'r': -0.557, 'p-val': 0.025044931371186158, 'dof': 14}	{'r': -0.704, 'p-val': 0.0023362412728738136, 'dof': 14}	{'r': 0.124, 'p-val': 0.6476654796350547, 'dof': 14}	{'r': 0.158, 'p-val': 0.5583721607572727, 'dof': 14}	{'r': -0.233, 'p-val': 0.3848928030275672, 'dof': 14}	{'r': -0.019, 'p-val': 0.9441494930460875, 'dof': 14}	{'r': -0.077, 'p-val': 0.7773757302104513, 'dof': 14}	{'r': -0.001, 'p-val': 0.9972531844027384, 'dof': 14}	{'r': -0.025, 'p-val': 0.9272196357968486, 'dof': 14}	{'r': 0.308, 'p-val': 0.24517309498281947, 'dof': 14}	{'r': -0.534, 'p-val': 0.033037045508780165, 'dof': 14}
unknown RT 24.78206	{'r': -0.517, 'p-val': 0.04039366859973892, 'dof': 14}	{'r': 0.346, 'p-val': 0.18981609761056378, 'dof': 14}	{'r': -0.307, 'p-val': 0.24814586154182589, 'dof': 14}	{'r': -0.177, 'p-val': 0.5121391182699526, 'dof': 14}	{'r': -0.139, 'p-val': 0.6067317385744759, 'dof': 14}	{'r': -0.46, 'p-val': 0.07281679521649656, 'dof': 14}	{'r': -0.211, 'p-val': 0.43184766023565757, 'dof': 14}	{'r': -0.403, 'p-val': 0.12199805761142386, 'dof': 14}	{'r': -0.562, 'p-val': 0.02355831667041767, 'dof': 14}	{'r': -0.223, 'p-val': 0.40717965783269783, 'dof': 14}	{'r': -0.375, 'p-val': 0.1527862862394824, 'dof': 14}
unknown RT 24.892437	{'r': -0.468, 'p-val': 0.0673152572817099, 'dof': 14}	{'r': -0.63, 'p-val': 0.00891358357067634, 'dof': 14}	{'r': 0.146, 'p-val': 0.5901855118177964, 'dof': 14}	{'r': 0.007, 'p-val': 0.9790594321349624, 'dof': 14}	{'r': -0.498, 'p-val': 0.04938960169225154, 'dof': 14}	{'r': -0.11, 'p-val': 0.6852870787746987, 'dof': 14}	{'r': -0.232, 'p-val': 0.3881000012358322, 'dof': 14}	{'r': 0.082, 'p-val': 0.7632756637994971, 'dof': 14}	{'r': -0.079, 'p-val': 0.7708657345105939, 'dof': 14}	{'r': -0.082, 'p-val': 0.7617777949394675, 'dof': 14}	{'r': -0.5, 'p-val': 0.0486565276519248, 'dof': 14}
unknown RT 3.024733	{'r': -0.323, 'p-val': 0.22179073418541825, 'dof': 14}	{'r': -0.414, 'p-val': 0.11070369504383523, 'dof': 14}	{'r': -0.148, 'p-val': 0.5836695746381597, 'dof': 14}	{'r': -0.062, 'p-val': 0.8205405955013684, 'dof': 14}	{'r': -0.047, 'p-val': 0.8616315041886967, 'dof': 14}	{'r': 0.253, 'p-val': 0.3434633659065862, 'dof': 14}	{'r': -0.099, 'p-val': 0.7154536216305434, 'dof': 14}	{'r': -0.377, 'p-val': 0.15054514943322078, 'dof': 14}	{'r': 0.32, 'p-val': 0.2268858222384127, 'dof': 14}	{'r': 0.083, 'p-val': 0.7590258939719259, 'dof': 14}	{'r': -0.111, 'p-val': 0.682120188175585, 'dof': 14}
unknown RT 3.04347	{'r': 0.227, 'p-val': 0.3987836045308108, 'dof': 14}	{'r': -0.022, 'p-val': 0.9366442630198799, 'dof': 14}	{'r': -0.114, 'p-val': 0.6748340882713859, 'dof': 14}	{'r': 0.261, 'p-val': 0.3280245174185768, 'dof': 14}	{'r': 0.153, 'p-val': 0.5714310662721334, 'dof': 14}	{'r': 0.252, 'p-val': 0.3461288700295286, 'dof': 14}	{'r': 0.178, 'p-val': 0.5095497749282198, 'dof': 14}	{'r': 0.311, 'p-val': 0.2413255503886382, 'dof': 14}	{'r': 0.348, 'p-val': 0.18628160799210342, 'dof': 14}	{'r': 0.058, 'p-val': 0.831072131766143, 'dof': 14}	{'r': 0.092, 'p-val': 0.7350815481896702, 'dof': 14}
unknown RT 3.043553	{'r': -0.362, 'p-val': 0.168566719787694, 'dof': 14}	{'r': -0.709, 'p-val': 0.0020877415841085724, 'dof': 14}	{'r': 0.423, 'p-val': 0.10276642901502243, 'dof': 14}	{'r': 0.189, 'p-val': 0.482400391479339, 'dof': 14}	{'r': -0.137, 'p-val': 0.6126413525104598, 'dof': 14}	{'r': -0.022, 'p-val': 0.9364856884693054, 'dof': 14}	{'r': 0.187, 'p-val': 0.4887602003606999, 'dof': 14}	{'r': 0.208, 'p-val': 0.4389580821983824, 'dof': 14}	{'r': -0.025, 'p-val': 0.9273612090087376, 'dof': 14}	{'r': 0.244, 'p-val': 0.3630660923313372, 'dof': 14}	{'r': -0.251, 'p-val': 0.3481073109939959, 'dof': 14}
unknown RT 3.069421	{'r': -0.531, 'p-val': 0.03434166970386686, 'dof': 14}	{'r': 0.026, 'p-val': 0.9240348227832428, 'dof': 14}	{'r': -0.427, 'p-val': 0.09867104515915795, 'dof': 14}	{'r': -0.141, 'p-val': 0.60221069107943, 'dof': 14}	{'r': -0.158, 'p-val': 0.5589498265956014, 'dof': 14}	{'r': -0.208, 'p-val': 0.4391882269310524, 'dof': 14}	{'r': -0.147, 'p-val': 0.5871165501307325, 'dof': 14}	{'r': -0.218, 'p-val': 0.4179031960372753, 'dof': 14}	{'r': -0.231, 'p-val': 0.39013762863569285, 'dof': 14}	{'r': -0.393, 'p-val': 0.13243570152650347, 'dof': 14}	{'r': -0.318, 'p-val': 0.22940179262220026, 'dof': 14}
unknown RT 3.323787	{'r': -0.427, 'p-val': 0.09913927587731691, 'dof': 14}	{'r': -0.556, 'p-val': 0.025211343643027205, 'dof': 14}	{'r': -0.143, 'p-val': 0.5982486565646836, 'dof': 14}	{'r': 0.079, 'p-val': 0.7717226364720027, 'dof': 14}	{'r': -0.229, 'p-val': 0.3933301422661397, 'dof': 14}	{'r': 0.206, 'p-val': 0.44427059051397666, 'dof': 14}	{'r': -0.312, 'p-val': 0.2391575909758462, 'dof': 14}	{'r': -0.111, 'p-val': 0.6817287043099949, 'dof': 14}	{'r': 0.207, 'p-val': 0.44260887431410967, 'dof': 14}	{'r': 0.077, 'p-val': 0.7757765265014499, 'dof': 14}	{'r': -0.537, 'p-val': 0.03212272442814593, 'dof': 14}
unknown RT 3.451292	{'r': -0.271, 'p-val': 0.30983712989640977, 'dof': 14}	{'r': -0.606, 'p-val': 0.012829152822235325, 'dof': 14}	{'r': 0.137, 'p-val': 0.6118623219581947, 'dof': 14}	{'r': -0.142, 'p-val': 0.5985915470000409, 'dof': 14}	{'r': 0.196, 'p-val': 0.467930964640919, 'dof': 14}	{'r': 0.248, 'p-val': 0.3538502103839141, 'dof': 14}	{'r': 0.347, 'p-val': 0.18825391922034418, 'dof': 14}	{'r': 0.04, 'p-val': 0.88267226537394, 'dof': 14}	{'r': 0.208, 'p-val': 0.44001611915609906, 'dof': 14}	{'r': 0.356, 'p-val': 0.17546715213808925, 'dof': 14}	{'r': -0.156, 'p-val': 0.5634228757993948, 'dof': 14}
unknown RT 3.603113	{'r': -0.383, 'p-val': 0.14313118212186213, 'dof': 14}	{'r': -0.552, 'p-val': 0.026671529508633832, 'dof': 14}	{'r': 0.188, 'p-val': 0.48613602272582446, 'dof': 14}	{'r': 0.063, 'p-val': 0.8159313842769753, 'dof': 14}	{'r': -0.404, 'p-val': 0.12061504786809707, 'dof': 14}	{'r': -0.116, 'p-val': 0.668640970719637, 'dof': 14}	{'r': -0.084, 'p-val': 0.7563955566811844, 'dof': 14}	{'r': 0.006, 'p-val': 0.9811548564734517, 'dof': 14}	{'r': -0.118, 'p-val': 0.6623080804097605, 'dof': 14}	{'r': -0.099, 'p-val': 0.7157179184592795, 'dof': 14}	{'r': -0.366, 'p-val': 0.16289297714077422, 'dof': 14}
unknown RT 3.609671	{'r': -0.099, 'p-val': 0.7159236306062136, 'dof': 14}	{'r': -0.191, 'p-val': 0.47777839206538875, 'dof': 14}	{'r': 0.102, 'p-val': 0.7060747415426327, 'dof': 14}	{'r': -0.205, 'p-val': 0.44737737757114937, 'dof': 14}	{'r': -0.204, 'p-val': 0.4496507459273358, 'dof': 14}	{'r': -0.237, 'p-val': 0.37601396962375394, 'dof': 14}	{'r': 0.147, 'p-val': 0.5873634797587219, 'dof': 14}	{'r': 0.114, 'p-val': 0.6728787347111964, 'dof': 14}	{'r': -0.135, 'p-val': 0.617027551565249, 'dof': 14}	{'r': -0.437, 'p-val': 0.09091513488088013, 'dof': 14}	{'r': 0.016, 'p-val': 0.9525714328008895, 'dof': 14}
unknown RT 3.659883	{'r': -0.219, 'p-val': 0.41441830513132594, 'dof': 14}	{'r': -0.689, 'p-val': 0.003174487182266077, 'dof': 14}	{'r': 0.284, 'p-val': 0.28694319504775617, 'dof': 14}	{'r': 0.11, 'p-val': 0.6863562447629581, 'dof': 14}	{'r': 0.111, 'p-val': 0.681544879202849, 'dof': 14}	{'r': 0.106, 'p-val': 0.6971876119427671, 'dof': 14}	{'r': 0.296, 'p-val': 0.26614853709959696, 'dof': 14}	{'r': 0.319, 'p-val': 0.22873455919700203, 'dof': 14}	{'r': 0.114, 'p-val': 0.6750050678069082, 'dof': 14}	{'r': 0.412, 'p-val': 0.11287226114161264, 'dof': 14}	{'r': -0.08, 'p-val': 0.7684490113724876, 'dof': 14}
unknown RT 3.719991	{'r': -0.38, 'p-val': 0.14703091929978307, 'dof': 14}	{'r': -0.086, 'p-val': 0.7512624746003957, 'dof': 14}	{'r': -0.107, 'p-val': 0.6930401328767017, 'dof': 14}	{'r': 0.444, 'p-val': 0.0852000242138665, 'dof': 14}	{'r': -0.215, 'p-val': 0.4228953211582347, 'dof': 14}	{'r': -0.253, 'p-val': 0.3452835521716326, 'dof': 14}	{'r': -0.141, 'p-val': 0.6035536442955298, 'dof': 14}	{'r': -0.077, 'p-val': 0.7780644622380402, 'dof': 14}	{'r': -0.271, 'p-val': 0.3099492567287538, 'dof': 14}	{'r': 0.24, 'p-val': 0.3703423927898877, 'dof': 14}	{'r': -0.254, 'p-val': 0.3427605545600808, 'dof': 14}
unknown RT 3.864784	{'r': -0.052, 'p-val': 0.8476839175714743, 'dof': 14}	{'r': -0.63, 'p-val': 0.008842574308217258, 'dof': 14}	{'r': -0.02, 'p-val': 0.9402258354673773, 'dof': 14}	{'r': 0.624, 'p-val': 0.009842009411183938, 'dof': 14}	{'r': 0.39, 'p-val': 0.13570702982419164, 'dof': 14}	{'r': 0.636, 'p-val': 0.008032872307727016, 'dof': 14}	{'r': 0.336, 'p-val': 0.20276144565374948, 'dof': 14}	{'r': 0.611, 'p-val': 0.011982848968515088, 'dof': 14}	{'r': 0.636, 'p-val': 0.008041174016869317, 'dof': 14}	{'r': 0.458, 'p-val': 0.07424345259092721, 'dof': 14}	{'r': -0.001, 'p-val': 0.9981234292878722, 'dof': 14}
unknown RT 3.938028	{'r': 0.407, 'p-val': 0.11763924319371898, 'dof': 14}	{'r': 0.118, 'p-val': 0.6624561874866746, 'dof': 14}	{'r': 0.134, 'p-val': 0.6200597187649561, 'dof': 14}	{'r': -0.252, 'p-val': 0.34671467330091416, 'dof': 14}	{'r': 0.123, 'p-val': 0.6497305007437371, 'dof': 14}	{'r': 0.175, 'p-val': 0.5171974259542016, 'dof': 14}	{'r': 0.084, 'p-val': 0.7565392031099654, 'dof': 14}	{'r': -0.011, 'p-val': 0.9691811019128624, 'dof': 14}	{'r': 0.209, 'p-val': 0.43708166393699854, 'dof': 14}	{'r': 0.099, 'p-val': 0.7142647993005076, 'dof': 14}	{'r': 0.283, 'p-val': 0.28874050912358734, 'dof': 14}
unknown RT 3.947556	{'r': -0.686, 'p-val': 0.0033302218684156657, 'dof': 14}	{'r': -0.543, 'p-val': 0.029877978153143702, 'dof': 14}	{'r': -0.312, 'p-val': 0.2386817557935055, 'dof': 14}	{'r': 0.394, 'p-val': 0.13111163006651574, 'dof': 14}	{'r': -0.491, 'p-val': 0.05343731981497355, 'dof': 14}	{'r': 0.001, 'p-val': 0.9978969192661663, 'dof': 14}	{'r': -0.387, 'p-val': 0.13819414322904497, 'dof': 14}	{'r': -0.174, 'p-val': 0.5198644916518121, 'dof': 14}	{'r': -0.001, 'p-val': 0.9969211084457715, 'dof': 14}	{'r': 0.062, 'p-val': 0.8191266426516978, 'dof': 14}	{'r': -0.742, 'p-val': 0.0009930478255542985, 'dof': 14}
unknown RT 3.962264	{'r': 0.119, 'p-val': 0.6601527925609252, 'dof': 14}	{'r': -0.168, 'p-val': 0.5347386351230231, 'dof': 14}	{'r': 0.262, 'p-val': 0.32648461623281255, 'dof': 14}	{'r': -0.373, 'p-val': 0.15467755851552364, 'dof': 14}	{'r': 0.563, 'p-val': 0.023150983448776998, 'dof': 14}	{'r': 0.253, 'p-val': 0.3451491591935556, 'dof': 14}	{'r': 0.501, 'p-val': 0.047834108555211766, 'dof': 14}	{'r': 0.337, 'p-val': 0.20207955304787284, 'dof': 14}	{'r': 0.099, 'p-val': 0.7147462405484118, 'dof': 14}	{'r': 0.064, 'p-val': 0.8137905515765798, 'dof': 14}	{'r': 0.346, 'p-val': 0.18981686803098263, 'dof': 14}
unknown RT 4.087756	{'r': 0.556, 'p-val': 0.02544275990741947, 'dof': 14}	{'r': 0.185, 'p-val': 0.4930207756202999, 'dof': 14}	{'r': 0.15, 'p-val': 0.5793439100870814, 'dof': 14}	{'r': -0.041, 'p-val': 0.8794102996995041, 'dof': 14}	{'r': -0.014, 'p-val': 0.9603783581864266, 'dof': 14}	{'r': 0.368, 'p-val': 0.16058108365671214, 'dof': 14}	{'r': -0.153, 'p-val': 0.5719915718443123, 'dof': 14}	{'r': 0.043, 'p-val': 0.8757432721626671, 'dof': 14}	{'r': 0.358, 'p-val': 0.17327934273802453, 'dof': 14}	{'r': -0.097, 'p-val': 0.7211617250493655, 'dof': 14}	{'r': 0.203, 'p-val': 0.4507761858028244, 'dof': 14}
unknown RT 4.226769	{'r': -0.667, 'p-val': 0.004733532120116705, 'dof': 14}	{'r': -0.555, 'p-val': 0.025726321993814815, 'dof': 14}	{'r': -0.184, 'p-val': 0.49448732124504224, 'dof': 14}	{'r': 0.252, 'p-val': 0.34572074138209247, 'dof': 14}	{'r': -0.519, 'p-val': 0.039350966734246935, 'dof': 14}	{'r': -0.043, 'p-val': 0.8732227416111196, 'dof': 14}	{'r': -0.391, 'p-val': 0.13405103677459182, 'dof': 14}	{'r': -0.09, 'p-val': 0.7415359087642717, 'dof': 14}	{'r': -0.027, 'p-val': 0.9196563782440397, 'dof': 14}	{'r': -0.192, 'p-val': 0.47642844117874916, 'dof': 14}	{'r': -0.687, 'p-val': 0.0032621234597267606, 'dof': 14}
unknown RT 4.335506	{'r': -0.324, 'p-val': 0.2208333478810632, 'dof': 14}	{'r': 0.439, 'p-val': 0.0891639983837181, 'dof': 14}	{'r': -0.384, 'p-val': 0.14238732175211163, 'dof': 14}	{'r': -0.069, 'p-val': 0.8002408957035938, 'dof': 14}	{'r': 0.126, 'p-val': 0.6423580606640165, 'dof': 14}	{'r': -0.317, 'p-val': 0.23181032667090679, 'dof': 14}	{'r': -0.029, 'p-val': 0.9144124778744269, 'dof': 14}	{'r': -0.223, 'p-val': 0.40544462062246167, 'dof': 14}	{'r': -0.364, 'p-val': 0.1657590768882471, 'dof': 14}	{'r': -0.027, 'p-val': 0.9204278931950253, 'dof': 14}	{'r': -0.088, 'p-val': 0.7469710778281203, 'dof': 14}
unknown RT 4.493928	{'r': -0.55, 'p-val': 0.027209960633567128, 'dof': 14}	{'r': -0.243, 'p-val': 0.36509315848386714, 'dof': 14}	{'r': -0.398, 'p-val': 0.12648866334705944, 'dof': 14}	{'r': 0.121, 'p-val': 0.6546691524636559, 'dof': 14}	{'r': -0.472, 'p-val': 0.0647735809263894, 'dof': 14}	{'r': -0.091, 'p-val': 0.7365074416285131, 'dof': 14}	{'r': -0.6, 'p-val': 0.013928226984526015, 'dof': 14}	{'r': -0.287, 'p-val': 0.28049136788683704, 'dof': 14}	{'r': -0.045, 'p-val': 0.8693663321172134, 'dof': 14}	{'r': -0.293, 'p-val': 0.27029097326581714, 'dof': 14}	{'r': -0.641, 'p-val': 0.007398470807405232, 'dof': 14}
unknown RT 4.500754	{'r': -0.332, 'p-val': 0.20910352889974004, 'dof': 14}	{'r': 0.058, 'p-val': 0.8309262175427787, 'dof': 14}	{'r': -0.527, 'p-val': 0.0359579018430689, 'dof': 14}	{'r': 0.359, 'p-val': 0.17192072346037635, 'dof': 14}	{'r': 0.028, 'p-val': 0.9192060990879327, 'dof': 14}	{'r': 0.022, 'p-val': 0.9345785698078843, 'dof': 14}	{'r': -0.225, 'p-val': 0.40295659975503, 'dof': 14}	{'r': -0.219, 'p-val': 0.4158241112022195, 'dof': 14}	{'r': 0.111, 'p-val': 0.6836516060407636, 'dof': 14}	{'r': -0.015, 'p-val': 0.954831817096378, 'dof': 14}	{'r': -0.146, 'p-val': 0.5895882929982132, 'dof': 14}
unknown RT 4.771652	{'r': -0.744, 'p-val': 0.0009497161308260439, 'dof': 14}	{'r': -0.194, 'p-val': 0.47236952800048804, 'dof': 14}	{'r': -0.482, 'p-val': 0.05890568294493113, 'dof': 14}	{'r': 0.274, 'p-val': 0.3049638881819402, 'dof': 14}	{'r': -0.5, 'p-val': 0.04856652017656715, 'dof': 14}	{'r': -0.157, 'p-val': 0.5620396789098043, 'dof': 14}	{'r': -0.53, 'p-val': 0.034693675488830594, 'dof': 14}	{'r': -0.246, 'p-val': 0.35758739681666335, 'dof': 14}	{'r': -0.178, 'p-val': 0.5106545580699837, 'dof': 14}	{'r': -0.311, 'p-val': 0.2415763957543562, 'dof': 14}	{'r': -0.769, 'p-val': 0.0005027560610827497, 'dof': 14}
unknown RT 4.809417	{'r': -0.172, 'p-val': 0.5238648705508127, 'dof': 14}	{'r': -0.501, 'p-val': 0.04808102989444588, 'dof': 14}	{'r': -0.058, 'p-val': 0.8304720829936264, 'dof': 14}	{'r': -0.325, 'p-val': 0.2190780109842954, 'dof': 14}	{'r': 0.095, 'p-val': 0.7266279527368475, 'dof': 14}	{'r': 0.364, 'p-val': 0.1656702772179574, 'dof': 14}	{'r': 0.093, 'p-val': 0.7330098216388703, 'dof': 14}	{'r': 0.149, 'p-val': 0.5819461328745617, 'dof': 14}	{'r': 0.319, 'p-val': 0.22780750026416619, 'dof': 14}	{'r': -0.094, 'p-val': 0.7286409870947304, 'dof': 14}	{'r': -0.118, 'p-val': 0.6624450422591246, 'dof': 14}
unknown RT 4.899089	{'r': -0.1, 'p-val': 0.7122726944310052, 'dof': 14}	{'r': 0.229, 'p-val': 0.39437646539600213, 'dof': 14}	{'r': -0.11, 'p-val': 0.6838446791465571, 'dof': 14}	{'r': 0.217, 'p-val': 0.4200352959742172, 'dof': 14}	{'r': 0.101, 'p-val': 0.7089476237636061, 'dof': 14}	{'r': -0.086, 'p-val': 0.7524235147624505, 'dof': 14}	{'r': 0.009, 'p-val': 0.974946103314537, 'dof': 14}	{'r': -0.352, 'p-val': 0.18136229121822722, 'dof': 14}	{'r': -0.099, 'p-val': 0.7149066002998463, 'dof': 14}	{'r': 0.235, 'p-val': 0.3813111301612377, 'dof': 14}	{'r': 0.073, 'p-val': 0.7882217623515755, 'dof': 14}
unknown RT 5.755975	{'r': -0.019, 'p-val': 0.9436201228876602, 'dof': 14}	{'r': 0.074, 'p-val': 0.7842002419562781, 'dof': 14}	{'r': 0.17, 'p-val': 0.5282782520182634, 'dof': 14}	{'r': -0.188, 'p-val': 0.4855229148223952, 'dof': 14}	{'r': -0.134, 'p-val': 0.6211732263148781, 'dof': 14}	{'r': -0.086, 'p-val': 0.7514703088071375, 'dof': 14}	{'r': -0.055, 'p-val': 0.8408432450760431, 'dof': 14}	{'r': -0.152, 'p-val': 0.5741611020954893, 'dof': 14}	{'r': -0.242, 'p-val': 0.36646280280847987, 'dof': 14}	{'r': -0.17, 'p-val': 0.5283160277803729, 'dof': 14}	{'r': -0.002, 'p-val': 0.9944977209728812, 'dof': 14}
unknown RT 5.83079	{'r': -0.587, 'p-val': 0.01683974951091858, 'dof': 14}	{'r': -0.104, 'p-val': 0.7028588453245077, 'dof': 14}	{'r': -0.184, 'p-val': 0.4961443624010722, 'dof': 14}	{'r': -0.046, 'p-val': 0.865411179172982, 'dof': 14}	{'r': -0.286, 'p-val': 0.2836416468035041, 'dof': 14}	{'r': -0.333, 'p-val': 0.20783437861385565, 'dof': 14}	{'r': -0.223, 'p-val': 0.40560606613730377, 'dof': 14}	{'r': -0.257, 'p-val': 0.3363485390242451, 'dof': 14}	{'r': -0.425, 'p-val': 0.10094182066281919, 'dof': 14}	{'r': -0.177, 'p-val': 0.512932157133585, 'dof': 14}	{'r': -0.389, 'p-val': 0.13620966663078923, 'dof': 14}
unknown RT 5.923182	{'r': 0.242, 'p-val': 0.3663406113040844, 'dof': 14}	{'r': -0.028, 'p-val': 0.918833556389432, 'dof': 14}	{'r': 0.548, 'p-val': 0.028094236513925976, 'dof': 14}	{'r': -0.224, 'p-val': 0.4038107571002442, 'dof': 14}	{'r': -0.247, 'p-val': 0.35710107930348745, 'dof': 14}	{'r': -0.352, 'p-val': 0.18077919765713546, 'dof': 14}	{'r': 0.055, 'p-val': 0.8407007113007098, 'dof': 14}	{'r': 0.174, 'p-val': 0.5181725900938183, 'dof': 14}	{'r': -0.352, 'p-val': 0.18165482177730177, 'dof': 14}	{'r': 0.022, 'p-val': 0.9368257060935912, 'dof': 14}	{'r': 0.172, 'p-val': 0.5241705189530869, 'dof': 14}
unknown RT 6.347386	{'r': 0.028, 'p-val': 0.9191567856088667, 'dof': 14}	{'r': 0.034, 'p-val': 0.901262100491005, 'dof': 14}	{'r': -0.131, 'p-val': 0.6293888237325199, 'dof': 14}	{'r': -0.346, 'p-val': 0.18910476453707756, 'dof': 14}	{'r': 0.271, 'p-val': 0.31054665263340714, 'dof': 14}	{'r': 0.273, 'p-val': 0.3060194808446253, 'dof': 14}	{'r': -0.033, 'p-val': 0.9047929461350492, 'dof': 14}	{'r': 0.123, 'p-val': 0.6507472431478867, 'dof': 14}	{'r': 0.134, 'p-val': 0.6201728306905684, 'dof': 14}	{'r': -0.061, 'p-val': 0.8227189180918495, 'dof': 14}	{'r': -0.045, 'p-val': 0.8698109657341884, 'dof': 14}
unknown RT 6.443461	{'r': 0.114, 'p-val': 0.6734485599687805, 'dof': 14}	{'r': -0.425, 'p-val': 0.10113785427419962, 'dof': 14}	{'r': 0.153, 'p-val': 0.5704323672011329, 'dof': 14}	{'r': -0.048, 'p-val': 0.8588600015984917, 'dof': 14}	{'r': 0.084, 'p-val': 0.7583264842163858, 'dof': 14}	{'r': 0.232, 'p-val': 0.388113814232655, 'dof': 14}	{'r': 0.136, 'p-val': 0.6160282557519545, 'dof': 14}	{'r': 0.369, 'p-val': 0.1598518769950422, 'dof': 14}	{'r': 0.336, 'p-val': 0.2032342048519968, 'dof': 14}	{'r': 0.227, 'p-val': 0.3986311723216462, 'dof': 14}	{'r': 0.033, 'p-val': 0.9034203690948626, 'dof': 14}
unknown RT 6.602013	{'r': -0.649, 'p-val': 0.0065465271776939445, 'dof': 14}	{'r': 0.03, 'p-val': 0.9135305549874028, 'dof': 14}	{'r': -0.556, 'p-val': 0.025261839879171487, 'dof': 14}	{'r': 0.161, 'p-val': 0.5514096717006431, 'dof': 14}	{'r': -0.259, 'p-val': 0.33277128774082837, 'dof': 14}	{'r': -0.324, 'p-val': 0.22125911331156006, 'dof': 14}	{'r': -0.327, 'p-val': 0.21598641884199646, 'dof': 14}	{'r': -0.321, 'p-val': 0.2248749872416165, 'dof': 14}	{'r': -0.3, 'p-val': 0.2582728973790187, 'dof': 14}	{'r': -0.226, 'p-val': 0.40029007272166744, 'dof': 14}	{'r': -0.462, 'p-val': 0.0716118854142242, 'dof': 14}
unknown RT 6.898714	{'r': -0.622, 'p-val': 0.01002683523095331, 'dof': 14}	{'r': -0.53, 'p-val': 0.03483835724437514, 'dof': 14}	{'r': -0.328, 'p-val': 0.21531815514646638, 'dof': 14}	{'r': 0.032, 'p-val': 0.9061903424624494, 'dof': 14}	{'r': -0.207, 'p-val': 0.4417787284053474, 'dof': 14}	{'r': 0.188, 'p-val': 0.4850072064034011, 'dof': 14}	{'r': -0.356, 'p-val': 0.17660125964907195, 'dof': 14}	{'r': -0.172, 'p-val': 0.5247753262060503, 'dof': 14}	{'r': 0.196, 'p-val': 0.4677676185970797, 'dof': 14}	{'r': 0.137, 'p-val': 0.6126653601565853, 'dof': 14}	{'r': -0.615, 'p-val': 0.01126159470955268, 'dof': 14}
unknown RT 6.943497	{'r': -0.047, 'p-val': 0.862981077492748, 'dof': 14}	{'r': 0.045, 'p-val': 0.8697170526050363, 'dof': 14}	{'r': -0.312, 'p-val': 0.23878954925223828, 'dof': 14}	{'r': 0.332, 'p-val': 0.20898436922217586, 'dof': 14}	{'r': 0.296, 'p-val': 0.2662264631083865, 'dof': 14}	{'r': 0.239, 'p-val': 0.37187145576848346, 'dof': 14}	{'r': 0.049, 'p-val': 0.8569155921885628, 'dof': 14}	{'r': 0.003, 'p-val': 0.9916241467660233, 'dof': 14}	{'r': 0.26, 'p-val': 0.3311159650412668, 'dof': 14}	{'r': 0.392, 'p-val': 0.13352412102382993, 'dof': 14}	{'r': 0.061, 'p-val': 0.8232710354203838, 'dof': 14}
unknown RT 6.960856	{'r': -0.408, 'p-val': 0.11644155666019797, 'dof': 14}	{'r': -0.248, 'p-val': 0.3552775998566499, 'dof': 14}	{'r': -0.109, 'p-val': 0.6881725934046967, 'dof': 14}	{'r': 0.134, 'p-val': 0.6205899160453858, 'dof': 14}	{'r': -0.173, 'p-val': 0.5216654367765966, 'dof': 14}	{'r': 0.137, 'p-val': 0.61204948978685, 'dof': 14}	{'r': -0.181, 'p-val': 0.5016910546118012, 'dof': 14}	{'r': -0.026, 'p-val': 0.9236790542698997, 'dof': 14}	{'r': -0.086, 'p-val': 0.7504230766354645, 'dof': 14}	{'r': -0.006, 'p-val': 0.9818134990664776, 'dof': 14}	{'r': -0.497, 'p-val': 0.050188149652468435, 'dof': 14}
unknown RT 7.021907	{'r': -0.208, 'p-val': 0.43840908855411076, 'dof': 14}	{'r': -0.38, 'p-val': 0.14625514694542718, 'dof': 14}	{'r': 0.072, 'p-val': 0.7923189677462732, 'dof': 14}	{'r': 0.117, 'p-val': 0.6650419184715335, 'dof': 14}	{'r': -0.014, 'p-val': 0.9575201533627437, 'dof': 14}	{'r': 0.349, 'p-val': 0.18558696391749768, 'dof': 14}	{'r': -0.12, 'p-val': 0.6582886838165538, 'dof': 14}	{'r': 0.078, 'p-val': 0.7743223589362541, 'dof': 14}	{'r': 0.212, 'p-val': 0.4303304145329766, 'dof': 14}	{'r': 0.281, 'p-val': 0.291933711340459, 'dof': 14}	{'r': -0.31, 'p-val': 0.24333552052102042, 'dof': 14}
unknown RT 7.042855	{'r': -0.066, 'p-val': 0.8088706182321919, 'dof': 14}	{'r': -0.362, 'p-val': 0.16856259197755974, 'dof': 14}	{'r': -0.197, 'p-val': 0.4655978516470931, 'dof': 14}	{'r': 0.365, 'p-val': 0.16430956246462616, 'dof': 14}	{'r': 0.557, 'p-val': 0.024992148904216784, 'dof': 14}	{'r': 0.537, 'p-val': 0.03188892586951855, 'dof': 14}	{'r': 0.349, 'p-val': 0.1857317412586026, 'dof': 14}	{'r': 0.492, 'p-val': 0.05265890959366574, 'dof': 14}	{'r': 0.529, 'p-val': 0.03512242621957031, 'dof': 14}	{'r': 0.307, 'p-val': 0.24684485515019944, 'dof': 14}	{'r': 0.077, 'p-val': 0.7767243120617839, 'dof': 14}
unknown RT 7.123483	{'r': -0.791, 'p-val': 0.00026084482046790915, 'dof': 14}	{'r': -0.256, 'p-val': 0.3389894123540384, 'dof': 14}	{'r': -0.465, 'p-val': 0.0693006007508114, 'dof': 14}	{'r': 0.011, 'p-val': 0.9683874211060273, 'dof': 14}	{'r': -0.269, 'p-val': 0.3146141536447927, 'dof': 14}	{'r': -0.108, 'p-val': 0.6894031632206816, 'dof': 14}	{'r': -0.403, 'p-val': 0.12208549324634672, 'dof': 14}	{'r': -0.453, 'p-val': 0.07812011258842284, 'dof': 14}	{'r': -0.181, 'p-val': 0.5017100596672952, 'dof': 14}	{'r': -0.053, 'p-val': 0.8457881634248463, 'dof': 14}	{'r': -0.727, 'p-val': 0.0014320059881170381, 'dof': 14}
unknown RT 7.180051	{'r': 0.131, 'p-val': 0.6294706745190561, 'dof': 14}	{'r': 0.142, 'p-val': 0.5998371023317016, 'dof': 14}	{'r': -0.066, 'p-val': 0.8082752054366094, 'dof': 14}	{'r': 0.073, 'p-val': 0.7884216682127134, 'dof': 14}	{'r': 0.519, 'p-val': 0.03944426435326756, 'dof': 14}	{'r': 0.132, 'p-val': 0.6273500905287506, 'dof': 14}	{'r': 0.373, 'p-val': 0.15473840914363168, 'dof': 14}	{'r': 0.1, 'p-val': 0.7137543978425451, 'dof': 14}	{'r': 0.155, 'p-val': 0.5674833980175562, 'dof': 14}	{'r': 0.315, 'p-val': 0.23487299573926862, 'dof': 14}	{'r': 0.411, 'p-val': 0.11352191818438924, 'dof': 14}
unknown RT 7.309209	{'r': -0.428, 'p-val': 0.09786204831797923, 'dof': 14}	{'r': 0.226, 'p-val': 0.400143004844503, 'dof': 14}	{'r': -0.505, 'p-val': 0.04586800622565528, 'dof': 14}	{'r': -0.053, 'p-val': 0.8443965409100748, 'dof': 14}	{'r': 0.032, 'p-val': 0.9068076401825806, 'dof': 14}	{'r': -0.001, 'p-val': 0.997733478404569, 'dof': 14}	{'r': -0.284, 'p-val': 0.28676373054453663, 'dof': 14}	{'r': -0.531, 'p-val': 0.034199559261145776, 'dof': 14}	{'r': -0.09, 'p-val': 0.7410976589911091, 'dof': 14}	{'r': 0.009, 'p-val': 0.9750410405782343, 'dof': 14}	{'r': -0.412, 'p-val': 0.11271740872408961, 'dof': 14}
unknown RT 7.341215	{'r': -0.669, 'p-val': 0.004595822603712285, 'dof': 14}	{'r': -0.551, 'p-val': 0.026886352484042683, 'dof': 14}	{'r': 0.096, 'p-val': 0.7239006925512219, 'dof': 14}	{'r': 0.032, 'p-val': 0.9076862772088209, 'dof': 14}	{'r': -0.119, 'p-val': 0.6593860710414488, 'dof': 14}	{'r': -0.234, 'p-val': 0.38224312175738595, 'dof': 14}	{'r': 0.1, 'p-val': 0.7119084374200252, 'dof': 14}	{'r': -0.106, 'p-val': 0.6954509578587702, 'dof': 14}	{'r': -0.293, 'p-val': 0.27127266853604204, 'dof': 14}	{'r': 0.346, 'p-val': 0.1887114537815906, 'dof': 14}	{'r': -0.381, 'p-val': 0.14536485031124594, 'dof': 14}
unknown RT 7.349395	{'r': -0.619, 'p-val': 0.010573116307912567, 'dof': 14}	{'r': -0.68, 'p-val': 0.003747601358448916, 'dof': 14}	{'r': -0.126, 'p-val': 0.642739803216154, 'dof': 14}	{'r': -0.047, 'p-val': 0.8636030488939865, 'dof': 14}	{'r': -0.09, 'p-val': 0.7412529173415341, 'dof': 14}	{'r': 0.196, 'p-val': 0.4672525242762269, 'dof': 14}	{'r': -0.078, 'p-val': 0.7739293965462247, 'dof': 14}	{'r': -0.014, 'p-val': 0.9599906742822133, 'dof': 14}	{'r': 0.156, 'p-val': 0.5635756916159297, 'dof': 14}	{'r': 0.19, 'p-val': 0.48023765251435313, 'dof': 14}	{'r': -0.538, 'p-val': 0.03165689031382199, 'dof': 14}
unknown RT 7.403952	{'r': 0.01, 'p-val': 0.9701029920736801, 'dof': 14}	{'r': 0.155, 'p-val': 0.5655892647314931, 'dof': 14}	{'r': 0.213, 'p-val': 0.42832638593912986, 'dof': 14}	{'r': -0.328, 'p-val': 0.21480153506732325, 'dof': 14}	{'r': 0.425, 'p-val': 0.10071510504009414, 'dof': 14}	{'r': -0.191, 'p-val': 0.4789912466808316, 'dof': 14}	{'r': 0.363, 'p-val': 0.16726581168853358, 'dof': 14}	{'r': -0.071, 'p-val': 0.7951768177656539, 'dof': 14}	{'r': -0.284, 'p-val': 0.2872698160190135, 'dof': 14}	{'r': 0.299, 'p-val': 0.25986144995849525, 'dof': 14}	{'r': 0.098, 'p-val': 0.7166890844350875, 'dof': 14}
unknown RT 7.50325	{'r': -0.573, 'p-val': 0.02042736763522571, 'dof': 14}	{'r': -0.348, 'p-val': 0.18663790881250839, 'dof': 14}	{'r': -0.006, 'p-val': 0.9812481602794094, 'dof': 14}	{'r': 0.14, 'p-val': 0.6060544787007651, 'dof': 14}	{'r': -0.189, 'p-val': 0.48300426908687166, 'dof': 14}	{'r': -0.393, 'p-val': 0.13226166274113638, 'dof': 14}	{'r': 0.025, 'p-val': 0.9255696912505521, 'dof': 14}	{'r': 0.007, 'p-val': 0.9791514255629771, 'dof': 14}	{'r': -0.333, 'p-val': 0.20801493855965228, 'dof': 14}	{'r': 0.215, 'p-val': 0.42295203830311134, 'dof': 14}	{'r': -0.315, 'p-val': 0.23400521719671638, 'dof': 14}
unknown RT 7.609941	{'r': -0.494, 'p-val': 0.05194155857171209, 'dof': 14}	{'r': -0.388, 'p-val': 0.13725408717003892, 'dof': 14}	{'r': -0.037, 'p-val': 0.8929249449704714, 'dof': 14}	{'r': 0.022, 'p-val': 0.9367572155824773, 'dof': 14}	{'r': -0.252, 'p-val': 0.346013190465039, 'dof': 14}	{'r': -0.079, 'p-val': 0.7704284869059281, 'dof': 14}	{'r': -0.105, 'p-val': 0.6977753131582773, 'dof': 14}	{'r': -0.1, 'p-val': 0.713441961020157, 'dof': 14}	{'r': -0.211, 'p-val': 0.43178700814483983, 'dof': 14}	{'r': -0.04, 'p-val': 0.8844720019484417, 'dof': 14}	{'r': -0.438, 'p-val': 0.08988517682530008, 'dof': 14}
unknown RT 7.698818	{'r': -0.201, 'p-val': 0.45547004229068555, 'dof': 14}	{'r': -0.313, 'p-val': 0.23785639711819861, 'dof': 14}	{'r': 0.062, 'p-val': 0.820271790486329, 'dof': 14}	{'r': 0.019, 'p-val': 0.9443783711273788, 'dof': 14}	{'r': -0.121, 'p-val': 0.6560440276645823, 'dof': 14}	{'r': 0.16, 'p-val': 0.5543289353877969, 'dof': 14}	{'r': 0.062, 'p-val': 0.8183212769299106, 'dof': 14}	{'r': -0.192, 'p-val': 0.47681867533399414, 'dof': 14}	{'r': 0.153, 'p-val': 0.5721589435099912, 'dof': 14}	{'r': -0.056, 'p-val': 0.8370877081018033, 'dof': 14}	{'r': 0.018, 'p-val': 0.946393766686966, 'dof': 14}
unknown RT 7.724157	{'r': -0.651, 'p-val': 0.0063249709120640684, 'dof': 14}	{'r': -0.434, 'p-val': 0.09262265378355689, 'dof': 14}	{'r': -0.461, 'p-val': 0.07204007870458894, 'dof': 14}	{'r': 0.381, 'p-val': 0.14490830461185514, 'dof': 14}	{'r': -0.041, 'p-val': 0.8790617039195884, 'dof': 14}	{'r': 0.209, 'p-val': 0.43623329993686977, 'dof': 14}	{'r': -0.229, 'p-val': 0.39417389842077605, 'dof': 14}	{'r': -0.014, 'p-val': 0.9592685968232779, 'dof': 14}	{'r': 0.188, 'p-val': 0.48642318063337064, 'dof': 14}	{'r': 0.215, 'p-val': 0.42341500043404456, 'dof': 14}	{'r': -0.529, 'p-val': 0.035071061053865434, 'dof': 14}
unknown RT 7.85949	{'r': 0.073, 'p-val': 0.7884860479675145, 'dof': 14}	{'r': -0.283, 'p-val': 0.28905403955688513, 'dof': 14}	{'r': 0.114, 'p-val': 0.6736626903762172, 'dof': 14}	{'r': 0.264, 'p-val': 0.3239672062443794, 'dof': 14}	{'r': 0.571, 'p-val': 0.020886602170378202, 'dof': 14}	{'r': 0.562, 'p-val': 0.023461507851287734, 'dof': 14}	{'r': 0.418, 'p-val': 0.10760701081886355, 'dof': 14}	{'r': 0.501, 'p-val': 0.04791835837146858, 'dof': 14}	{'r': 0.37, 'p-val': 0.15890072560965496, 'dof': 14}	{'r': 0.404, 'p-val': 0.12102254530391003, 'dof': 14}	{'r': 0.128, 'p-val': 0.6362376322081481, 'dof': 14}
unknown RT 7.92659	{'r': -0.014, 'p-val': 0.9579656573403108, 'dof': 14}	{'r': 0.184, 'p-val': 0.4942626573017752, 'dof': 14}	{'r': -0.046, 'p-val': 0.8642295609405806, 'dof': 14}	{'r': -0.045, 'p-val': 0.8697450405385401, 'dof': 14}	{'r': 0.405, 'p-val': 0.11980156548709191, 'dof': 14}	{'r': -0.087, 'p-val': 0.7474661488800076, 'dof': 14}	{'r': 0.321, 'p-val': 0.22541280752817194, 'dof': 14}	{'r': -0.15, 'p-val': 0.580148135324797, 'dof': 14}	{'r': -0.076, 'p-val': 0.7786860282786707, 'dof': 14}	{'r': 0.332, 'p-val': 0.20919594481672274, 'dof': 14}	{'r': 0.425, 'p-val': 0.1007724738589022, 'dof': 14}
unknown RT 8.024138	{'r': 0.22, 'p-val': 0.4132955264751086, 'dof': 14}	{'r': -0.335, 'p-val': 0.20396862781721847, 'dof': 14}	{'r': 0.592, 'p-val': 0.015647737041001693, 'dof': 14}	{'r': -0.332, 'p-val': 0.20913961497336378, 'dof': 14}	{'r': 0.333, 'p-val': 0.207879372337928, 'dof': 14}	{'r': 0.099, 'p-val': 0.7152635784429591, 'dof': 14}	{'r': 0.516, 'p-val': 0.04087718509287772, 'dof': 14}	{'r': 0.38, 'p-val': 0.14622136106338646, 'dof': 14}	{'r': 0.008, 'p-val': 0.9769477442412462, 'dof': 14}	{'r': 0.396, 'p-val': 0.1289643946202112, 'dof': 14}	{'r': 0.306, 'p-val': 0.24922298344385652, 'dof': 14}
unknown RT 8.045148	{'r': 0.085, 'p-val': 0.7543617745518185, 'dof': 14}	{'r': 0.174, 'p-val': 0.5194135856798858, 'dof': 14}	{'r': -0.024, 'p-val': 0.9300524554243155, 'dof': 14}	{'r': 0.137, 'p-val': 0.6136835677114656, 'dof': 14}	{'r': -0.148, 'p-val': 0.5851650534121089, 'dof': 14}	{'r': 0.049, 'p-val': 0.8556352385938604, 'dof': 14}	{'r': -0.289, 'p-val': 0.27780169166328744, 'dof': 14}	{'r': -0.153, 'p-val': 0.5727330695406883, 'dof': 14}	{'r': 0.024, 'p-val': 0.9284745804703912, 'dof': 14}	{'r': -0.038, 'p-val': 0.8883101244490108, 'dof': 14}	{'r': -0.105, 'p-val': 0.6980800348261402, 'dof': 14}
unknown RT 8.084173	{'r': 0.024, 'p-val': 0.9308760229418985, 'dof': 14}	{'r': -0.172, 'p-val': 0.5232765361536927, 'dof': 14}	{'r': 0.342, 'p-val': 0.19479276818022537, 'dof': 14}	{'r': -0.323, 'p-val': 0.22282843109711717, 'dof': 14}	{'r': 0.134, 'p-val': 0.6217802052706478, 'dof': 14}	{'r': -0.249, 'p-val': 0.35160899158195347, 'dof': 14}	{'r': 0.348, 'p-val': 0.18626642346884564, 'dof': 14}	{'r': 0.292, 'p-val': 0.2731726770431185, 'dof': 14}	{'r': -0.196, 'p-val': 0.4666884235244487, 'dof': 14}	{'r': -0.014, 'p-val': 0.959006848650145, 'dof': 14}	{'r': 0.103, 'p-val': 0.7029178560874061, 'dof': 14}
unknown RT 8.166932	{'r': -0.477, 'p-val': 0.06147567538675393, 'dof': 14}	{'r': -0.316, 'p-val': 0.2337042481860001, 'dof': 14}	{'r': -0.284, 'p-val': 0.28723506579224767, 'dof': 14}	{'r': -0.415, 'p-val': 0.11030406025883686, 'dof': 14}	{'r': 0.031, 'p-val': 0.9083736034583952, 'dof': 14}	{'r': -0.014, 'p-val': 0.9575307385662692, 'dof': 14}	{'r': -0.2, 'p-val': 0.4567407970254399, 'dof': 14}	{'r': -0.381, 'p-val': 0.14516294829023105, 'dof': 14}	{'r': 0.026, 'p-val': 0.9225457763121907, 'dof': 14}	{'r': -0.058, 'p-val': 0.8302457353694427, 'dof': 14}	{'r': -0.291, 'p-val': 0.2741145780060038, 'dof': 14}
unknown RT 8.186463	{'r': -0.045, 'p-val': 0.8692014855246158, 'dof': 14}	{'r': -0.46, 'p-val': 0.07307569319048944, 'dof': 14}	{'r': 0.22, 'p-val': 0.4124739163026838, 'dof': 14}	{'r': -0.486, 'p-val': 0.056398489509883826, 'dof': 14}	{'r': -0.043, 'p-val': 0.8732758212129568, 'dof': 14}	{'r': 0.148, 'p-val': 0.5843044478588668, 'dof': 14}	{'r': 0.025, 'p-val': 0.926048559776359, 'dof': 14}	{'r': -0.061, 'p-val': 0.8223388663073874, 'dof': 14}	{'r': 0.184, 'p-val': 0.49588917464370963, 'dof': 14}	{'r': 0.012, 'p-val': 0.9646841027288652, 'dof': 14}	{'r': -0.028, 'p-val': 0.9188438205099335, 'dof': 14}
unknown RT 8.22316	{'r': -0.212, 'p-val': 0.4313201663300473, 'dof': 14}	{'r': -0.039, 'p-val': 0.8865314759394506, 'dof': 14}	{'r': -0.187, 'p-val': 0.48875356310471363, 'dof': 14}	{'r': -0.061, 'p-val': 0.8215927255955756, 'dof': 14}	{'r': -0.173, 'p-val': 0.5227097400979414, 'dof': 14}	{'r': 0.16, 'p-val': 0.554213875860438, 'dof': 14}	{'r': -0.43, 'p-val': 0.09626574351029671, 'dof': 14}	{'r': -0.357, 'p-val': 0.1742560614558868, 'dof': 14}	{'r': 0.084, 'p-val': 0.7558295748009589, 'dof': 14}	{'r': 0.079, 'p-val': 0.7711131386674036, 'dof': 14}	{'r': -0.392, 'p-val': 0.13281903772401837, 'dof': 14}
unknown RT 8.367816	{'r': -0.479, 'p-val': 0.060525201464623035, 'dof': 14}	{'r': -0.354, 'p-val': 0.1783640435532541, 'dof': 14}	{'r': -0.11, 'p-val': 0.6843656221386003, 'dof': 14}	{'r': 0.311, 'p-val': 0.2412330001517863, 'dof': 14}	{'r': -0.471, 'p-val': 0.06554317879779183, 'dof': 14}	{'r': -0.081, 'p-val': 0.7660375828936259, 'dof': 14}	{'r': -0.404, 'p-val': 0.12115804917523534, 'dof': 14}	{'r': -0.079, 'p-val': 0.7704331793205219, 'dof': 14}	{'r': -0.048, 'p-val': 0.8612824052807393, 'dof': 14}	{'r': -0.229, 'p-val': 0.39461899268903106, 'dof': 14}	{'r': -0.475, 'p-val': 0.06321712408752876, 'dof': 14}
unknown RT 8.396191	{'r': -0.321, 'p-val': 0.22616637974807088, 'dof': 14}	{'r': -0.232, 'p-val': 0.38751569687501625, 'dof': 14}	{'r': 0.073, 'p-val': 0.7883268105782898, 'dof': 14}	{'r': -0.408, 'p-val': 0.11707630990094095, 'dof': 14}	{'r': 0.281, 'p-val': 0.2913644783785048, 'dof': 14}	{'r': -0.182, 'p-val': 0.5005778035950201, 'dof': 14}	{'r': 0.237, 'p-val': 0.3773582339353463, 'dof': 14}	{'r': -0.197, 'p-val': 0.4636739496363427, 'dof': 14}	{'r': -0.204, 'p-val': 0.4494203787182086, 'dof': 14}	{'r': 0.135, 'p-val': 0.6182743319453224, 'dof': 14}	{'r': 0.05, 'p-val': 0.8543147132130661, 'dof': 14}
unknown RT 8.452276	{'r': -0.659, 'p-val': 0.005464212370718276, 'dof': 14}	{'r': -0.487, 'p-val': 0.05601463031072522, 'dof': 14}	{'r': -0.173, 'p-val': 0.5218075802603339, 'dof': 14}	{'r': 0.185, 'p-val': 0.49307684786856065, 'dof': 14}	{'r': -0.386, 'p-val': 0.1394965442422636, 'dof': 14}	{'r': 0.12, 'p-val': 0.6592096902205211, 'dof': 14}	{'r': -0.402, 'p-val': 0.12316261767406732, 'dof': 14}	{'r': -0.233, 'p-val': 0.38487049110059485, 'dof': 14}	{'r': 0.018, 'p-val': 0.9477961808897698, 'dof': 14}	{'r': 0.05, 'p-val': 0.8543883844498618, 'dof': 14}	{'r': -0.682, 'p-val': 0.0036082419430469173, 'dof': 14}
unknown RT 8.462427	{'r': -0.758, 'p-val': 0.0006725534425443414, 'dof': 14}	{'r': -0.06, 'p-val': 0.8251626444732002, 'dof': 14}	{'r': -0.462, 'p-val': 0.07192677455759347, 'dof': 14}	{'r': -0.094, 'p-val': 0.7281682863103218, 'dof': 14}	{'r': -0.119, 'p-val': 0.6602230009154929, 'dof': 14}	{'r': -0.374, 'p-val': 0.15325641287188396, 'dof': 14}	{'r': -0.201, 'p-val': 0.45642759808070643, 'dof': 14}	{'r': -0.373, 'p-val': 0.15460052834979948, 'dof': 14}	{'r': -0.41, 'p-val': 0.11520841506377642, 'dof': 14}	{'r': -0.027, 'p-val': 0.922116055406334, 'dof': 14}	{'r': -0.519, 'p-val': 0.03924934560693854, 'dof': 14}
unknown RT 8.515129	{'r': 0.161, 'p-val': 0.5523121100441009, 'dof': 14}	{'r': -0.061, 'p-val': 0.8215243402027416, 'dof': 14}	{'r': -0.115, 'p-val': 0.671976804476228, 'dof': 14}	{'r': 0.15, 'p-val': 0.5803720933270257, 'dof': 14}	{'r': 0.313, 'p-val': 0.23842629010990593, 'dof': 14}	{'r': 0.376, 'p-val': 0.15169723655502762, 'dof': 14}	{'r': 0.12, 'p-val': 0.6569460614391862, 'dof': 14}	{'r': -0.092, 'p-val': 0.7357894996697962, 'dof': 14}	{'r': 0.511, 'p-val': 0.04298099859227474, 'dof': 14}	{'r': 0.269, 'p-val': 0.31383956441354144, 'dof': 14}	{'r': 0.344, 'p-val': 0.19195707777825635, 'dof': 14}
unknown RT 8.639089	{'r': -0.166, 'p-val': 0.539872175813426, 'dof': 14}	{'r': 0.318, 'p-val': 0.22931600762287382, 'dof': 14}	{'r': -0.56, 'p-val': 0.02422222797176637, 'dof': 14}	{'r': 0.061, 'p-val': 0.8212419625840481, 'dof': 14}	{'r': 0.097, 'p-val': 0.7201497765317737, 'dof': 14}	{'r': 0.176, 'p-val': 0.5145115262895931, 'dof': 14}	{'r': -0.244, 'p-val': 0.3614675029858773, 'dof': 14}	{'r': -0.386, 'p-val': 0.13959675514198666, 'dof': 14}	{'r': 0.132, 'p-val': 0.6256606963370228, 'dof': 14}	{'r': -0.002, 'p-val': 0.9931982483755639, 'dof': 14}	{'r': -0.264, 'p-val': 0.3225748650330288, 'dof': 14}
unknown RT 8.641105	{'r': -0.617, 'p-val': 0.010826842076538192, 'dof': 14}	{'r': -0.518, 'p-val': 0.03970660328338057, 'dof': 14}	{'r': -0.141, 'p-val': 0.6035760821282438, 'dof': 14}	{'r': -0.093, 'p-val': 0.7324513308876457, 'dof': 14}	{'r': -0.031, 'p-val': 0.909380873056143, 'dof': 14}	{'r': 0.216, 'p-val': 0.42160509770452426, 'dof': 14}	{'r': -0.143, 'p-val': 0.5983581914308373, 'dof': 14}	{'r': -0.324, 'p-val': 0.22093459382301447, 'dof': 14}	{'r': 0.154, 'p-val': 0.5694741101261085, 'dof': 14}	{'r': 0.208, 'p-val': 0.4398831711899678, 'dof': 14}	{'r': -0.487, 'p-val': 0.05587979381558787, 'dof': 14}
unknown RT 8.755977	{'r': -0.477, 'p-val': 0.061842727492885934, 'dof': 14}	{'r': -0.692, 'p-val': 0.0029916933936599477, 'dof': 14}	{'r': 0.125, 'p-val': 0.6437396087558154, 'dof': 14}	{'r': 0.129, 'p-val': 0.6333302681772038, 'dof': 14}	{'r': -0.016, 'p-val': 0.9519519230719813, 'dof': 14}	{'r': 0.243, 'p-val': 0.3652846558680603, 'dof': 14}	{'r': 0.035, 'p-val': 0.8985711322948534, 'dof': 14}	{'r': -0.026, 'p-val': 0.9252460783797734, 'dof': 14}	{'r': 0.139, 'p-val': 0.6076285661484002, 'dof': 14}	{'r': 0.47, 'p-val': 0.06610917274350137, 'dof': 14}	{'r': -0.448, 'p-val': 0.08193942886038182, 'dof': 14}
unknown RT 8.773444	{'r': -0.081, 'p-val': 0.7665947236746916, 'dof': 14}	{'r': -0.276, 'p-val': 0.30091325434727584, 'dof': 14}	{'r': 0.136, 'p-val': 0.6145860519669454, 'dof': 14}	{'r': 0.461, 'p-val': 0.07261609239363478, 'dof': 14}	{'r': 0.162, 'p-val': 0.5484842262454648, 'dof': 14}	{'r': 0.218, 'p-val': 0.41733684390492287, 'dof': 14}	{'r': 0.237, 'p-val': 0.3768878184462844, 'dof': 14}	{'r': 0.181, 'p-val': 0.5014581229462987, 'dof': 14}	{'r': 0.171, 'p-val': 0.5277239924010444, 'dof': 14}	{'r': 0.573, 'p-val': 0.020400131927935952, 'dof': 14}	{'r': 0.048, 'p-val': 0.8602855354347719, 'dof': 14}
unknown RT 8.818061	{'r': -0.121, 'p-val': 0.6549464977194585, 'dof': 14}	{'r': -0.173, 'p-val': 0.5218542841024842, 'dof': 14}	{'r': -0.058, 'p-val': 0.8310222202974713, 'dof': 14}	{'r': 0.05, 'p-val': 0.8526654333774364, 'dof': 14}	{'r': 0.039, 'p-val': 0.8863568811906092, 'dof': 14}	{'r': -0.077, 'p-val': 0.7758957726184648, 'dof': 14}	{'r': -0.025, 'p-val': 0.927891787270526, 'dof': 14}	{'r': 0.027, 'p-val': 0.9203328173994101, 'dof': 14}	{'r': 0.09, 'p-val': 0.740289266050056, 'dof': 14}	{'r': 0.098, 'p-val': 0.7176647334425164, 'dof': 14}	{'r': 0.142, 'p-val': 0.5992092255275936, 'dof': 14}
unknown RT 8.862798	{'r': -0.086, 'p-val': 0.7525944269782565, 'dof': 14}	{'r': -0.033, 'p-val': 0.903257323213231, 'dof': 14}	{'r': -0.1, 'p-val': 0.7115910964392065, 'dof': 14}	{'r': -0.078, 'p-val': 0.7737732234189876, 'dof': 14}	{'r': 0.562, 'p-val': 0.023556607421173565, 'dof': 14}	{'r': 0.18, 'p-val': 0.5052177391516632, 'dof': 14}	{'r': 0.272, 'p-val': 0.3089763481809789, 'dof': 14}	{'r': -0.018, 'p-val': 0.9465180199606653, 'dof': 14}	{'r': 0.13, 'p-val': 0.63206070367126, 'dof': 14}	{'r': 0.67, 'p-val': 0.004532367534363036, 'dof': 14}	{'r': 0.104, 'p-val': 0.7014619128434108, 'dof': 14}
unknown RT 8.902827	{'r': 0.108, 'p-val': 0.6912628927684514, 'dof': 14}	{'r': 0.433, 'p-val': 0.09414828065359479, 'dof': 14}	{'r': -0.313, 'p-val': 0.23826493016989037, 'dof': 14}	{'r': 0.212, 'p-val': 0.4304052083162967, 'dof': 14}	{'r': 0.076, 'p-val': 0.78009109780827, 'dof': 14}	{'r': -0.013, 'p-val': 0.9621164198396818, 'dof': 14}	{'r': -0.16, 'p-val': 0.5531450907268978, 'dof': 14}	{'r': -0.039, 'p-val': 0.885512386909002, 'dof': 14}	{'r': 0.03, 'p-val': 0.912890546300055, 'dof': 14}	{'r': -0.21, 'p-val': 0.4359101181077387, 'dof': 14}	{'r': 0.169, 'p-val': 0.531212275848728, 'dof': 14}
unknown RT 8.9169	{'r': -0.254, 'p-val': 0.34274849867755297, 'dof': 14}	{'r': -0.563, 'p-val': 0.023113604681349077, 'dof': 14}	{'r': 0.048, 'p-val': 0.8610499724720583, 'dof': 14}	{'r': 0.253, 'p-val': 0.3449509113790338, 'dof': 14}	{'r': 0.372, 'p-val': 0.15609815755428177, 'dof': 14}	{'r': 0.293, 'p-val': 0.2712583077988833, 'dof': 14}	{'r': 0.359, 'p-val': 0.17228789344097167, 'dof': 14}	{'r': 0.271, 'p-val': 0.3102142352180129, 'dof': 14}	{'r': 0.245, 'p-val': 0.3601387111287794, 'dof': 14}	{'r': 0.591, 'p-val': 0.01594837494389956, 'dof': 14}	{'r': -0.039, 'p-val': 0.8871652443688745, 'dof': 14}
unknown RT 9.00374	{'r': -0.405, 'p-val': 0.11926724980718952, 'dof': 14}	{'r': -0.57, 'p-val': 0.021106496160275354, 'dof': 14}	{'r': -0.146, 'p-val': 0.5884970625883794, 'dof': 14}	{'r': 0.564, 'p-val': 0.022870240756671982, 'dof': 14}	{'r': -0.28, 'p-val': 0.29357945821284437, 'dof': 14}	{'r': 0.269, 'p-val': 0.3146203167281687, 'dof': 14}	{'r': -0.252, 'p-val': 0.3455580373782935, 'dof': 14}	{'r': 0.148, 'p-val': 0.5831771192433047, 'dof': 14}	{'r': 0.277, 'p-val': 0.29923324884924796, 'dof': 14}	{'r': -0.028, 'p-val': 0.916728367590163, 'dof': 14}	{'r': -0.447, 'p-val': 0.08291144186533642, 'dof': 14}
unknown RT 9.046303	{'r': 0.34, 'p-val': 0.1972825278096218, 'dof': 14}	{'r': 0.351, 'p-val': 0.18271414274352296, 'dof': 14}	{'r': 0.31, 'p-val': 0.2425763517222422, 'dof': 14}	{'r': -0.276, 'p-val': 0.2999962748466416, 'dof': 14}	{'r': -0.148, 'p-val': 0.5849970032337329, 'dof': 14}	{'r': -0.204, 'p-val': 0.44772260206304804, 'dof': 14}	{'r': 0.081, 'p-val': 0.7650561213879052, 'dof': 14}	{'r': 0.043, 'p-val': 0.8733460413048311, 'dof': 14}	{'r': -0.333, 'p-val': 0.20721644276471063, 'dof': 14}	{'r': -0.054, 'p-val': 0.8427781371785011, 'dof': 14}	{'r': 0.138, 'p-val': 0.6113755236264701, 'dof': 14}
unknown RT 9.172709	{'r': 0.046, 'p-val': 0.8642301584317638, 'dof': 14}	{'r': 0.154, 'p-val': 0.5696086978325315, 'dof': 14}	{'r': 0.043, 'p-val': 0.8748192692363589, 'dof': 14}	{'r': -0.042, 'p-val': 0.8759377086545752, 'dof': 14}	{'r': 0.435, 'p-val': 0.09258441942554226, 'dof': 14}	{'r': 0.025, 'p-val': 0.9263365788192882, 'dof': 14}	{'r': 0.304, 'p-val': 0.253148006898602, 'dof': 14}	{'r': -0.237, 'p-val': 0.3763475955812481, 'dof': 14}	{'r': 0.011, 'p-val': 0.9672869268647158, 'dof': 14}	{'r': 0.562, 'p-val': 0.023425024824233986, 'dof': 14}	{'r': 0.281, 'p-val': 0.29145604157258853, 'dof': 14}
unknown RT 9.192628	{'r': 0.31, 'p-val': 0.24313994042909767, 'dof': 14}	{'r': 0.173, 'p-val': 0.5217706618406472, 'dof': 14}	{'r': 0.153, 'p-val': 0.5707917610390385, 'dof': 14}	{'r': -0.159, 'p-val': 0.5555214193579052, 'dof': 14}	{'r': 0.576, 'p-val': 0.019407933656194035, 'dof': 14}	{'r': -0.022, 'p-val': 0.9352534411846257, 'dof': 14}	{'r': 0.523, 'p-val': 0.03752953207004073, 'dof': 14}	{'r': 0.273, 'p-val': 0.3055942605632004, 'dof': 14}	{'r': 0.005, 'p-val': 0.9849904732643759, 'dof': 14}	{'r': 0.397, 'p-val': 0.12774525420525665, 'dof': 14}	{'r': 0.584, 'p-val': 0.0175505277153539, 'dof': 14}
unknown RT 9.216689	{'r': -0.441, 'p-val': 0.0874511780444769, 'dof': 14}	{'r': -0.187, 'p-val': 0.487989273791655, 'dof': 14}	{'r': -0.108, 'p-val': 0.6894532628900378, 'dof': 14}	{'r': -0.085, 'p-val': 0.7545894463288803, 'dof': 14}	{'r': -0.001, 'p-val': 0.9981111573243038, 'dof': 14}	{'r': -0.217, 'p-val': 0.4196770679764372, 'dof': 14}	{'r': -0.136, 'p-val': 0.6151372680449192, 'dof': 14}	{'r': -0.039, 'p-val': 0.8845747201684129, 'dof': 14}	{'r': -0.258, 'p-val': 0.33527359082395225, 'dof': 14}	{'r': 0.114, 'p-val': 0.6747768206597793, 'dof': 14}	{'r': -0.376, 'p-val': 0.15135005335855425, 'dof': 14}
unknown RT 9.362217	{'r': 0.474, 'p-val': 0.0637338436711492, 'dof': 14}	{'r': 0.166, 'p-val': 0.5399499684808082, 'dof': 14}	{'r': 0.074, 'p-val': 0.7866327742621938, 'dof': 14}	{'r': 0.163, 'p-val': 0.5458794221734682, 'dof': 14}	{'r': 0.472, 'p-val': 0.06514607331694175, 'dof': 14}	{'r': 0.427, 'p-val': 0.0991076704866757, 'dof': 14}	{'r': 0.39, 'p-val': 0.1351697563013836, 'dof': 14}	{'r': 0.254, 'p-val': 0.34190703705618053, 'dof': 14}	{'r': 0.393, 'p-val': 0.13173891766190288, 'dof': 14}	{'r': 0.371, 'p-val': 0.1576654923832827, 'dof': 14}	{'r': 0.405, 'p-val': 0.1193759942629059, 'dof': 14}
unknown RT 9.432759	{'r': -0.175, 'p-val': 0.5159706913755617, 'dof': 14}	{'r': 0.339, 'p-val': 0.19840979348538815, 'dof': 14}	{'r': -0.049, 'p-val': 0.8559471774427296, 'dof': 14}	{'r': -0.583, 'p-val': 0.017783232853953033, 'dof': 14}	{'r': -0.011, 'p-val': 0.969169931383806, 'dof': 14}	{'r': -0.543, 'p-val': 0.029695244193827373, 'dof': 14}	{'r': 0.047, 'p-val': 0.8630069209662911, 'dof': 14}	{'r': -0.331, 'p-val': 0.2099873439935334, 'dof': 14}	{'r': -0.542, 'p-val': 0.03011292113267038, 'dof': 14}	{'r': -0.187, 'p-val': 0.487280007060124, 'dof': 14}	{'r': 0.064, 'p-val': 0.8144903257103535, 'dof': 14}
unknown RT 9.496073	{'r': -0.054, 'p-val': 0.8429084244916818, 'dof': 14}	{'r': 0.068, 'p-val': 0.803725748797494, 'dof': 14}	{'r': -0.462, 'p-val': 0.07192096547877802, 'dof': 14}	{'r': 0.437, 'p-val': 0.09038285221766221, 'dof': 14}	{'r': 0.102, 'p-val': 0.7082055966432463, 'dof': 14}	{'r': 0.311, 'p-val': 0.24152843873878574, 'dof': 14}	{'r': -0.197, 'p-val': 0.46520865263802225, 'dof': 14}	{'r': -0.139, 'p-val': 0.6070446569923327, 'dof': 14}	{'r': 0.341, 'p-val': 0.19620034419835833, 'dof': 14}	{'r': 0.291, 'p-val': 0.2747490200441939, 'dof': 14}	{'r': -0.123, 'p-val': 0.6507867040407707, 'dof': 14}
unknown RT 9.502325	{'r': -0.286, 'p-val': 0.2830573440232175, 'dof': 14}	{'r': -0.553, 'p-val': 0.02622338344164883, 'dof': 14}	{'r': 0.185, 'p-val': 0.49164856350198605, 'dof': 14}	{'r': 0.17, 'p-val': 0.5284173850489607, 'dof': 14}	{'r': 0.326, 'p-val': 0.2183074128997486, 'dof': 14}	{'r': 0.169, 'p-val': 0.5311676658629555, 'dof': 14}	{'r': 0.406, 'p-val': 0.1183627315502622, 'dof': 14}	{'r': 0.421, 'p-val': 0.10427007753233875, 'dof': 14}	{'r': 0.082, 'p-val': 0.7627969840665838, 'dof': 14}	{'r': 0.7, 'p-val': 0.002516268143897403, 'dof': 14}	{'r': -0.121, 'p-val': 0.654501665204717, 'dof': 14}
unknown RT 9.587725	{'r': -0.077, 'p-val': 0.7756120358162695, 'dof': 14}	{'r': -0.049, 'p-val': 0.8570677612072797, 'dof': 14}	{'r': 0.167, 'p-val': 0.5367147497227831, 'dof': 14}	{'r': 0.179, 'p-val': 0.5081977177142998, 'dof': 14}	{'r': -0.052, 'p-val': 0.8494064698649535, 'dof': 14}	{'r': -0.087, 'p-val': 0.7476843823397816, 'dof': 14}	{'r': 0.134, 'p-val': 0.619920255625297, 'dof': 14}	{'r': 0.061, 'p-val': 0.822530653448833, 'dof': 14}	{'r': -0.159, 'p-val': 0.5562749559116307, 'dof': 14}	{'r': 0.094, 'p-val': 0.7279157816276864, 'dof': 14}	{'r': -0.058, 'p-val': 0.8302221628360049, 'dof': 14}
unknown RT 9.700063	{'r': -0.136, 'p-val': 0.6155567359103087, 'dof': 14}	{'r': -0.464, 'p-val': 0.07009408603916219, 'dof': 14}	{'r': 0.095, 'p-val': 0.7274792331669886, 'dof': 14}	{'r': 0.424, 'p-val': 0.10167550266699014, 'dof': 14}	{'r': 0.114, 'p-val': 0.6754438398027588, 'dof': 14}	{'r': 0.231, 'p-val': 0.3901957606820057, 'dof': 14}	{'r': 0.201, 'p-val': 0.4546682876856716, 'dof': 14}	{'r': 0.166, 'p-val': 0.5388137693548852, 'dof': 14}	{'r': 0.327, 'p-val': 0.21686846111621547, 'dof': 14}	{'r': 0.565, 'p-val': 0.022448108131732314, 'dof': 14}	{'r': -0.013, 'p-val': 0.9628072837735143, 'dof': 14}
unknown RT 9.705019	{'r': -0.21, 'p-val': 0.4342745058435221, 'dof': 14}	{'r': -0.175, 'p-val': 0.5167120648388586, 'dof': 14}	{'r': -0.072, 'p-val': 0.7916820272583691, 'dof': 14}	{'r': 0.436, 'p-val': 0.09166423116750963, 'dof': 14}	{'r': -0.129, 'p-val': 0.635137004578605, 'dof': 14}	{'r': 0.179, 'p-val': 0.5077354106738088, 'dof': 14}	{'r': -0.115, 'p-val': 0.671933413473453, 'dof': 14}	{'r': -0.061, 'p-val': 0.8212348362415406, 'dof': 14}	{'r': 0.12, 'p-val': 0.6568036955386258, 'dof': 14}	{'r': 0.457, 'p-val': 0.07532747541713998, 'dof': 14}	{'r': -0.285, 'p-val': 0.28426133838072565, 'dof': 14}
unknown RT 9.749319	{'r': 0.285, 'p-val': 0.28548707298062953, 'dof': 14}	{'r': 0.021, 'p-val': 0.9378334620300286, 'dof': 14}	{'r': 0.349, 'p-val': 0.18517792557989052, 'dof': 14}	{'r': -0.279, 'p-val': 0.2948976211720593, 'dof': 14}	{'r': 0.422, 'p-val': 0.10317798679224999, 'dof': 14}	{'r': -0.07, 'p-val': 0.7969602375514795, 'dof': 14}	{'r': 0.432, 'p-val': 0.0948983570116863, 'dof': 14}	{'r': 0.169, 'p-val': 0.5317850150073996, 'dof': 14}	{'r': -0.073, 'p-val': 0.7881944827545708, 'dof': 14}	{'r': 0.27, 'p-val': 0.3120857600929256, 'dof': 14}	{'r': 0.417, 'p-val': 0.10791227702945404, 'dof': 14}
unknown RT 9.789049	{'r': -0.05, 'p-val': 0.8550154327235954, 'dof': 14}	{'r': -0.721, 'p-val': 0.001608267462617227, 'dof': 14}	{'r': 0.546, 'p-val': 0.028523572804274817, 'dof': 14}	{'r': 0.068, 'p-val': 0.8012508721436331, 'dof': 14}	{'r': 0.078, 'p-val': 0.7732537647026296, 'dof': 14}	{'r': 0.256, 'p-val': 0.33896162208825603, 'dof': 14}	{'r': 0.402, 'p-val': 0.12255269495801772, 'dof': 14}	{'r': 0.416, 'p-val': 0.10922674197805932, 'dof': 14}	{'r': 0.192, 'p-val': 0.47728383189166057, 'dof': 14}	{'r': 0.214, 'p-val': 0.42705947203042993, 'dof': 14}	{'r': 0.089, 'p-val': 0.7435669018562641, 'dof': 14}
unknown RT 9.849084	{'r': -0.57, 'p-val': 0.02122009143527502, 'dof': 14}	{'r': -0.079, 'p-val': 0.7698684720136226, 'dof': 14}	{'r': -0.294, 'p-val': 0.26946142133807466, 'dof': 14}	{'r': 0.224, 'p-val': 0.404183798001373, 'dof': 14}	{'r': -0.286, 'p-val': 0.2835856342436793, 'dof': 14}	{'r': -0.286, 'p-val': 0.28286908236599406, 'dof': 14}	{'r': -0.314, 'p-val': 0.23626679219202726, 'dof': 14}	{'r': -0.174, 'p-val': 0.5198314573887969, 'dof': 14}	{'r': -0.273, 'p-val': 0.30665613074922266, 'dof': 14}	{'r': -0.076, 'p-val': 0.7788024460848626, 'dof': 14}	{'r': -0.493, 'p-val': 0.05207091261827544, 'dof': 14}
unknown RT 9.99241	{'r': -0.52, 'p-val': 0.039019757042787546, 'dof': 14}	{'r': -0.131, 'p-val': 0.6294208682129284, 'dof': 14}	{'r': -0.586, 'p-val': 0.017102428099608595, 'dof': 14}	{'r': 0.334, 'p-val': 0.2058997093671639, 'dof': 14}	{'r': -0.573, 'p-val': 0.020446687256213417, 'dof': 14}	{'r': -0.055, 'p-val': 0.8386635279002469, 'dof': 14}	{'r': -0.67, 'p-val': 0.004527555801827262, 'dof': 14}	{'r': -0.25, 'p-val': 0.35137771961111947, 'dof': 14}	{'r': 0.04, 'p-val': 0.8838895463063545, 'dof': 14}	{'r': -0.393, 'p-val': 0.1320215191945335, 'dof': 14}	{'r': -0.68, 'p-val': 0.0037855047459363377, 'dof': 14}
Urea 2 TMS	{'r': -0.161, 'p-val': 0.5526184126951457, 'dof': 14}	{'r': -0.229, 'p-val': 0.39283426141438293, 'dof': 14}	{'r': 0.356, 'p-val': 0.17549699140847516, 'dof': 14}	{'r': -0.146, 'p-val': 0.5890142072074902, 'dof': 14}	{'r': -0.079, 'p-val': 0.7721472026654677, 'dof': 14}	{'r': -0.284, 'p-val': 0.28635333525394074, 'dof': 14}	{'r': 0.228, 'p-val': 0.3965736747236045, 'dof': 14}	{'r': -0.033, 'p-val': 0.9031624895712526, 'dof': 14}	{'r': -0.341, 'p-val': 0.1962488958070251, 'dof': 14}	{'r': 0.188, 'p-val': 0.48555728853419444, 'dof': 14}	{'r': 0.084, 'p-val': 0.7574084275382318, 'dof': 14}
Uric acid 4 TMS	{'r': 0.168, 'p-val': 0.534534731140975, 'dof': 14}	{'r': 0.028, 'p-val': 0.9178100172267059, 'dof': 14}	{'r': 0.044, 'p-val': 0.8720708126363341, 'dof': 14}	{'r': -0.482, 'p-val': 0.05861894968683384, 'dof': 14}	{'r': 0.005, 'p-val': 0.9844030952794006, 'dof': 14}	{'r': 0.026, 'p-val': 0.923601924287865, 'dof': 14}	{'r': 0.069, 'p-val': 0.8007756966810228, 'dof': 14}	{'r': -0.046, 'p-val': 0.8669650374648444, 'dof': 14}	{'r': 0.052, 'p-val': 0.8495927606900777, 'dof': 14}	{'r': -0.352, 'p-val': 0.1813863703249121, 'dof': 14}	{'r': 0.14, 'p-val': 0.6047084704529121, 'dof': 14}
Valine 2 TMS	{'r': -0.512, 'p-val': 0.042666888670616195, 'dof': 14}	{'r': -0.589, 'p-val': 0.016282343322091438, 'dof': 14}	{'r': 0.116, 'p-val': 0.6694790489301605, 'dof': 14}	{'r': 0.228, 'p-val': 0.39524122892678454, 'dof': 14}	{'r': -0.308, 'p-val': 0.24581403951456782, 'dof': 14}	{'r': -0.136, 'p-val': 0.6142771931408999, 'dof': 14}	{'r': -0.052, 'p-val': 0.8496833139422586, 'dof': 14}	{'r': 0.018, 'p-val': 0.9476276605730692, 'dof': 14}	{'r': -0.108, 'p-val': 0.6911661774487547, 'dof': 14}	{'r': 0.017, 'p-val': 0.9504741031514872, 'dof': 14}	{'r': -0.322, 'p-val': 0.22372801291668945, 'dof': 14}
Vanillylmandelic acid 3 TMS	{'r': -0.687, 'p-val': 0.003272316322232009, 'dof': 14}	{'r': -0.744, 'p-val': 0.0009579286736260157, 'dof': 14}	{'r': -0.069, 'p-val': 0.8005967585647593, 'dof': 14}	{'r': 0.08, 'p-val': 0.7687890516798347, 'dof': 14}	{'r': -0.28, 'p-val': 0.292735745366187, 'dof': 14}	{'r': 0.041, 'p-val': 0.8815365323385538, 'dof': 14}	{'r': -0.19, 'p-val': 0.48184830497209186, 'dof': 14}	{'r': -0.074, 'p-val': 0.7842689774699865, 'dof': 14}	{'r': 0.077, 'p-val': 0.7755793328291195, 'dof': 14}	{'r': 0.053, 'p-val': 0.8447123578532596, 'dof': 14}	{'r': -0.588, 'p-val': 0.016490559922494225, 'dof': 14}
Xanthine 3 TMS	{'r': -0.673, 'p-val': 0.004259311726042363, 'dof': 14}	{'r': -0.257, 'p-val': 0.33671449695601585, 'dof': 14}	{'r': -0.337, 'p-val': 0.20139688600487027, 'dof': 14}	{'r': -0.043, 'p-val': 0.8736169903493647, 'dof': 14}	{'r': -0.426, 'p-val': 0.09999700793812769, 'dof': 14}	{'r': -0.328, 'p-val': 0.2154346092429221, 'dof': 14}	{'r': -0.398, 'p-val': 0.12704482162281486, 'dof': 14}	{'r': -0.256, 'p-val': 0.33947705664107436, 'dof': 14}	{'r': -0.218, 'p-val': 0.41632359161924193, 'dof': 14}	{'r': -0.425, 'p-val': 0.10083395921239381, 'dof': 14}	{'r': -0.502, 'p-val': 0.04741250176140965, 'dof': 14}
Xanthopterin 3 TMS	{'r': -0.518, 'p-val': 0.0397836092523497, 'dof': 14}	{'r': -0.458, 'p-val': 0.0742472476932055, 'dof': 14}	{'r': -0.227, 'p-val': 0.39875227535090585, 'dof': 14}	{'r': 0.296, 'p-val': 0.2663369365385288, 'dof': 14}	{'r': -0.347, 'p-val': 0.18726308745409745, 'dof': 14}	{'r': 0.093, 'p-val': 0.7322322336718297, 'dof': 14}	{'r': -0.275, 'p-val': 0.30174037733694126, 'dof': 14}	{'r': -0.018, 'p-val': 0.9483792233685752, 'dof': 14}	{'r': 0.071, 'p-val': 0.7947154184333685, 'dof': 14}	{'r': -0.106, 'p-val': 0.6959778080258215, 'dof': 14}	{'r': -0.606, 'p-val': 0.0127481232447643, 'dof': 14}
Xanthosine 5 TMS	{'r': -0.428, 'p-val': 0.09822933708024878, 'dof': 14}	{'r': -0.423, 'p-val': 0.10252285656483119, 'dof': 14}	{'r': -0.102, 'p-val': 0.7065543210893095, 'dof': 14}	{'r': -0.14, 'p-val': 0.6047866326712604, 'dof': 14}	{'r': -0.356, 'p-val': 0.17592433229483734, 'dof': 14}	{'r': -0.041, 'p-val': 0.879034737015243, 'dof': 14}	{'r': -0.347, 'p-val': 0.18807804559500135, 'dof': 14}	{'r': -0.341, 'p-val': 0.1954873531399681, 'dof': 14}	{'r': 0.097, 'p-val': 0.7195090801237614, 'dof': 14}	{'r': -0.109, 'p-val': 0.6888422086827434, 'dof': 14}	{'r': -0.373, 'p-val': 0.15453680805702033, 'dof': 14}
Xanthurenic acid 3 TMS	{'r': -0.691, 'p-val': 0.003020441427721811, 'dof': 14}	{'r': -0.561, 'p-val': 0.02382957595124475, 'dof': 14}	{'r': -0.239, 'p-val': 0.3721463693168707, 'dof': 14}	{'r': 0.101, 'p-val': 0.7101898380773253, 'dof': 14}	{'r': -0.353, 'p-val': 0.18025493504241144, 'dof': 14}	{'r': -0.06, 'p-val': 0.8259343582306695, 'dof': 14}	{'r': -0.311, 'p-val': 0.24143481632741065, 'dof': 14}	{'r': -0.249, 'p-val': 0.35231261013691256, 'dof': 14}	{'r': -0.003, 'p-val': 0.9905150095882028, 'dof': 14}	{'r': -0.096, 'p-val': 0.7234160130718525, 'dof': 14}	{'r': -0.535, 'p-val': 0.0326417011991095, 'dof': 14}

## Sheet: log2_rm_corr_coef
	Calories	Calories from Alcohol	Carbohydrates (g)	Cholesterol (mg)	Coffee (fl. oz)	Fat (g)	Fiber (g)	Protein (g)	Saturated Fat (g)	Sodium (mg)	Sugars (g)
2-Aminoadipic acid 3 TMS	-0.252	-0.516	0.119	0.021	0.241	0.119	0.311	0.173	0.12	0.275	0.063
2-Aminobutyric acid 2 TMS	-0.264	0.075	-0.133	0.145	-0.054	-0.422	0.074	-0.059	-0.357	-0.134	0.036
2-Deoxypentonic acid	-0.133	-0.381	0.137	-0.005	-0.179	0.193	-0.215	-0.228	0.217	0.196	-0.277
2-Hydroxy-2-methylbutyric acid 2 TMS	-0.201	-0.743	0.311	0.329	-0.098	0.212	0.141	0.218	0.316	0.27	-0.118
2-Hydroxyglutaric acid 3 TMS	0.061	-0.416	-0.057	0.469	0.595	0.717	0.39	0.524	0.675	0.418	0.162
2-Hydroxyglutaric acid-1-ethyl ester 2 TMS	0.117	-0.071	-0.297	0.57	0.247	0.497	-0.052	0.102	0.519	0.523	-0.047
2,3-Dihydroxybutanoic acid 3 TMS	-0.554	-0.667	-0.025	0.158	-0.235	0.224	-0.139	0.049	0.126	0.175	-0.625
3-(3-Hydroxyphenyl)propanoic acid 2 TMS	0.301	-0.027	0.198	-0.258	0.585	0.332	0.562	0.232	0.21	0.403	0.365
3-Deoxytetronic acid 3 TMS	-0.487	-0.622	-0.146	0.086	0.104	0.412	-0.01	0.085	0.325	0.243	-0.365
3-Hydroxybutyric acid 2 TMS	-0.184	0.26	-0.419	0.042	-0.036	-0.179	-0.163	-0.157	-0.085	-0.442	-0.019
3-Methyladipic acid 2 TMS	-0.692	-0.288	-0.354	0.161	-0.356	-0.223	-0.332	-0.103	-0.201	-0.317	-0.58
3,4-Dihydroxyphenylacetic acid 3 TMS	-0.042	-0.662	0.407	-0.126	0.004	0.311	0.215	0.337	0.235	0.133	0.008
4-Hydroxy-3-methoxyphenyl ethylene glycol 3 TMS	-0.567	-0.376	-0.138	-0.118	-0.534	-0.161	-0.438	-0.374	-0.057	-0.282	-0.564
4-Hydroxy-Hippuric acid 2 TMS	-0.053	-0.568	0.209	-0.11	0.537	0.435	0.532	0.264	0.373	0.676	0.103
4-Hydroxybenzeneacetic acid 2 TMS	0.183	0.106	0.222	0.266	-0.069	-0.077	0.019	-0.117	-0.068	0.372	0.02
4-Methylcatechol 2 TMS	0.229	0.124	0.126	0.377	-0.271	-0.029	-0.066	0.028	-0.06	0.1	0.09
4-O-Feruloylquinic acid 5 TMS	0.273	-0.351	-0.008	0.332	0.669	0.579	0.533	0.622	0.665	0.403	0.363
5-hydroxymethyl-2-furoic acid 2 TMS	0.282	0.196	0.003	-0.134	0.456	0.314	0.181	0.124	0.254	0.304	0.275
5-Hydroxypipecolic acid 3 TMS	0.273	0.084	0.472	-0.247	-0.022	-0.48	0.255	-0.017	-0.384	0.381	0.338
5-O-Feruloylquinic acid 5 TMS	0.192	-0.039	-0.138	0.431	0.559	0.483	0.432	0.468	0.463	0.229	0.336
6-Biopterin 4 TMS	-0.593	-0.635	-0.116	0.217	-0.355	0.007	-0.213	-0.003	0.026	0.008	-0.608
7-Methylguanine 2 TMS	-0.509	-0.835	0.084	0.285	-0.137	0.082	0.053	0.223	0.151	0.309	-0.401
Acetominophen 2 TMS	-0.036	0.192	-0.057	0.081	-0.174	-0.202	-0.141	-0.111	-0.273	-0.209	-0.114
Aconitic acid 3 TMS	-0.568	-0.116	-0.087	-0.173	-0.407	-0.389	-0.349	-0.423	-0.365	-0.255	-0.344
Adenine 2 TMS	-0.763	-0.552	-0.143	0.02	-0.378	-0.265	-0.231	-0.136	-0.201	-0.202	-0.541
Adenosine 4 TMS	-0.481	-0.686	0.068	-0.013	-0.186	0.013	-0.064	0.117	0.057	0.161	-0.492
Adenosine 5-s-methyl-5-thio-N 3 TMS	0.002	-0.56	0.347	-0.101	0.33	0.316	0.483	0.168	0.3	0.603	0.126
Allocholic acid 4 TMS	0.009	-0.494	0.349	0.169	-0.126	0.07	0.127	0.195	0.144	0.303	-0.149
Amino levulinic acid 3 TMS	-0.309	-0.683	0.352	0.094	-0.261	0.056	0.006	0.081	-0.003	0.17	-0.277
Aminomalonic acid 3 TMS	0.189	0.046	-0.118	0.041	0.483	0.428	0.277	0.06	0.398	0.467	0.172
Arabinose 4 TMS	-0.139	0.139	-0.092	-0.186	0.369	-0.167	0.252	0.007	-0.155	0.141	0.302
Arginine 3 TMS	-0.086	-0.729	0.388	-0.007	-0.02	0.2	0.106	0.237	0.306	0.207	-0.07
Asparagine 3 TMS	-0.142	-0.482	0.524	-0.1	0.177	-0.172	0.432	0.133	-0.139	0.442	0.222
b-Aminoisobutyric acid 3 TMS	-0.559	-0.409	-0.01	0.322	-0.436	-0.229	-0.171	-0.024	-0.294	0.033	-0.499
Butanoic acid, 2-{(trimethylsilyl)oxy]	-0.315	-0.356	-0.329	0.494	-0.289	0.286	-0.38	0.077	0.318	-0.184	-0.5
Carbohydrate 1	0.3	0.129	0.092	0.008	0.516	0.079	0.436	0.137	0.158	0.458	0.514
Carbohydrate 10	0.312	0.293	-0.131	-0.035	-0.105	-0.259	-0.219	-0.26	-0.023	0.112	0.163
Carbohydrate 11	0.107	-0.212	0.162	0.201	-0.011	0.326	-0.116	-0.072	0.296	0.426	-0.099
Carbohydrate 12	-0.035	-0.231	0.21	0.056	-0.277	0.034	-0.223	-0.125	-0.01	-0.032	-0.201
Carbohydrate 13	0.164	0.362	-0.187	0.146	0.022	-0.129	-0.099	-0.367	-0.006	0.165	0.21
Carbohydrate 14	0.031	-0.401	0.087	0.436	0.104	0.403	0.033	0.343	0.417	0.192	-0.073
Carbohydrate 15	-0.523	-0.47	0.022	0.148	-0.478	-0.238	-0.334	-0.132	-0.158	-0.077	-0.469
Carbohydrate 16	0.68	-0.149	0.674	0.185	0.346	0.377	0.508	0.453	0.378	0.503	0.579
Carbohydrate 17	0.167	-0.035	-0.15	0.637	-0.095	0.332	-0.285	0.109	0.375	0.347	-0.114
Carbohydrate 18	-0.048	-0.419	0.098	0.754	0.011	0.388	0.118	0.426	0.348	0.265	-0.056
Carbohydrate 19	-0.8	-0.194	-0.432	0.22	-0.333	-0.221	-0.387	-0.273	-0.254	-0.134	-0.581
Carbohydrate 2	-0.18	-0.284	0.297	-0.333	0.013	-0.064	0.241	-0.04	-0.191	0.019	-0.026
Carbohydrate 20	-0.308	-0.661	0.273	-0.085	-0.267	-0.001	-0.036	0.063	0.059	-0.107	-0.304
Carbohydrate 21	-0.151	-0.3	-0.031	0.088	0.259	0.14	0.252	0.097	0.185	0.505	-0.018
Carbohydrate 22	-0.463	-0.768	0.267	0.092	-0.127	-0.04	0.169	0.251	0.007	0.234	-0.336
Carbohydrate 23	-0.236	-0.108	0.042	-0.113	-0.103	-0.12	0.019	-0.088	-0.218	0.327	-0.292
Carbohydrate 24	-0.345	-0.18	-0.02	-0.139	-0.422	-0.101	-0.395	-0.197	-0.198	-0.096	-0.615
Carbohydrate 3	0.197	-0.475	0.399	0.216	0.637	0.439	0.749	0.746	0.401	0.554	0.418
Carbohydrate 4	-0.031	0.006	0.061	-0.219	0.228	0.041	0.085	0.059	-0.005	0.195	0.146
Carbohydrate 5	-0.422	-0.586	0.093	0.094	-0.366	0.078	-0.27	-0.015	0.093	-0.114	-0.436
Carbohydrate 6	0.236	0.812	-0.063	-0.064	-0.144	-0.53	-0.129	-0.19	-0.511	-0.451	0.319
Carbohydrate 7	0.024	-0.328	0.27	0.745	-0.026	0.165	0.242	0.363	0.178	0.437	0.009
Carbohydrate 8	0.075	-0.065	0.127	0.438	0.29	0.121	0.247	0.062	0.148	0.705	0.19
Carbohydrate 9	-0.202	-0.264	-0.22	0.174	-0.056	0.22	-0.174	-0.06	0.313	0.277	-0.285
Catechine 5 TMS	0.108	-0.512	0.459	-0.039	0.516	0.297	0.717	0.715	0.226	0.298	0.379
Citric acid 3 TMS	0.023	0.072	-0.324	0.479	0.115	0.179	-0.074	-0.105	0.28	0.365	0.069
Citric acid 4 TMS	0.233	-0.016	0.04	-0.452	0.23	0.117	0.249	0.074	0.207	-0.242	0.315
Creatinine 3 TMS	-0.076	0.291	-0.049	-0.516	0.048	-0.336	0.065	-0.298	-0.398	-0.082	0.096
Cystine 4 TMS	-0.617	-0.509	-0.157	0.033	-0.243	-0.117	-0.248	-0.11	-0.012	-0.031	-0.448
Dihydroferulic acid 2 TMS	0.406	-0.002	0.118	0.08	0.803	0.425	0.653	0.463	0.397	0.227	0.594
Ephedrine 2 TMS	0.307	-0.066	0.54	0.005	-0.071	-0.15	0.303	0.263	-0.236	0.375	0.091
ethyldiethanolamine 2 TMS*	-0.489	-0.569	0.233	0.133	-0.412	-0.228	-0.081	0.048	-0.237	-0.122	-0.335
Eugenol TMS	0.134	0.095	-0.008	0.029	0.07	-0.027	0.027	-0.128	-0.04	0.546	-0.119
Fructose 5 TMS	0.04	-0.192	-0.071	0.402	-0.213	0.297	-0.349	-0.084	0.353	0.286	-0.279
Furoylglycine TMS	0.202	-0.386	-0.023	0.467	0.617	0.724	0.44	0.618	0.721	0.327	0.266
Galactose 5 TMS	0.246	-0.289	-0.067	0.216	0.512	0.679	0.351	0.426	0.695	0.004	0.323
Galacturonic acid 5 TMS	-0.315	-0.336	-0.131	0.098	-0.493	0.021	-0.425	0.03	0.069	-0.561	-0.472
Gallic acid 4 TMS	0.234	0.085	-0.025	0.14	0.295	0.209	0.187	0.068	0.273	0.266	0.42
Gamma Aminobutyric acid 3 TMS	-0.771	-0.393	-0.148	0.301	-0.452	-0.198	-0.31	-0.183	-0.287	-0.035	-0.628
Gluconic acid 6 TMS	0.164	0.13	-0.157	0.1	0.412	0.105	0.26	0.122	0.212	0.29	0.349
Glutamine 3 TMS	0.155	-0.524	0.648	-0.266	0.463	0.176	0.651	0.352	0.138	0.563	0.37
Glycerol 3-Phosphate 4 TMS	-0.47	-0.41	-0.111	0.313	0.127	0.117	0.007	-0.011	0.03	0.572	-0.382
Glycine 3 TMS	-0.403	-0.488	0.321	-0.115	-0.079	-0.206	0.302	0.028	-0.287	0.129	-0.124
Glycolic acid 2 TMS	-0.022	-0.602	0.194	0.317	-0.344	0.278	-0.094	0.26	0.374	-0.164	-0.228
Guanine 3 TMS	-0.685	-0.505	-0.3	0.055	-0.322	-0.033	-0.34	-0.237	0.079	-0.225	-0.522
Hippuric acid TMS	-0.259	0.238	0.054	-0.073	0.211	-0.438	0.311	0.028	-0.524	0.102	0.013
Histidine 3 TMS	-0.021	-0.561	0.498	0.197	0.221	0.241	0.37	0.261	0.147	0.502	0.112
Hydracrylic acid 2 TMS	-0.103	-0.098	-0.062	0.33	0.24	0.198	0.097	0.061	0.186	0.187	-0.042
Hydrocaffeic acid 3 TMS	0.59	0.048	0.102	0.115	0.582	0.597	0.378	0.411	0.562	0.144	0.494
Hydrocinnamic acid 3 TMS	-0.087	-0.359	0.113	0.328	0.188	0.447	0.118	0.066	0.36	0.431	-0.114
Hydroxy-methylglutaric acid 3 TMS	0.033	-0.46	0.449	0.284	0.636	0.292	0.733	0.693	0.175	0.616	0.274
Hypoxanthine 2 TMS	-0.437	-0.38	-0.032	-0.075	-0.278	-0.109	-0.177	-0.378	0.052	-0.177	-0.162
Lactose 8 TMS	0.014	-0.593	0.066	0.329	0.324	0.496	0.362	0.603	0.563	0.034	0.119
Lanthionine 4 TMS*	-0.381	-0.804	0.373	0.032	-0.031	0.046	0.17	0.222	0.048	0.333	-0.223
Lyxopyranose 4 TMS	-0.454	-0.056	-0.163	0.054	-0.116	-0.053	-0.166	-0.357	-0.095	-0.163	-0.21
meso-Erythritol 4 TMS	-0.407	-0.107	-0.245	0.334	-0.114	0.152	-0.259	-0.226	0.057	0.326	-0.385
Methionine 2 TMS	-0.646	-0.718	0.035	0.237	-0.148	-0.008	0.014	-0.022	-0.006	0.263	-0.365
Methyl-Cysteine 2 TMS	0.026	-0.176	0.17	-0.158	0.534	0.282	0.549	0.117	0.203	0.452	0.28
Methylmaleic acid 2 TMS*	0.122	-0.337	-0.122	0.7	0.444	0.689	0.272	0.511	0.681	0.354	0.139
Myo-Inositol 6 TMS	-0.312	-0.587	0.048	0.355	-0.126	0.214	-0.094	0.028	0.217	0.259	-0.461
N-Acetyltyrosine 2 TMS	0.273	0.175	-0.078	0.073	0.431	0.372	0.267	0.018	0.339	0.364	0.226
Orotic acid 3 TMS	-0.642	-0.463	-0.247	-0.063	-0.199	-0.112	-0.153	-0.027	-0.05	-0.171	-0.39
Oxalic acid 2 TMS	-0.053	-0.507	0.08	0.016	-0.039	0.307	0.019	0.126	0.452	-0.223	0.033
Phenoxyacetic acid TMS	-0.317	-0.536	-0.085	0.102	0.107	0.29	0.193	0.322	0.204	-0.095	-0.14
Phenylalanine 2 TMS	-0.501	-0.782	0.262	0.037	-0.13	0.053	0.07	0.055	0.02	0.272	-0.336
Phosphoric acid	-0.609	-0.276	-0.008	0.023	-0.056	-0.259	-0.012	-0.055	-0.414	0.201	-0.411
Pyrogallol 3 TMS	0.321	-0.319	0.052	0.354	0.724	0.773	0.548	0.604	0.727	0.527	0.342
Quininic acid 5 TMS	0.257	-0.12	0.045	0.28	0.787	0.479	0.631	0.46	0.479	0.488	0.478
Quinolinic acid 2 TMS	-0.63	-0.282	-0.217	-0.001	-0.208	-0.062	-0.348	-0.463	-0.091	0.099	-0.495
Ritalinic acid 2 TMS*	-0.119	-0.599	0.285	0.254	-0.292	0.344	-0.085	0.232	0.325	-0.131	-0.22
Scyllo-Inositol 6 TMS	-0.459	-0.742	0.215	-0.242	0.173	0.137	0.276	0.237	0.116	0.152	-0.178
Serine 3 TMS	-0.562	-0.68	0.165	0.217	-0.189	-0.079	0.061	0.029	-0.117	0.298	-0.368
Sucrose 8 TMS	0.305	-0.257	0.39	-0.236	0.411	0.201	0.54	0.644	0.14	0.267	0.307
Threonic acid 3 TMS	-0.692	-0.653	-0.148	0.147	0.024	0.153	0.023	0.135	0.082	0.266	-0.47
Threonine 3 TMS	0.16	0.204	0.483	-0.33	0.225	-0.336	0.332	0.134	-0.447	0.11	0.31
Thymine 2 TMS	-0.841	-0.47	-0.304	0.068	-0.348	-0.071	-0.337	-0.335	-0.127	-0.012	-0.726
Tiglylglycine TMS	0.14	0.381	-0.209	-0.112	-0.111	-0.173	-0.191	-0.244	-0.104	-0.177	0.164
Trehalose 8 TMS	-0.566	-0.253	-0.202	-0.046	-0.286	-0.112	-0.246	0.075	-0.172	-0.465	-0.539
Tromethamine 3 TMS	0.008	-0.47	0.495	-0.204	0.041	0.201	0.208	0.154	0.125	0.01	0.011
Tryptophan 3 TMS	-0.496	-0.811	0.234	0.089	-0.138	0.05	0.046	0.122	0.058	0.272	-0.397
Tyrosine 3 TMS	-0.357	-0.719	0.32	-0.042	-0.066	0.082	0.118	0.059	0.087	0.104	-0.178
unknown RT 13.138746	-0.12	-0.149	-0.147	0.272	-0.141	0.256	-0.376	-0.152	0.242	0.292	-0.362
unknown RT 10.02501	0.076	0.201	-0.197	-0.228	0.521	0.116	0.194	-0.127	0.113	0.496	0.137
unknown RT 10.035823	-0.423	-0.005	-0.416	0.087	0.13	-0.13	0.011	-0.12	-0.141	0.138	-0.111
unknown RT 10.102517	0.22	-0.362	0.23	0.049	0.284	0.186	0.439	0.483	0.26	0.26	0.239
unknown RT 10.172028	0.498	0.206	0.064	0.163	0.24	0.344	0.294	0.342	0.309	0.112	0.321
unknown RT 10.224741	0.281	-0.074	0.334	-0.214	-0.094	0.009	0.011	-0.129	-0.012	0.186	0.086
unknown RT 10.25427	0.041	-0.097	0.196	-0.211	0.002	0.162	-0.083	0.011	0.063	0.152	-0.073
unknown RT 10.264649	-0.223	0.061	-0.114	-0.163	-0.083	-0.308	-0.039	-0.006	-0.24	-0.329	0.047
unknown RT 10.297933	-0.522	-0.223	-0.398	0.508	-0.446	-0.043	-0.435	0.063	-0.036	-0.344	-0.535
unknown RT 10.311729	-0.667	-0.267	-0.32	0.244	-0.487	-0.275	-0.449	-0.219	-0.217	-0.15	-0.572
unknown RT 10.337359	-0.582	-0.298	-0.301	-0.285	-0.215	-0.061	-0.274	-0.221	-0.176	-0.082	-0.691
unknown RT 10.366991	-0.18	-0.477	-0.012	0.322	0.461	0.508	0.369	0.477	0.447	0.28	0.087
unknown RT 10.367138	-0.628	-0.6	-0.164	0.313	-0.244	0.038	-0.223	-0.106	0.119	0.192	-0.489
unknown RT 10.43031	0.16	0.206	0.246	-0.131	0.446	-0.149	0.479	0.094	-0.178	0.351	0.554
unknown RT 10.450584	-0.135	0.38	-0.404	-0.275	0.26	0.032	-0.068	-0.293	-0.094	0.086	-0.173
unknown RT 10.514856	0	-0.233	0.28	-0.163	0.191	0.082	0.282	0.052	0.104	0.002	0.123
unknown RT 10.540365	-0.221	-0.655	0.428	0.05	-0.322	0.073	0.004	0.102	-0.001	0.129	-0.32
unknown RT 10.608782	-0.335	-0.521	0.324	-0.157	-0.311	-0.119	-0.054	-0.097	-0.171	0.092	-0.277
unknown RT 10.664388	0.195	-0.084	0.153	-0.261	0.269	0.398	0.086	0.05	0.291	0.186	0.003
unknown RT 10.70456	0.037	-0.151	-0.106	0.018	0.208	0.198	0.074	0.04	0.229	0.327	-0.15
unknown RT 10.734147	-0.116	-0.247	0.372	-0.477	0.439	0.093	0.446	0.045	-0.041	0.3	0.166
unknown RT 10.761204	-0.242	0.07	-0.007	0.063	-0.353	-0.186	-0.375	-0.319	-0.243	-0.071	-0.317
unknown RT 10.796402	0.213	0.247	0.08	-0.423	0.303	-0.153	0.355	0.026	-0.1	-0.011	0.363
unknown RT 10.797935	-0.632	-0.749	0.07	0.125	-0.195	0.018	-0.041	-0.042	0.046	0.329	-0.493
unknown RT 10.896843	0.078	0.447	-0.062	-0.391	-0.05	-0.445	-0.122	-0.298	-0.314	-0.177	0.279
unknown RT 10.908248	0.199	-0.367	-0.009	0.466	0.642	0.706	0.476	0.602	0.7	0.36	0.309
unknown RT 10.984203	-0.103	-0.421	0.269	-0.098	-0.162	0.13	0.062	0.216	0.062	-0.192	-0.16
unknown RT 11.004876	-0.041	-0.007	-0.026	-0.244	0.34	-0.125	0.265	-0.221	-0.022	0.185	0.321
unknown RT 11.044779	-0.114	-0.142	0.143	-0.287	0.023	-0.075	0.014	-0.144	-0.157	-0.06	-0.008
unknown RT 11.04976	-0.312	-0.796	0.145	0.295	-0.164	0.178	0.089	0.316	0.221	-0.005	-0.23
unknown RT 11.086058	0.426	0.18	0.058	0.053	0.494	0.382	0.39	0.156	0.344	0.388	0.366
unknown RT 11.098425	-0.693	-0.07	-0.214	0.152	-0.504	-0.491	-0.397	-0.314	-0.498	-0.227	-0.542
unknown RT 11.114923	-0.559	-0.362	-0.144	0.23	-0.052	0.102	-0.077	-0.056	0.028	0.1	-0.312
unknown RT 11.152289	-0.658	-0.022	-0.472	0.02	-0.233	-0.329	-0.28	-0.216	-0.331	-0.301	-0.524
unknown RT 11.185023	-0.498	-0.759	0.283	-0.089	-0.191	0.014	0.094	0.05	-0.044	0.141	-0.413
unknown RT 11.185438	-0.014	-0.001	0.061	-0.037	-0.185	0.016	-0.282	-0.316	0.004	0.025	-0.162
unknown RT 11.247807	0.363	0.002	-0.093	0.29	0.031	0.278	-0.036	0.153	0.46	0.099	0.116
unknown RT 11.259213	-0.28	-0.387	0.246	-0.074	-0.424	-0.362	-0.126	-0.08	-0.266	-0.093	-0.181
unknown RT 11.261522	0.191	0	0.248	-0.225	0.374	0.139	0.299	-0.144	0.118	0.42	0.237
unknown RT 11.286722	0.226	-0.546	0.455	0.395	0.552	0.416	0.723	0.689	0.435	0.6	0.418
unknown RT 11.326398	-0.113	-0.322	0.118	0.047	-0.322	0.145	-0.317	-0.036	0.074	-0.042	-0.388
unknown RT 11.342731	0.237	-0.281	-0.011	0.223	0.682	0.516	0.529	0.503	0.601	0.417	0.381
unknown RT 11.366132	-0.429	-0.565	-0.176	-0.126	0.221	0.108	0.194	0.158	0.14	0.215	-0.295
unknown RT 11.3766	-0.685	-0.768	-0.05	0.136	-0.269	0.109	-0.173	-0.063	0.12	0.109	-0.615
unknown RT 11.386471	0.064	-0.212	-0.129	0.177	0.652	0.605	0.334	0.492	0.501	0.29	0.129
unknown RT 11.407495	0.07	-0.551	0.407	0.171	0.238	0.296	0.579	0.426	0.326	0.157	0.406
unknown RT 11.440631	-0.283	-0.238	-0.197	-0.453	0.032	0.078	-0.205	-0.287	0.079	-0.179	-0.21
unknown RT 11.464433	-0.228	-0.473	0.288	-0.065	-0.262	-0.018	-0.045	-0.008	-0.063	-0.083	-0.2
unknown RT 11.50557	-0.559	-0.12	-0.129	0.008	-0.28	-0.121	-0.27	-0.348	-0.182	-0.21	-0.341
unknown RT 11.534604	-0.175	-0.398	-0.17	0.446	0.473	0.553	0.343	0.339	0.492	0.484	-0.041
unknown RT 11.639306	-0.066	-0.545	0.266	0.374	0.116	0.312	0.265	0.232	0.301	0.254	0.052
unknown RT 11.653456	-0.419	-0.598	0.266	-0.182	0.349	0.092	0.429	0.101	0.027	0.504	-0.015
unknown RT 11.674866	-0.389	0.022	-0.113	-0.034	0.076	-0.237	0.003	0.023	-0.276	0.234	-0.286
unknown RT 11.711547	0.394	0.156	0.345	-0.22	0.278	-0.125	0.266	0.01	-0.11	0.179	0.429
unknown RT 11.747741	-0.68	-0.652	0.026	0.055	-0.364	-0.15	-0.144	-0.16	-0.153	0.094	-0.569
unknown RT 11.77584	-0.256	-0.547	-0.007	0.662	0.048	0.192	0.153	0.307	0.256	0.369	-0.243
unknown RT 11.832347	0.274	0.343	-0.172	0.098	0.288	-0.078	0.123	-0.036	0.055	0.313	0.295
unknown RT 11.851605	-0.377	-0.629	0.124	0.334	-0.242	0.29	-0.16	-0.028	0.225	0.213	-0.406
unknown RT 11.858004	0.118	-0.171	0.074	-0.126	-0.144	0.15	-0.139	0.223	0.125	-0.315	-0.157
unknown RT 11.876813	0.145	0.054	-0.027	-0.007	-0.318	0.027	-0.256	0.219	0.081	-0.681	-0.066
unknown RT 11.907992	0.091	0.31	-0.178	-0.047	0.046	-0.028	-0.188	-0.197	0.012	-0.187	-0.02
unknown RT 11.944381	-0.082	0.243	-0.354	-0.239	-0.061	-0.131	-0.401	-0.431	-0.018	-0.071	-0.106
unknown RT 12.039417	-0.426	0.182	-0.342	0.167	-0.038	-0.275	-0.106	-0.142	-0.292	0.012	-0.146
unknown RT 12.058409	-0.514	-0.587	0.01	0.288	-0.345	0.173	-0.277	-0.138	0.121	0.089	-0.508
unknown RT 12.094886	-0.74	-0.107	-0.349	0.199	-0.322	-0.27	-0.326	-0.299	-0.315	-0.191	-0.497
unknown RT 12.162423	-0.28	-0.484	0.253	0.119	0.274	0.17	0.356	0.183	0.152	0.457	0.028
unknown RT 12.184231	-0.296	0.225	-0.537	0.054	-0.226	-0.011	-0.365	-0.186	-0.089	-0.191	-0.368
unknown RT 12.222077	-0.643	-0.495	-0.142	0.25	0.009	-0.01	0.055	0.086	0.012	0.209	-0.34
unknown RT 12.227197	-0.03	-0.687	0.391	0.001	0.078	0.272	0.227	0.2	0.293	0.507	0.032
unknown RT 12.267913	-0.322	-0.803	0.26	0.039	-0.134	0.256	0.053	0.245	0.233	0.118	-0.221
unknown RT 12.276204	-0.459	-0.278	-0.019	0.12	-0.288	0.092	-0.287	-0.26	0.009	-0.094	-0.42
unknown RT 12.343541	-0.132	0.025	0.171	-0.311	-0.239	-0.575	-0.005	-0.259	-0.489	0.041	-0.007
unknown RT 12.368192	-0.345	-0.597	0.075	0.22	-0.136	0.374	-0.126	0.001	0.293	0.16	-0.338
unknown RT 12.377649	-0.129	-0.244	0.076	0.083	0.363	0.19	0.394	0.198	0.206	0.387	0.182
unknown RT 12.460399	0.303	0.275	0.181	-0.214	0.002	-0.141	-0.122	-0.054	-0.039	0.057	0.177
unknown RT 12.475201	-0.666	-0.185	-0.224	-0.139	0.051	-0.379	0.083	-0.205	-0.391	0.068	-0.271
unknown RT 12.506553	0.283	-0.265	-0.025	0.474	0.684	0.686	0.47	0.534	0.658	0.547	0.337
unknown RT 12.54183	0.263	-0.172	-0.035	0.417	0.709	0.615	0.526	0.553	0.59	0.361	0.403
unknown RT 12.560862	-0.433	-0.396	0.103	-0.152	-0.134	-0.386	0.069	-0.059	-0.317	0.177	-0.153
unknown RT 12.567474	0.414	-0.027	0.334	0.029	0.605	0.281	0.652	0.368	0.265	0.556	0.498
unknown RT 12.591212	-0.152	-0.034	-0.004	-0.136	0.326	-0.2	0.401	-0.046	-0.153	0.202	0.308
unknown RT 12.648984	-0.199	-0.25	-0.129	0.472	-0.547	0.065	-0.56	-0.069	0.119	0.012	-0.501
unknown RT 12.701935	-0.498	-0.525	0.185	-0.054	-0.062	-0.11	0.089	0.006	-0.249	0.422	-0.42
unknown RT 12.735976	-0.245	-0.074	-0.1	-0.053	0.281	-0.146	0.325	-0.03	-0.095	0.258	0.162
unknown RT 12.759786	-0.004	-0.232	-0.015	0.116	0.709	0.249	0.633	0.362	0.272	0.45	0.415
unknown RT 12.801507	-0.253	-0.489	0.136	0.5	-0.311	0.161	-0.205	0.034	0.161	0.333	-0.395
unknown RT 12.807854	0.1	0.264	0.178	-0.157	-0.107	-0.518	0.067	-0.264	-0.457	0.343	0.053
unknown RT 12.828502	0.135	0.552	-0.338	0.129	0.061	-0.08	-0.223	-0.331	-0.015	-0.073	0.114
unknown RT 12.860607	-0.082	-0.306	0.193	-0.402	0.077	-0.017	0.156	0.006	-0.031	-0.11	-0.024
unknown RT 12.887683	-0.2	0.162	-0.199	-0.079	-0.598	-0.379	-0.503	-0.345	-0.308	-0.55	-0.304
unknown RT 12.930744	0.217	-0.01	0.135	0.381	0.449	0.198	0.405	0.201	0.235	0.645	0.361
unknown RT 12.932592	0.1	-0.126	0.181	0.525	0.188	0.137	0.235	0.102	0.195	0.619	0.151
unknown RT 12.999872	0.16	-0.441	0.177	0.043	0.04	0.488	-0.027	0.127	0.467	0.215	-0.151
unknown RT 13.079749	-0.151	0.237	-0.116	0.022	-0.11	-0.252	-0.19	-0.571	-0.219	0.313	-0.05
unknown RT 13.091281	0.158	-0.355	-0.032	0.506	0.611	0.694	0.418	0.53	0.688	0.431	0.248
unknown RT 13.098855	-0.058	-0.525	0.442	-0.251	0.288	0.28	0.448	0.278	0.111	0.278	0.075
unknown RT 13.146019	-0.221	-0.252	-0.055	0.262	-0.249	0.157	-0.366	-0.195	0.165	0.28	-0.388
unknown RT 13.184258	-0.31	-0.593	0.303	0.005	-0.03	-0.038	0.159	0.081	0.017	0.186	-0.142
unknown RT 13.240863	0.288	-0.173	-0.038	0.417	0.682	0.644	0.492	0.558	0.619	0.278	0.397
unknown RT 13.255507	0.035	-0.199	0.128	-0.193	0.423	0.318	0.357	0.027	0.233	0.514	0.087
unknown RT 13.291745	-0.113	-0.198	0.188	0.046	-0.084	0.081	0.01	-0.148	-0.006	-0.064	-0.14
unknown RT 13.309225	0.308	-0.199	0.004	0.342	0.734	0.627	0.554	0.559	0.629	0.34	0.462
unknown RT 13.418424	0.1	-0.168	0.04	0.322	-0.311	0.288	-0.361	-0.032	0.281	0.141	-0.229
unknown RT 13.453298	-0.381	0.095	-0.372	0.158	-0.231	-0.377	-0.199	-0.142	-0.29	-0.397	-0.171
unknown RT 13.492839	0.016	-0.418	0.051	0.304	0.567	0.589	0.425	0.61	0.468	0.464	0.072
unknown RT 13.495477	-0.245	-0.167	-0.162	0.447	-0.534	0.01	-0.585	-0.193	0.047	0.087	-0.521
unknown RT 13.530501	0.108	-0.314	-0.096	0.124	0.119	0.52	-0.159	0.062	0.575	0.174	-0.151
unknown RT 13.536935	0.082	0.064	0.029	0.097	0.113	0.127	-0.057	-0.257	0.127	0.48	0.074
unknown RT 13.566792	-0.408	-0.564	-0.122	0.357	-0.348	0.201	-0.349	-0.099	0.253	0.092	-0.571
unknown RT 13.58451	-0.023	-0.201	0.054	0.466	-0.07	-0.041	0.054	-0.035	0.09	0.357	-0.026
unknown RT 13.613326	0.199	-0.446	0.367	0.448	0.177	0.27	0.333	0.51	0.296	0.394	0.088
unknown RT 13.654307	0.09	0.083	-0.069	-0.199	0.074	-0.121	0.205	0.169	0	-0.341	0.316
unknown RT 13.659783	-0.053	-0.265	0.048	0.043	-0.28	0.204	-0.327	-0.048	0.183	-0.105	-0.397
unknown RT 13.684456	0.075	-0.096	-0.021	0.227	0.031	0.251	-0.155	-0.137	0.293	0.411	-0.047
unknown RT 13.731746	-0.638	-0.027	-0.318	-0.1	-0.235	-0.309	-0.274	-0.239	-0.404	-0.337	-0.462
unknown RT 13.781538	-0.06	-0.164	-0.025	0.302	-0.361	0.141	-0.444	-0.184	0.16	0.125	-0.349
unknown RT 13.792931	0.361	0.038	0.079	0.033	0.595	0.478	0.45	0.179	0.42	0.488	0.319
unknown RT 13.822822	0.253	-0.364	0.045	0.184	0.671	0.541	0.541	0.512	0.632	0.457	0.369
unknown RT 13.921617	-0.06	-0.518	0.463	-0.174	-0.032	0.173	0.18	0.15	0.088	0.082	-0.115
unknown RT 14.037196	0.285	-0.475	0.403	0.208	0.732	0.498	0.79	0.746	0.476	0.584	0.485
unknown RT 14.10722	-0.654	0.048	-0.301	-0.241	-0.191	-0.385	-0.187	-0.365	-0.438	-0.49	-0.431
unknown RT 14.122022	-0.413	0.039	-0.163	-0.314	0.078	-0.433	0.111	-0.187	-0.344	-0.379	0.017
unknown RT 14.135148	-0.502	-0.775	0.212	0.172	-0.09	0.099	0.065	0.14	0.068	0.41	-0.429
unknown RT 14.193767	-0.2	-0.424	0.125	0.119	-0.363	0.076	-0.291	0.091	0.051	-0.08	-0.447
unknown RT 14.22503	-0.178	-0.628	0.257	0.213	0.129	0.222	0.174	0.21	0.306	0.495	-0.146
unknown RT 14.244072	-0.568	-0.702	-0.14	0.112	-0.201	0.163	-0.127	0.051	0.223	-0.036	-0.415
unknown RT 14.311015	-0.392	-0.643	0.151	-0.032	-0.2	0.037	-0.049	0.057	0.092	-0.009	-0.21
unknown RT 14.332772	-0.51	-0.158	-0.077	0.025	-0.31	-0.366	-0.122	-0.195	-0.432	-0.101	-0.5
unknown RT 14.369413	-0.346	-0.126	-0.244	0.08	-0.293	0.072	-0.486	-0.456	0.069	-0.13	-0.417
unknown RT 14.408852	-0.103	-0.279	0.176	-0.11	-0.009	-0.084	0.238	0.269	-0.191	0.167	-0.201
unknown RT 14.420328	0.346	0.043	0.367	-0.252	0.25	-0.079	0.26	0.008	-0.07	0.155	0.371
unknown RT 14.433108	-0.162	-0.116	-0.226	0.048	0.245	0.112	0.126	-0.151	0.2	0.327	0.042
unknown RT 14.49924	-0.006	-0.568	0.017	0.309	0.141	0.43	0.244	0.246	0.54	0.339	-0.018
unknown RT 14.534887	-0.285	-0.189	-0.241	0.127	0.17	-0.034	0.122	-0.003	0.101	0.221	-0.091
unknown RT 14.545904	0.068	-0.676	0.393	0.002	0.393	0.414	0.534	0.258	0.461	0.442	0.22
unknown RT 14.570446	-0.21	-0.191	-0.003	-0.118	0.241	-0.129	0.338	-0.08	-0.075	0.318	0.159
unknown RT 14.585312	-0.546	-0.682	0.018	0.166	-0.338	0.099	-0.266	-0.071	0.126	0.063	-0.572
unknown RT 14.623038	-0.558	-0.807	0.096	0.14	-0.38	0.066	-0.11	0.072	0.071	-0.003	-0.555
unknown RT 14.67582	-0.361	0.092	-0.291	-0.104	-0.363	-0.35	-0.464	-0.451	-0.297	-0.28	-0.399
unknown RT 14.685699	0.598	-0.259	0.572	0.011	0.548	0.452	0.652	0.505	0.462	0.629	0.63
unknown RT 14.795024	0.037	0.13	0.195	-0.369	0.242	-0.423	0.259	-0.095	-0.358	0.295	0.294
unknown RT 14.807274	-0.606	0.004	-0.345	-0.002	-0.346	-0.462	-0.313	-0.244	-0.428	-0.385	-0.416
unknown RT 14.826527	-0.503	-0.549	0.304	-0.147	-0.313	-0.25	-0.003	0.119	-0.29	-0.055	-0.337
unknown RT 14.842677_EthylGlucuronide	0.259	0.657	-0.357	0.092	-0.004	-0.209	-0.211	-0.396	-0.081	-0.133	0.233
unknown RT 14.876962	0.173	-0.303	-0.061	0.42	0.678	0.702	0.439	0.45	0.696	0.502	0.249
unknown RT 14.909282	0.182	-0.291	0.405	-0.01	0.559	0.207	0.76	0.675	0.134	0.175	0.527
unknown RT 14.925855	-0.226	-0.18	0.03	-0.005	0.138	-0.242	0.302	-0.056	-0.16	0.289	0.151
unknown RT 14.930736	-0.164	-0.654	0.095	0.503	0.218	0.51	0.228	0.447	0.524	0.249	-0.075
unknown RT 14.966518	-0.416	-0.79	0.368	0.027	-0.22	-0.038	0.134	0.189	-0.029	0.036	-0.272
unknown RT 14.983793	-0.531	-0.822	0.117	0.025	-0.056	0.103	0.074	0.187	0.102	0.261	-0.391
unknown RT 15.000718	-0.209	-0.106	-0.192	0.511	-0.417	-0.101	-0.381	-0.244	-0.002	0.076	-0.305
unknown RT 15.046204	-0.657	-0.418	0.048	-0.281	-0.327	-0.262	-0.186	-0.082	-0.339	-0.224	-0.501
unknown RT 15.090255	0.187	0.143	-0.083	-0.08	0.559	0.22	0.428	0.096	0.235	0.275	0.325
unknown RT 15.142347	-0.027	-0.392	0.003	0.72	-0.086	0.283	0.033	0.372	0.395	0.045	0.018
unknown RT 15.155641	-0.419	-0.712	0.366	-0.115	-0.223	-0.119	0.063	0.178	-0.129	0.091	-0.316
unknown RT 15.18721	-0.656	-0.55	-0.098	-0.099	-0.242	-0.162	-0.092	0.045	-0.133	-0.163	-0.492
unknown RT 15.226943	-0.343	-0.427	-0.071	-0.093	-0.265	0.021	-0.166	0.118	0.073	-0.5	-0.369
unknown RT 15.244624	-0.717	-0.58	-0.134	0.048	-0.339	-0.112	-0.261	-0.119	-0.064	-0.179	-0.592
unknown RT 15.262866	-0.516	-0.687	0.096	0.215	-0.397	-0.004	-0.165	0.13	-0.039	-0.024	-0.564
unknown RT 15.323638	-0.2	-0.702	0.47	-0.203	0.18	0.178	0.388	0.419	0.087	0.301	-0.08
unknown RT 15.323688	0.453	0.137	0.177	-0.073	0.618	0.368	0.521	0.223	0.32	0.435	0.497
unknown RT 15.429036	-0.171	-0.657	0.24	0.052	-0.223	0.174	-0.03	0.161	0.167	0.103	-0.326
unknown RT 15.445245	-0.025	0.329	-0.171	-0.026	0.277	-0.071	0.171	-0.17	-0.058	0.171	0.198
unknown RT 15.485952	-0.462	-0.393	0.019	-0.365	-0.481	-0.404	-0.276	-0.334	-0.309	-0.021	-0.517
unknown RT 15.496147	-0.196	-0.547	0.278	-0.085	0.227	0.056	0.355	0.253	0.087	0.489	-0.034
unknown RT 15.538553	-0.474	-0.285	-0.005	-0.34	-0.386	-0.388	-0.174	-0.083	-0.402	-0.228	-0.508
unknown RT 15.602052	0.064	-0.032	-0.062	-0.088	0.346	-0.077	0.32	0.115	0.132	0.183	0.334
unknown RT 15.604115	-0.163	-0.315	0.167	-0.091	0.02	-0.072	0.075	0.038	0.012	0.197	0.025
[truncated: 319 more rows]

## Sheet: log2_rm_corr_p-vals
	Calories	Calories from Alcohol	Carbohydrates (g)	Cholesterol (mg)	Coffee (fl. oz)	Fat (g)	Fiber (g)	Protein (g)	Saturated Fat (g)	Sodium (mg)	Sugars (g)
[truncated: 603 more rows]

[truncated: 5 more sheets: log2_rm_corr_q-vals, log2_robust_spearman_full_data, log2_robust_spearman_coef, log2_robust_spearman_p-vals, log2_robust_spearman_q-vals]
